# Supplementary material for: Sulfate Deficiency-Responsive MicroRNAs in Tomato Uncover an Expanded and Functionally Integrated Regulatory Network
Source: Int J Mol Sci. 2025 Aug 29;26(17):8392. doi: 10.3390/ijms26178392 (PMC12428225; doi:10.3390/ijms26178392)
Supplement: Supplementary file 1 [file ijms-26-08392-s001.zip]

Archive with 29 entries (28 files):
- FigS1_new.pdf
- FigS2_new.pdf
- TableS10_targeting_evidence.xlsx
- TableS11_miRNA_mRNA_pairs.xlsx
- TableS12_Arabidopsis_targets.xlsx
- TableS1_BLAST.xlsx
- TableS2_miRNAs.xlsx
- TableS3_GFF.xlsx
- TableS4_Alignment_statistics.xlsx
- TableS5_sRNA_clusters.xlsx
- TableS6_miRNAs_DE.xlsx
- TableS7_AME.xlsx
- TableS8_Degradome_SRR.xlsx
- TableS9_mRNA_DE.xlsx
- __MACOSX/
- __MACOSX/._FigS1_new.pdf
- __MACOSX/._FigS2_new.pdf
- __MACOSX/._TableS10_targeting_evidence.xlsx
- __MACOSX/._TableS11_miRNA_mRNA_pairs.xlsx
- __MACOSX/._TableS12_Arabidopsis_targets.xlsx
- __MACOSX/._TableS1_BLAST.xlsx
- __MACOSX/._TableS2_miRNAs.xlsx
- __MACOSX/._TableS3_GFF.xlsx
- __MACOSX/._TableS4_Alignment_statistics.xlsx
- __MACOSX/._TableS5_sRNA_clusters.xlsx
- __MACOSX/._TableS6_miRNAs_DE.xlsx
- __MACOSX/._TableS7_AME.xlsx
- __MACOSX/._TableS8_Degradome_SRR.xlsx
- __MACOSX/._TableS9_mRNA_DE.xlsx
