# Supplementary material for: Sulfate Deficiency-Responsive MicroRNAs in Tomato Uncover an Expanded and Functionally Integrated Regulatory Network
Source: Int J Mol Sci. 2025 Aug 29;26(17):8392. doi: 10.3390/ijms26178392 (PMC12428225; doi:10.3390/ijms26178392)
Supplement: Supplementary file 1 [file ijms-26-08392-s001.zip › TableS11_miRNA_mRNA_pairs.xlsx]

## Sheet: Description
Table S11. Sulfate-responsive miRNA-mRNA target pairs determined by analysis of Degradome-seq libraries.
DE miRNA targets were determined using the CleaveLand software, considering all evidences and a p<0.05. miRNA targets were filtered to only consider sulfate DEGs. miRNA_Acc: miRNA name; miRNA family: family of the identified miRNA; miRNA Regulation: U: upregulated; D: downregulated, at 3 weeks or 4 weeks of sulfate deficiency; Target_Acc: target accession, according to the ITAG4.0 annotation; Org…

## Sheet: Table S11
miRNA_Acc.	miRNA family	miRNA Regulation	Target_Acc.	Target description	Organ	Target Regulation	miRNA-Target relationship	Target Pfam IDs	Target GO Biological Process IDs	Target MapMan IDs	Target Panther IDs
Cardoso2018_sly-miR1446-2	miR1446	U_4w	Solyc09g091700	2-alkenal reductase (NADP(+)-dependent)-like	Leaves	D_3w	Negative	PF00107 Zinc-binding dehydrogenase-Alcohol dehydrogenase-like, C-terminal; PF16884 N-terminal domain of oxidoreductase-Oxidoreductase, N-terminal domain		50.1.3: 'EC_1-3 oxidoreductase acting on CH-CH group of donor	PTHR43205 PROSTAGLANDIN REDUCTASE-Medium-chain dehydrogenase/reductase
Cardoso2018_sly-miR167a-2	miR167	D_4w	Solyc07g008860	WD40 repeat	Leaves	U_3w_4w	Negative	PF00400 WD domain, G-beta repeat-WD40 repeat			PTHR19857 MITOCHONDRIAL DIVISION PROTEIN 1-RELATED-Multifunctional WD repeat-containing protein
Cardoso2018_sly-miR395a-3	miR395	U_3w_4w	Solyc05g053300	dihydrolipoamide dehydrogenase precursor	Leaves	D_3w_4w	Negative	PF02852 Pyridine nucleotide-disulphide oxidoreductase, dimerisation domain-Pyridine nucleotide-disulphide oxidoreductase, dimerisation domain; PF07992 Pyridine nucleotide-disulphide oxidoreductase-FAD/NAD(P)-binding domain	GO:0042221: response to chemical; GO:0010035: 'response to inorganic substance; GO:0010038: 'response to metal ion; GO:0046686: 'response to cadmium ion; GO:0050896: 'response to stimulus; GO:0008152: 'metabolic process	2.3.4.3: E3 dihydrolipoamide dehydrogenase component; 50.1.8: EC_1-8 oxidoreductase acting on sulfur group of donor	PTHR22912 DISULFIDE OXIDOREDUCTASE-Class-I pyridine nucleotide-disulfide oxidoreductase
Cardoso2018_sly-miR395a-4	miR395	U_3w_4w	Solyc09g082860	ATP sulfurylase	Leaves	U_4w	Positive	PF14306 PUA-like domain-ATP-sulfurylase PUA-like domain; PF01747 ATP-sulfurylase-Sulphate adenylyltransferase catalytic domain	GO:0009267: 'cellular response to starvation; GO:0006796: 'phosphate-containing compound metabolic process; GO:0042221: 'response to chemical; GO:0006790: 'sulfur compound metabolic process; GO:0044237: 'cellular metabolic process; GO:0009719: 'response to endogenous stimulus; GO:0033554: 'cellular response to stress; GO:0009725: 'response to hormone; GO:0022607: 'cellular component assembly; GO:…	7.11.1: ATP sulfurylase (APS); 50.2.7: EC_2-7 transferase transferring phosphorus-containing group	PTHR11055 BIFUNCTIONAL 3'-PHOSPHOADENOSINE 5'-PHOSPHOSULFATE SYNTHASE
Cardoso2018_sly-miR395a-4	miR395	U_3w_4w	Solyc09g082860	ATP sulfurylase	Root	U_3w_4w	Positive	PF14306 PUA-like domain-ATP-sulfurylase PUA-like domain; PF01747 ATP-sulfurylase-Sulphate adenylyltransferase catalytic domain	GO:0009267: 'cellular response to starvation; GO:0006796: 'phosphate-containing compound metabolic process; GO:0042221: 'response to chemical; GO:0006790: 'sulfur compound metabolic process; GO:0044237: 'cellular metabolic process; GO:0009719: 'response to endogenous stimulus; GO:0033554: 'cellular response to stress; GO:0009725: 'response to hormone; GO:0022607: 'cellular component assembly; GO:…	7.11.1: ATP sulfurylase (APS); 50.2.7: EC_2-7 transferase transferring phosphorus-containing group	PTHR11055 BIFUNCTIONAL 3'-PHOSPHOADENOSINE 5'-PHOSPHOSULFATE SYNTHASE
Cardoso2018_sly-miR395g	miR395	U_3w_4w	Solyc04g054730	Sulfate transporter-like protein	Leaves	U_3w_4w	Positive	F00916 Sulfate permease family-SLC26A/SulP transporter domain; PF01740 STAS domain-STAS domain	GO:0034220: ion transmembrane transport; GO009856: monoatomic anion transmembrane transport; GO0098660: inorganic ion transmembrane transport; GO1902358: sulfate transmembrane transport; GO008272: sulfate transport	24.2.3.1.1: sulfate transporter (SULTR)	PTHR11814 SULFATE TRANSPORTER-SLC26A/SulP transporter
Cardoso2018_sly-miR395g	miR395	U_3w_4w	Solyc08g080050	PGR5-like protein 1A, chloroplastic	Leaves	D_3w_4w	Negative		GO:0019684: 'photosynthesis, light reaction; GO:0009767: 'photosynthetic electron transport chain; GO:0015979: 'photosynthesis; GO:0044237: 'cellular metabolic process; GO:0009773: 'photosynthetic electron transport in photosystem I; GO:0006091: 'generation of precursor metabolites and energy ; GO:0022900: 'electron transport chain;	1.1.6.1.2: component (PGRL1)	PTHR31032 ('PGR5-LIKE PROTEIN 1B, CHLOROPLASTIC-PGR5-like protein 1
Cardoso2018_sly-miR395g	miR395	U_3w_4w	Solyc10g005690	Chloride channel protein	Leaves	D_4w	Negative	PF00571 CBS domain-CBS domain; PF00654 Voltage gated chloride channel-Chloride channel, voltage gated; PF00571 CBS domain-CBS domain	GO:0006820: monoatomic anion transport; GO:0006821: chloride transport; GO:0015698: inorganic anion transport;	24.2.15: 'anion channel / anion:proton antiporter	THR43427 CHLORIDE CHANNEL PROTEIN CLC-E-Voltage-gated ClC-type chloride channel
Cardoso2018_sly-miR395g	miR395	U_3w_4w	Solyc04g054730	Sulfate transporter-like protein	Root	U_3w_4w	Positive	F00916 Sulfate permease family-SLC26A/SulP transporter domain; PF01740 STAS domain-STAS domain	GO:0034220: ion transmembrane transport; GO009856: monoatomic anion transmembrane transport; GO0098660: inorganic ion transmembrane transport; GO1902358: sulfate transmembrane transport; GO008272: sulfate transport	24.2.3.1.1: sulfate transporter (SULTR)	PTHR11814 SULFATE TRANSPORTER-SLC26A/SulP transporter
Cardoso2018_sly-miR398b	miR398	D_4w	Solyc01g067740	Superoxide dismutase [Cu-Zn] 1	Leaves	U_3w_4w	Negative	PF00080 Copper/zinc superoxide dismutase (SODC)-Superoxide dismutase, copper/zinc binding domain	GO:0009617: response to bacterium; GO:0070887: 'cellular response to chemical stimulus; GO:0071214: 'cellular response to abiotic stimulus; GO:0071482: 'cellular response to light stimulus; GO:0034614: 'cellular response to reactive oxygen species; GO:0071322: 'cellular response to carbohydrate stimulus; GO:0010035: 'response to inorganic substance; GO:0010629: 'negative regulation of gene expres…	10.1.1.3: 'copper/zinc superoxide dismutase *(CSD)	PTHR10003 SUPEROXIDE DISMUTASE CU-ZN -RELATED-Superoxide dismutase (Cu/Zn) / superoxide dismutase copper chaperone
Cardoso2018_sly-miR398b	miR398	D_4w	Solyc02g069100	Cathepsin B-like cysteine proteinase	Leaves	U_3w_4w	Negative	PF00112 ('Papain family cysteine protease-Peptidase C1A, papain C-terminal; PF08127 ('Peptidase family C1 propeptide-Peptidase C1A, propeptide	GO:0071704: 'organic substance metabolic process; GO:0051603: 'proteolysis involved in protein catabolic process; GO:0030163: 'protein catabolic process; GO:0019538: 'protein metabolic process; GO:1901564: 'organonitrogen compound metabolic process; GO:0006508: 'proteolysis	50.3.4: 'EC_3-4 hydrolase acting on peptide bond (peptidase); 19.4.1.1.1: 'subclass CTB cysteine protease	THR12411 ('CYSTEINE PROTEASE FAMILY C1-RELATED-Peptidase C1A
Cardoso2018_sly-miR398b	miR398	D_4w	Solyc03g093140	Glycerol-3-phosphate transporter 1-like protein	Leaves	D_3w_4w	Positive	PF07690 ('Major Facilitator Superfamily-Major facilitator superfamily	GO:0042592: 'homeostatic process ; GO:0065008: 'regulation of biological quality; GO:0098771: 'inorganic ion homeostasis; GO:0055081: 'monoatomic anion homeostasis; GO:0055062: 'phosphate ion homeostasis; GO:0050801: 'monoatomic ion homeostasis; GO:0048878: 'chemical homeostasis ; GO:0055083: 'obsolete monovalent inorganic anion homeostasis	24.2.2.8: 'organic phosphate/glycerol-3-phosphate permease *(G3P)	PTHR43184 MAJOR FACILITATOR SUPERFAMILY TRANSPORTER 16
Cardoso2018_sly-miR398b	miR398	D_4w	Solyc05g005460	Nucleoredoxin NRX2	Leaves	U_3w_4w	Negative	PF03107 C1 domain-DC1; PF13905 Thioredoxin-like-Thioredoxin-like fold	GO:0042330: 'taxis; GO:0040011: 'locomotion; GO:0042221: 'response to chemical ; GO:0098869: 'cellular oxidant detoxification; GO:0048868: 'pollen tube development; GO:0051704: 'obsolete multi-organism process; GO:0009856: 'pollination; GO:0040007: 'growth; GO:0009605: 'response to external stimulus; GO:0009605: 'response to external stimulus; GO:0009605: 'response to external stimulus; GO:007184…	50.1.8: 'EC_1-8 oxidoreductase acting on sulfur group of donor; 10.3.3.10: 'nucleoredoxin (NRX)	PTHR13871 THIOREDOXIN-Nucleoredoxin-like
Cardoso2018_sly-miR398b	miR398	D_4w	Solyc08g081220	Cytochrome P450	Leaves	D_4w	Positive	PF00067 ('Cytochrome P450-Cytochrome P450	GO:0019752: 'carboxylic acid metabolic process; GO:0044238: 'primary metabolic process; GO:0071704: 'organic substance metabolic process; GO:0032787: 'monocarboxylic acid metabolic process; GO:0006631: 'fatty acid metabolic process; GO:0044255: 'cellular lipid metabolic process; GO:0043436: 'oxoacid metabolic process; GO:0043436: 'oxoacid metabolic process; GO:0043436: 'oxoacid metabolic process	21.8.1.1: fatty acyl omega-hydroxylase (CYP86A); 50.1.13: 'EC_1-14 oxidoreductase acting on paired donor with incorporation or reduction of molecular oxygen	PTHR24296 CYTOCHROME P450
Cardoso2018_sly-miR5368	miR5638	U_4w	Solyc05g014130	COP1-interacting protein 4	Leaves	U_4w	Positive		GO:0009314 response to radiation; GO:009416 response to light stimulus; GO:0009639: response to red or far red light; GO:0009642: response to light intensity; GO:0009640: photomorphogenesis; GO:0048580: regulation of post-embryonic development; GO:0003713: transcription co-activator activity
Cardoso2018_sly-miR5368	miR5638	U_4w	Solyc06g066800	Nucleotide-diphospho-sugar transferases superfamily protein	Leaves	D_3w_4w	Negative		GO:0048868: 'pollen tube development; GO:0009856: 'pollination; GO:0040007: 'growth; GO:0022414: 'reproductive process; GO:0048856: 'anatomical structure development; GO:0030154: 'cell differentiation; GO:0003006: 'developmental process involved in reproduction; GO:0009826: 'unidimensional cell growth; GO:0009846: 'pollen germination; GO:0016049: 'cell growth; GO:0009860: 'pollen tube growth; GO:…		PTHR35105 ('EXPRESSED PROTEIN'
Cardoso2018_sly-miR5368	miR5638	U_4w	Solyc07g045080	2-alkenal reductase (NADP(+)-dependent)-like	Leaves	D_3w_4w	Negative	xPF16884 N-terminal domain of oxidoreductase-Oxidoreductase, N-terminal domain; PF16884 N-terminal domain of oxidoreductase-Oxidoreductase, N-terminal domain'		50.1.3: 'EC_1-3 oxidoreductase acting on CH-CH group of donor	PTHR43205 PROSTAGLANDIN REDUCTASE-Medium-chain dehydrogenase/reductase
Cardoso2018_sly-miR5368	miR5638	U_4w	Solyc09g011450	Proteasome inhibitor-related protein	Leaves	U_3w	Positive	PF11566 ('PI31 proteasome regulator N-terminal-PI31 proteasome regulator, N-terminal	GO:0042221: 'response to chemical; GO:0051603: 'proteolysis involved in protein catabolic process; GO:1903050: 'regulation of proteolysis involved in protein catabolic process; GO:0009725: 'response to hormone; GO:0009733: 'response to auxin; GO:0032870: 'cellular response to hormone stimulus; GO:0071365: 'cellular response to auxin stimulus; GO:0006511: 'ubiquitin-dependent protein catabolic pro…	19.2.5.3.1: 'regulatory protein *(PTRE1)	PTHR13266 ('PROTEASOME INHIBITOR-Proteasome inhibitor PI31-lik
Cardoso2018_sly-miR5368	miR5638	U_4w	Solyc12g049280	NAD(P)-binding Rossmann-fold superfamily protein	Leaves	D_3w_4w	Negative	PF13460 ('NAD(P)H-binding-NAD(P)-binding domain			PTHR47869 ('OS03G0410700 PROTEIN
Lunardon2020_sly-b2.5r1-49254_MIRNA	No_family	D_3w	Solyc07g065380	zinc transporter EF026083	Root	D_3w_4w	Positive	PF02535 ('ZIP Zinc transporter-Zinc/iron permease	GO:0006829: 'zinc ion transport; GO:0098662: 'inorganic cation transmembrane transport; GO:0006811: 'monoatomic ion transport; GO:0000041: 'transition metal ion transport; GO:0006812: 'monoatomic cation transport; GO:0051234: 'establishment of localization; GO:0098660: 'inorganic ion transmembrane transport; GO:0071577: 'zinc ion transmembrane transport; GO:0051179: 'localization; GO:0008150: 'bi…	24.2.11.1: 'metal cation transporter *(ZIP)
miRBase21_sly-MIR10528	miR10528	D_3w	Solyc05g051230	tRNA threonylcarbamoyladenosine dehydratase	Root	U_3w	Negative	PF00899 ThiF family-THIF-type NAD/FAD binding fold	GO:0006396: RNA processing; GO:006399: tRNA metabolic process; GO:0006400: tRNA modification; GO:0008033: tRNA processing; GO0009451: RNA modification; GO:0034470: ncRNA processing; GO:003460: ncRNA metabolic process; GO:0061503:: cyclic threonyl carbamoyladenosine biosynthetic process		PTHR43267 TRNA THREONYLCARBAMOYLADENOSINE DEHYDRATASE-ThiF/MoeB/HesA family
miRBase21_sly-MIR10539	miR10539	D_4w	Solyc02g063450	Glycine-rich domain-containing protein 2	Leaves	D_3w_4w	Positive	PF07173 Glycine-rich domain-containing protein-like	GO:0023051: regulation of signaling; GO:0071214: 'cellular response to abiotic stimulus; GO:0033554: 'cellular response to stress; GO:0010928: 'regulation of auxin mediated signaling pathway; GO:0048583: 'regulation of response to stimulus; GO:2000028: 'regulation of photoperiodism, flowering; GO:1901419: 'regulation of response to alcohol; GO:0051716: 'cellular response to stimulus; GO:1905957: …		PTHR34365 ENOLASE (DUF1399)-Glycine-rich domain-containing protein-like
miRBase21_sly-MIR10539	miR10539	D_4w	Solyc10g079200	Mitochondrial carnitine/acylcarnitine carrier-like protein	Leaves	D_3w_4w	Positive	PF00153 Mitochondrial carrier protein-Mitochondrial substrate/solute carrier	GO:0071702: 'organic substance transport; GO:0042221: 'response to chemical; GO:0051234: 'establishment of localization; GO:0051179: 'localization; GO:0006865: 'amino acid transport; GO:0015711: 'organic anion transport; GO:0006855: 'xenobiotic transmembrane transport; GO:0003333: 'amino acid transmembrane transport; GO:0015849: 'organic acid transport; GO:0050896: 'response to stimulus; GO:00068…	24.2.13.12: glutamate transporter	PTHR45624 MITOCHONDRIAL BASIC AMINO ACIDS TRANSPORTER-RELATED-Mitochondrial Carrier
miRBase21_sly-MIR10539	miR10539	D_4w	Solyc12g006120	Nuclear transcription factor Y subunit B	Leaves	D_3w	Positive	PF00808 Histone-like transcription factor (CBF/NF-Y) and archaeal histone-Transcription factor CBF/NF-Y/archaeal histone domain	GO:0006355: 'regulation of DNA-templated transcription; GO:0031326: 'regulation of cellular biosynthetic process ; GO:0019222: 'regulation of metabolic process; GO:0065007: 'biological regulation; GO:0010468: 'regulation of gene expression; GO:0010556: 'regulation of macromolecule biosynthetic process; GO:2001141: 'regulation of RNA biosynthetic process; GO:0050794: 'regulation of cellular proces…	15.5.4.3.2: component (NF-YB)	PTHR11064 CCAAT-BINDING TRANSCRIPTION FACTOR-RELATED-Transcription factor NFYB/HAP3
miRBase21_sly-MIR10539	miR10539	D_4w	Solyc12g006120	Nuclear transcription factor Y subunit B	Leaves	D_3w	Positive	PF00808 Histone-like transcription factor (CBF/NF-Y) and archaeal histone-Transcription factor CBF/NF-Y/archaeal histone domain	GO:0006355: 'regulation of DNA-templated transcription; GO:0031326: 'regulation of cellular biosynthetic process ; GO:0019222: 'regulation of metabolic process; GO:0065007: 'biological regulation; GO:0010468: 'regulation of gene expression; GO:0010556: 'regulation of macromolecule biosynthetic process; GO:2001141: 'regulation of RNA biosynthetic process; GO:0050794: 'regulation of cellular proces…	15.5.4.3.2: component (NF-YB)	PTHR11064 CCAAT-BINDING TRANSCRIPTION FACTOR-RELATED-Transcription factor NFYB/HAP3
miRBase21_sly-MIR172b	miR172	D_4w	Solyc04g049800	AP2-like ethylene-responsive transcription factor	Leaves	D_3w	Positive	PF00847 AP2 domain-AP2/ERF domain		15.5.7.6.2.1: transcription factor (WRI/AIL)	PTHR32467 AP2-LIKE ETHYLENE-RESPONSIVE TRANSCRIPTION FACTOR
miRBase21_sly-MIR172b	miR172	D_4w	Solyc11g073055	Zinc finger protein ZAT11	Leaves	D_3w_4w	Positive
miRBase21_sly-MIR395a	miR395	U_3w_4w	Solyc09g082860	ATP sulfurylase	Leaves	U_4w	Positive	PF14306 PUA-like domain-ATP-sulfurylase PUA-like domain; PF01747 ATP-sulfurylase-Sulphate adenylyltransferase catalytic domain	GO:0009267: 'cellular response to starvation; GO:0006796: 'phosphate-containing compound metabolic process; GO:0042221: 'response to chemical; GO:0006790: 'sulfur compound metabolic process; GO:0044237: 'cellular metabolic process; GO:0009719: 'response to endogenous stimulus; GO:0033554: 'cellular response to stress; GO:0009725: 'response to hormone; GO:0022607: 'cellular component assembly; GO:…	7.11.1: ATP sulfurylase (APS); 50.2.7: EC_2-7 transferase transferring phosphorus-containing group	PTHR11055 BIFUNCTIONAL 3'-PHOSPHOADENOSINE 5'-PHOSPHOSULFATE SYNTHASE
miRBase21_sly-MIR395a	miR395	U_3w_4w	Solyc09g082860	ATP sulfurylase	Root	U_3w_4w	Positive	PF14306 PUA-like domain-ATP-sulfurylase PUA-like domain; PF01747 ATP-sulfurylase-Sulphate adenylyltransferase catalytic domain	GO:0009267: 'cellular response to starvation; GO:0006796: 'phosphate-containing compound metabolic process; GO:0042221: 'response to chemical; GO:0006790: 'sulfur compound metabolic process; GO:0044237: 'cellular metabolic process; GO:0009719: 'response to endogenous stimulus; GO:0033554: 'cellular response to stress; GO:0009725: 'response to hormone; GO:0022607: 'cellular component assembly; GO:…	7.11.1: ATP sulfurylase (APS); 50.2.7: EC_2-7 transferase transferring phosphorus-containing group	PTHR11055 BIFUNCTIONAL 3'-PHOSPHOADENOSINE 5'-PHOSPHOSULFATE SYNTHASE
miRBase21_sly-MIR5302a	miR5302	U_4w	Solyc04g077640	Serine carboxypeptidase	Leaves	U_3w_4w	Positive	PF00450 ('Serine carboxypeptidase-Peptidase S10, serine carboxypeptidase	GO:0019748 metabolic process;	50.3.4: 'EC_3-4 hydrolase acting on peptide bond	PTHR11802 SERINE PROTEASE FAMILY S10 SERINE CARBOXYPEPTIDASE-Peptidase S10, serine carboxypeptidase
miRBase21_sly-MIR5302a	miR5302	U_4w	Solyc12g099940	Acyl-CoA N-acyltransferases (NAT) superfamily protein	Leaves	D_3w	Negative	PF00583 ('Acetyltransferase (GNAT) family-GNAT domain			PTHR47426 ('ACYL-COA N-ACYLTRANSFERASES (NAT) SUPERFAMILY PROTEIN
miRBase21_sly-MIR5302b	miR5302	U_4w	Solyc04g079040	Serine carboxypeptidase	Leaves	D_3w_4w	Negative	PF00450 ('Serine carboxypeptidase-Peptidase S10, serine carboxypeptidase		50.3.4: 'EC_3-4 hydrolase acting on peptide bond (peptidase)	PTHR11802 ('SERINE PROTEASE FAMILY S10 SERINE CARBOXYPEPTIDASE-Peptidase S10, serine carboxypeptidase
miRBase21_sly-MIR827	miR827	D_4w	Solyc08g007800	SPX domain-containing protein	Leaves	D_3w	Positive	PF07690 ('Major Facilitator Superfamily-Major facilitator superfamily; PF03105 SPX domain-SPX domain	GO:0006811: 'monoatomic ion transport; GO:0006820: 'monoatomic anion transport; GO:0015698: 'inorganic anion transport; GO:0051234: 'establishment of localization; GO:0006817: 'phosphate ion transport; GO:0051179: 'localization; GO:0006810: 'transport	24.2.2.2.3: 'phosphate transporter *(PHT5)	PTHR23510 ('INNER MEMBRANE TRANSPORT PROTEIN YAJR-Major Facilitator Superfamily Domain-Containing Protein
sly-b4.0r1-14493_MIRNA	New	U_3w_4w	Solyc09g009540	Alpha/beta-Hydrolases superfamily protein	Leaves	D_3w	Negative	PF12697 ('Alpha/beta hydrolase family-Alpha/beta hydrolase fold-1			PTHR45763 ('HYDROLASE, ALPHA/BETA FOLD FAMILY PROTEIN, EXPRESSED-RELATED
