# Supplementary material for: Sulfate Deficiency-Responsive MicroRNAs in Tomato Uncover an Expanded and Functionally Integrated Regulatory Network
Source: Int J Mol Sci. 2025 Aug 29;26(17):8392. doi: 10.3390/ijms26178392 (PMC12428225; doi:10.3390/ijms26178392)
Supplement: Supplementary file 1 [file ijms-26-08392-s001.zip › TableS12_Arabidopsis_targets.xlsx]

## Sheet: Description
Table S12. S-responsive miRNAs and targets in Arabidopsis thaliana.
S-responsive miRNAs were obtained from the work of Liang et al. (2015). Sulfate-responsive genes were obtained from Barciszewska-Pacak et al. (2015). Degradome-seq evidences of targeting of miRNAs over DEGs was obtained from TarDB (Liu et al. 2011).

## Sheet: Table S12
miRNA	Target	Name	Description	Allen-Score	Target_Sequence	Interaction	miRNA_Sequence
ath-miR164a	AT2G41990	AT2G41990	late embryogenesis abundant protein	5	tar 5' UCCACGU-CACUGCUUCUCCU 3'	|x|||||x|x||||||||||x	mir 3' ACGUGCACGGGACGAAGAGGU 5'
ath-miR164a	AT5G39610	NAC6	NAC domain containing protein 6	3.5	tar 5' CUCACGUGACCUGCUUCUCCG 3'	||||||x|||||||||||o	mir 3' ACGUGCACGGGACGAAGAGGU 5'
ath-miR164b	AT2G41990	AT2G41990	late embryogenesis abundant protein	5	tar 5' UCCACGU-CACUGCUUCUCCU 3'	|x|||||x|x||||||||||x	mir 3' ACGUGCACGGGACGAAGAGGU 5'
ath-miR164b	AT5G39610	NAC6	NAC domain containing protein 6	3.5	tar 5' CUCACGUGACCUGCUUCUCCG 3'	||||||x|||||||||||o	mir 3' ACGUGCACGGGACGAAGAGGU 5'
ath-miR164c	AT5G39610	NAC6	NAC domain containing protein 6	2.5	tar 5' CUCACGUGACCUGCUUCUCCG 3'	|x||||||x|||||||||||o	mir 3' GCGUGCACGGGACGAAGAGGU 5'
ath-miR167a	AT1G51760	IAR3	IAA-ALANINE RESISTANT 3	3	tar 5' UAGAUCCGAUACUGGCAGCUUCA 3'	||||||xx||x||||||||||||	mir 3' AUCUAGUACGACCGUCGAAGU 5'
ath-miR167b	AT1G51760	IAR3	IAA-ALANINE RESISTANT 3	3	tar 5' UAGAUCCGAUACUGGCAGCUUCA 3'	||||||xx||x||||||||||||	mir 3' AUCUAGUACGACCGUCGAAGU 5'
ath-miR167d	AT1G51760	IAR3	IAA-ALANINE RESISTANT 3	4.5	tar 5' AUAGAUCCGAUACUGGCAGCUUCA 3'	o|||||xx||x||||||||||||	mir 3' GGUCUAGUACGACCGUCGAAGU 5'
ath-miR169a	AT1G54160	NF-YA5	nuclear factor Y, subunit A5	3	tar 5' ACGGGAAGUCAUCCUUGGCUA 3'	|||x|||||||||||||||x	mir 3' AGCCGUUCAGUAGGAACCGAC 5'
ath-miR169a	AT1G72830	NF-YA3	nuclear factor Y, subunit A3	4	tar 5' AGGGGAAGUCAUCCUUGGCUA 3'	||x|||||||||||||||x	mir 3' AGCCGUUCAGUAGGAACCGAC 5'
ath-miR169a	AT3G05690	NF-YA2	nuclear factor Y, subunit A2	5	tar 5' CAGGCAAAUCAUCUUUGGCUC 3'	|||||x|||||o||||||x	mir 3' AGCCGUUCAGUAGGAACCGAC 5'
ath-miR169a	AT5G06510	NF-YA10	nuclear factor Y, subunit A10	5	tar 5' CAGGCAAAUCAUCUUUGGCUC 3'	|||||x|||||o||||||x	mir 3' AGCCGUUCAGUAGGAACCGAC 5'
ath-miR169b	AT1G54160	NF-YA5	nuclear factor Y, subunit A5	3	tar 5' ACGGGAAGUCAUCCUUGGCUA 3'	|||x|||||||||||||||x	mir 3' GGCCGUUCAGUAGGAACCGAC 5'
ath-miR169b	AT1G72830	NF-YA3	nuclear factor Y, subunit A3	4	tar 5' AGGGGAAGUCAUCCUUGGCUA 3'	||x|||||||||||||||x	mir 3' GGCCGUUCAGUAGGAACCGAC 5'
ath-miR169b	AT3G05690	NF-YA2	nuclear factor Y, subunit A2	4	tar 5' CAGGCAAAUCAUCUUUGGCUC 3'	|x|||||x|||||o||||||x	mir 3' GGCCGUUCAGUAGGAACCGAC 5'
ath-miR169b	AT5G06510	NF-YA10	nuclear factor Y, subunit A10	4	tar 5' CAGGCAAAUCAUCUUUGGCUC 3'	|x|||||x|||||o||||||x	mir 3' GGCCGUUCAGUAGGAACCGAC 5'
ath-miR169c	AT1G54160	NF-YA5	nuclear factor Y, subunit A5	3	tar 5' ACGGGAAGUCAUCCUUGGCUA 3'	|||x|||||||||||||||x	mir 3' GGCCGUUCAGUAGGAACCGAC 5'
ath-miR169c	AT1G72830	NF-YA3	nuclear factor Y, subunit A3	4	tar 5' AGGGGAAGUCAUCCUUGGCUA 3'	||x|||||||||||||||x	mir 3' GGCCGUUCAGUAGGAACCGAC 5'
ath-miR169c	AT3G05690	NF-YA2	nuclear factor Y, subunit A2	4	tar 5' CAGGCAAAUCAUCUUUGGCUC 3'	|x|||||x|||||o||||||x	mir 3' GGCCGUUCAGUAGGAACCGAC 5'
ath-miR169c	AT5G06510	NF-YA10	nuclear factor Y, subunit A10	4	tar 5' CAGGCAAAUCAUCUUUGGCUC 3'	|x|||||x|||||o||||||x	mir 3' GGCCGUUCAGUAGGAACCGAC 5'
ath-miR169d	AT1G54160	NF-YA5	nuclear factor Y, subunit A5	4	tar 5' CGGGAAGUCAUCCUUGGCUAC 3'	|||x|||||||||||||||xx	mir 3' GCCGUUCAGUAGGAACCGAGU 5'
ath-miR169d	AT1G72830	NF-YA3	nuclear factor Y, subunit A3	5	tar 5' GGGGAAGUCAUCCUUGGCUAC 3'	||x|||||||||||||||xx	mir 3' GCCGUUCAGUAGGAACCGAGU 5'
ath-miR169e	AT1G54160	NF-YA5	nuclear factor Y, subunit A5	4	tar 5' CGGGAAGUCAUCCUUGGCUAC 3'	|||x|||||||||||||||xx	mir 3' GCCGUUCAGUAGGAACCGAGU 5'
ath-miR169e	AT1G72830	NF-YA3	nuclear factor Y, subunit A3	5	tar 5' GGGGAAGUCAUCCUUGGCUAC 3'	||x|||||||||||||||xx	mir 3' GCCGUUCAGUAGGAACCGAGU 5'
ath-miR169f	AT1G54160	NF-YA5	nuclear factor Y, subunit A5	4	tar 5' CGGGAAGUCAUCCUUGGCUAC 3'	|||x|||||||||||||||xx	mir 3' GCCGUUCAGUAGGAACCGAGU 5'
ath-miR169f	AT1G72830	NF-YA3	nuclear factor Y, subunit A3	5	tar 5' GGGGAAGUCAUCCUUGGCUAC 3'	||x|||||||||||||||xx	mir 3' GCCGUUCAGUAGGAACCGAGU 5'
ath-miR169g	AT1G54160	NF-YA5	nuclear factor Y, subunit A5	4	tar 5' CGGGAAGUCAUCCUUGGCUAC 3'	|||x|||||||||||||||xx	mir 3' GCCGUUCAGUAGGAACCGAGU 5'
ath-miR169g	AT1G72830	NF-YA3	nuclear factor Y, subunit A3	5	tar 5' GGGGAAGUCAUCCUUGGCUAC 3'	||x|||||||||||||||xx	mir 3' GCCGUUCAGUAGGAACCGAGU 5'
ath-miR169h	AT1G54160	NF-YA5	nuclear factor Y, subunit A5	3	tar 5' ACGGGAAGUCAUCCUUGGCUA 3'	||x||||||||||||||||	mir 3' GUCCGUUCAGUAGGAACCGAU 5'
ath-miR169i	AT1G54160	NF-YA5	nuclear factor Y, subunit A5	3	tar 5' ACGGGAAGUCAUCCUUGGCUA 3'	||x||||||||||||||||	mir 3' GUCCGUUCAGUAGGAACCGAU 5'
ath-miR169j	AT1G54160	NF-YA5	nuclear factor Y, subunit A5	3	tar 5' ACGGGAAGUCAUCCUUGGCUA 3'	||x||||||||||||||||	mir 3' GUCCGUUCAGUAGGAACCGAU 5'
ath-miR169k	AT1G54160	NF-YA5	nuclear factor Y, subunit A5	3	tar 5' ACGGGAAGUCAUCCUUGGCUA 3'	||x||||||||||||||||	mir 3' GUCCGUUCAGUAGGAACCGAU 5'
ath-miR169l	AT1G54160	NF-YA5	nuclear factor Y, subunit A5	3	tar 5' ACGGGAAGUCAUCCUUGGCUA 3'	||x||||||||||||||||	mir 3' GUCCGUUCAGUAGGAACCGAU 5'
ath-miR169m	AT1G54160	NF-YA5	nuclear factor Y, subunit A5	3	tar 5' ACGGGAAGUCAUCCUUGGCUA 3'	||x||||||||||||||||	mir 3' GUCCGUUCAGUAGGAACCGAU 5'
ath-miR169n	AT1G54160	NF-YA5	nuclear factor Y, subunit A5	3	tar 5' ACGGGAAGUCAUCCUUGGCUA 3'	||x||||||||||||||||	mir 3' GUCCGUUCAGUAGGAACCGAU 5'
ath-miR172a	AT3G54990	SMZ	SCHLAFMUTZE	3	tar 5' UUGCAGCAUCAUCAGGAUUCC 3'	|||||||||||||o|||||x	mir 3' UACGUCGUAGUAGUUCUAAGA 5'
ath-miR172b	AT3G06490	NF-YA2	nuclear factor Y, subunit A2	4	tar 5' GAAAACAUUAAUGGUGCUGC 3'	|xx||xx|||||||||||||	mir 3' CACUUAGAAUUACCACGACG 5'
ath-miR172c	AT3G54990	SMZ	SCHLAFMUTZE	2.5	tar 5' UUGCAGCAUCAUCAGGAUUCC 3'	o|||||||||||||o|||||x	mir 3' GACGUCGUAGUAGUUCUAAGA 5'
ath-miR172c	AT4G23250	EMB1290	EMBRYO DEFECTIVE 1290	4.5	tar 5' CUAUAUCUUCAUCAAGAUUCA 3'	||xo|x|x||||||||||||x	mir 3' GACGUCGUAGUAGUUCUAAGA 5'
ath-miR172c	AT4G23280	CRK20	cysteine-rich RLK (RECEPTOR-like protein kinase) 20	4.5	tar 5' CUUUAUCUUCAUCAAGAUUCA 3'	||xo|x|x||||||||||||x	mir 3' GACGUCGUAGUAGUUCUAAGA 5'
ath-miR172c	AT4G27300	AT4G27300	S-locus lectin protein kinase family protein	4.5	tar 5' CUCUAUCUUCAUCAAGAUUCA 3'	||xo|x|x||||||||||||x	mir 3' GACGUCGUAGUAGUUCUAAGA 5'
ath-miR172d	AT1G51380	AT1G51380	DEA(D/H)-box RNA helicase family protein	4.5	tar 5' UUUUGGUCGUGAAGGUGUUGC 3'	|o|xoo||x|||||o||||||	mir 3' AGACUUAGAACUUCUACAACG 5'
ath-miR172d	AT1G62180	APR2	5'adenylylphosphosulfate reductase 2	4.5	tar 5' AGUGGAGC-UGAAGAUGUUGC 3'	||o|x|x||||||||||||	mir 3' AGACUUAGAACUUCUACAACG 5'
ath-miR172d	AT4G21990	APR3	APS reductase 3	4.5	tar 5' AGUGGAGC-UGAAGAUGUUGC 3'	||o|x|x||||||||||||	mir 3' AGACUUAGAACUUCUACAACG 5'
ath-miR172e	AT3G06490	NF-YA2	nuclear factor Y, subunit A2	4	tar 5' GAAAACAUUAAUGGUGCUGC 3'	|xx||xx|||||||||||||	mir 3' CACUUAGAAUUACCACGACG 5'
ath-miR2111a	AT3G27150	AT3G27150	Galactose oxidase/kelch repeat superfamily protein	2	tar 5' GAAACCUAAGGAUGCAGAUUA 3'	||||||x|||||||||||||	mir 3' AUUUGGAGUCCUACGUCUAAU 5'
ath-miR2111b	AT3G27150	AT3G27150	Galactose oxidase/kelch repeat superfamily protein	2	tar 5' GAAACCUAAGGAUGCAGAUUA 3'	||||||x|||||||||||||	mir 3' AUUUGGAGUCCUACGUCUAAU 5'
ath-miR390a	AT4G33970	AT4G33970	Leucine-rich repeat (LRR) family protein	4	tar 5' GGUCAAGUCCCUCCUGAGCUU 3'	||oxxxo||||||||||||||	mir 3' CCGCGAUAGGGAGGACUCGAA 5'
ath-miR390b	AT4G33970	AT4G33970	Leucine-rich repeat (LRR) family protein	4	tar 5' GGUCAAGUCCCUCCUGAGCUU 3'	||oxxxo||||||||||||||	mir 3' CCGCGAUAGGGAGGACUCGAA 5'
ath-miR395a	AT4G14680	APS3	sulfate adenylyltransferase, ATP sulfurylase	3.5	tar 5' GAGUUCCUCCAAACUCUUCAU 3'	|||||||o||||||x|||||x	mir 3' CUCAAGGGGGUUUGUGAAGUC 5'
ath-miR395a	AT5G43780	APS4	sulfate adenylyltransferase, ATP sulfurylase	1.5	tar 5' GAGUUCCUCCAAACACUUCAU 3'	|||||||o||||||||||||x	mir 3' CUCAAGGGGGUUUGUGAAGUC 5'
ath-miR395b	AT4G14680	APS3	sulfate adenylyltransferase, ATP sulfurylase	4	tar 5' GAGUUCCUCCAAACUCUUCAU 3'	||||o||o||||||x|||||x	mir 3' CUCAGGGGGGUUUGUGAAGUC 5'
ath-miR395b	AT5G43780	APS4	sulfate adenylyltransferase, ATP sulfurylase	2	tar 5' GAGUUCCUCCAAACACUUCAU 3'	||||o||o||||||||||||x	mir 3' CUCAGGGGGGUUUGUGAAGUC 5'
ath-miR395c	AT4G14680	APS3	sulfate adenylyltransferase, ATP sulfurylase	4	tar 5' GAGUUCCUCCAAACUCUUCAU 3'	||||o||o||||||x|||||x	mir 3' CUCAGGGGGGUUUGUGAAGUC 5'
ath-miR395c	AT5G43780	APS4	sulfate adenylyltransferase, ATP sulfurylase	2	tar 5' GAGUUCCUCCAAACACUUCAU 3'	||||o||o||||||||||||x	mir 3' CUCAGGGGGGUUUGUGAAGUC 5'
ath-miR395d	AT4G14680	APS3	sulfate adenylyltransferase, ATP sulfurylase	3.5	tar 5' GAGUUCCUCCAAACUCUUCAU 3'	|||||||o||||||x|||||x	mir 3' CUCAAGGGGGUUUGUGAAGUC 5'
ath-miR395d	AT5G43780	APS4	sulfate adenylyltransferase, ATP sulfurylase	1.5	tar 5' GAGUUCCUCCAAACACUUCAU 3'	|||||||o||||||||||||x	mir 3' CUCAAGGGGGUUUGUGAAGUC 5'
ath-miR395e	AT4G14680	APS3	sulfate adenylyltransferase, ATP sulfurylase	3.5	tar 5' GAGUUCCUCCAAACUCUUCAU 3'	|||||||o||||||x|||||x	mir 3' CUCAAGGGGGUUUGUGAAGUC 5'
ath-miR395e	AT5G43780	APS4	sulfate adenylyltransferase, ATP sulfurylase	1.5	tar 5' GAGUUCCUCCAAACACUUCAU 3'	|||||||o||||||||||||x	mir 3' CUCAAGGGGGUUUGUGAAGUC 5'
ath-miR395f	AT4G14680	APS3	sulfate adenylyltransferase, ATP sulfurylase	4	tar 5' GAGUUCCUCCAAACUCUUCAU 3'	||||o||o||||||x|||||x	mir 3' CUCAGGGGGGUUUGUGAAGUC 5'
ath-miR395f	AT5G43780	APS4	sulfate adenylyltransferase, ATP sulfurylase	2	tar 5' GAGUUCCUCCAAACACUUCAU 3'	||||o||o||||||||||||x	mir 3' CUCAGGGGGGUUUGUGAAGUC 5'
ath-miR399a	AT3G06500	A/N-InvC	alkaline/neutral invertase C	5	tar 5' CUGGCCAACUCUCCUCUGGCA 3'	|x||x|||x||||||x|||||	mir 3' GUCCCGUUUAGAGGAAACCGU 5'
ath-miR399b	AT3G06500	A/N-InvC	alkaline/neutral invertase C	4	tar 5' CUGGCCAACUCUCCUCUGGCA 3'	|x||x||||||||||x|||||	mir 3' GUCCCGUUGAGAGGAAACCGU 5'
ath-miR399d	AT3G06500	A/N-InvC	alkaline/neutral invertase C	5	tar 5' CUGGCCAACUCUCCUCUGGCA 3'	|x||x|||x||||||x|||||	mir 3' GCCCCGUUUAGAGGAAACCGU 5'
ath-miR399f	AT3G06500	A/N-InvC	alkaline/neutral invertase C	4.5	tar 5' CUGGCCAACUCUCCUCUGGCA 3'	|o||x|||x||||||x|||||	mir 3' GGCCCGUUUAGAGGAAACCGU 5'
ath-miR408	AT4G37030	AT4G37030	membrane protein	4.5	tar 5' GAUUCUUUGUUUGUUCCCUGC 3'	||x||o||o||||||||||x	mir 3' GUACGAGACGAACAAGGGACA 5'
ath-miR827	AT1G72830	NF-YA3	nuclear factor Y, subunit A3	5	tar 5' UGCUUGUUCAUGGUCAGUCUAA 3'	|x|||||x|||||||x|||||	mir 3' UCAAACAACUACCAGU-AGAUU 5'
ath-miR857	AT2G02010	GAD4	glutamate decarboxylase 4	4.5	tar 5' AUUCUUCUUCAAC-UACAAAA 3'	||x|xo|||||||x|||||||	mir 3' UAUGUGGAAGUUGUAUGUUUU 5'
ath-miR857	AT2G02930	GSTF3	glutathione S-transferase F3	5	tar 5' CUUCACCUUCAACAU-CAAAC 3'	|x||||||||||||x||||x	mir 3' UAUGUGGAAGUUGUAUGUUUU 5'
ath-miR857	AT4G02520	GSTF2	glutathione S-transferase PHI 2	5	tar 5' CUUCACCUUCAACAU-CAAAC 3'	|x||||||||||||x||||x	mir 3' UAUGUGGAAGUUGUAUGUUUU 5'
