# Supplementary material for: Sulfate Deficiency-Responsive MicroRNAs in Tomato Uncover an Expanded and Functionally Integrated Regulatory Network
Source: Int J Mol Sci. 2025 Aug 29;26(17):8392. doi: 10.3390/ijms26178392 (PMC12428225; doi:10.3390/ijms26178392)
Supplement: Supplementary file 1 [file ijms-26-08392-s001.zip › TableS1_BLAST.xlsx]

## Sheet: Description
Table S1. Alignment of miRNA precursors to the SL4.0 genome
miRNA hairpin sequences obtained from miRBase v22.1, Cardoso et al., 2018 and Lunardon et al., 2020 were aligned to the SL4.0 genome by local BLAST. The table shows the output of the BLAST analysis, showing the sequence name (qseqid), miRNA family of sequence (family), precursor sequence, % of identity in SL4.0 genome (pident), expected value (evalue), and chrosmosome (sseqid), start of aligment …

## Sheet: Table S1
qseqid	family	precursor sequence 5'-3'	pident	evalue	sseqid	sstart	send	strand
miR10535_sly-b2.5r1-128107_nearMIRNA_Lunardon2020	miR10535	GTTGGCATGAGTTTGTGAAAGCCGGAGGTTTAGGAGCAAAGTACAAT	100	1.79e-17	SL4.0ch08	3359585	3359632	-
miR1446_sly-b2.5r1-76638_MIRNA_Lunardon2020	miR1446	ATTAATGGAAACCCAGAGTTTTCTGAACTCTCTCCCTCAATGGC	95.556	6.69e-12	SL4.0ch03	61481050	61481094	-
miR156_sly-b2.5r1-119906_MIRNA_Lunardon2020	miR156	GGTGACAGAAGAGAGTGAGCACACATG	100	1.49e-05	SL4.0ch08	50015979	50016006	-
miR156_sly-b2.5r1-132604_MIRNA_Lunardon2020	miR156	GTGACAGAAGAGAGTGAGCACACATGG	100	2.19e-05	SL4.0ch07	51016570	51016597	+
miR156_sly-b2.5r1-132620_MIRNA_Lunardon2020	miR156	TGAGTGGGATGTAAAACCAAAGGGAGGTGACAGAAGAGAGTGAGCACACATGATGTTTTCTCGCATGATGTTTACATGCTTGAAACTATGCGTGCTCACTGCTCTATCTGTCACCCCACCACTTTC	97.638	1.13e-55	SL4.0ch08	50036561	50036687	-
miR156_sly-b2.5r1-132622_MIRNA_Lunardon2020	miR156	AGGGTTCTTCTTCCTAATTAGGTTTTGTGAAGGGTAAAAGGGCGGTGACAGAAGAGAGTGAGCACATATGGTCTTTTCAAGCATGATGTTTACATGCTTGAAGCTATGCGTGCTCACTTCTCTATCTGTCACCCCCCAATCCCCAACTGCTTTCTCTTTGTCTG	100	9.47e-82	SL4.0ch08	50036796	50036960	-
miR156_sly-b2.5r1-132653_MIRNA_Lunardon2020	miR156	ATTTCTAATATCAAACAGATGCTGGAGATAATTGAATCGAAGAGGTAAAATAAAAGGGGCGGTGACAGAAGAGAGTGAGCACACATGGTGTTTTCTAGCATGATGTTTTACATGCTTGAAACTATGTGTGCTCACTGCTCTATCTGTCACCCCCCATCGCTTTCTATATCTCTCT	100	7.84e-88	SL4.0ch08	50169157	50169332	+
miR156_sly-b2.5r1-55865_MIRNA_Lunardon2020	miR156	AAAGTATATTCATGTAAGTGTATAATCGTTTTATTTAAAAAAACTCAACTATTGAACCTTAACTATAATACCAGCTATAACCATCTTTCTATTCGATCGTATATGTTAAAAGAGGAGGTGGTAGGAGATGTTGTTGACAGAAGATAGAGAGCACAGATGATAAAGTGCATGGAAATTGTCTGCACCTTACTCCTTTGTGCTCTTTATTCTTCTGTCATCATCATTAATCCCACCTTTTTT	99.587	3.85e-122	SL4.0ch02	33348965	33349205	+
miR159_sly-b2.5r1-76928_MIRNA_Lunardon2020	miR159	TAAGATTAGGGTTTTTGTACATATGTTGACTTGATATTATTTTATGTGTTATGGGAGTGGAGCTCCTTGAAGTCCAACAGAAGATCTAACAGGTTAGATTGAGCTGCTGACCTATGGATTCCTCAGCCCTATCTATTTATGATTTCAAACATATAGATAGGTTTGTGGGTTTGCATATGTCAGGAGCTTTATTTTACCCTTTGTTTGATCATTTTTTGGATTGAAGGGAGCTCTACATTCATTTCTTCTTACTAGTTTAATCTATGTTGGTAAATTAATCTACTCATA	100	2.09e-150	SL4.0ch03	62179726	62180014	+
miR160_sly-b2.5r1-102113_MIRNA_Lunardon2020	miR160	CTGATACAAGTCGTGTACACGTATATGCCTGGCTCCCTGTATGCCATTTGCAAAGCTCACCGTAATATATCGATGGGCCTTGTTGAATGGCGTATGAGGAGCCAAGCATATTCCGATATCGTGTATATGATGTTGAAATATGTAACCATCTCGTCATATAAAGTTACCT	100	1.63e-84	SL4.0ch05	64819418	64819587	-
miR162_sly-b2.5r1-111376_MIRNA_Lunardon2020	miR162	AATCTAGCCTCTGGATATCGTTTCGAGTATTTGTTTAGTTGGTTGAAGACACTGGAGGCAGCGGTTCATCGATCCGTTCCCTGGAAGCTGAATATATATATACGCAAAAATACAGCAAAAGGAATCGGTCGATAAACCTCTGCATCCAGTGCTTAACCCCTAAGGATT	100	5.82e-84	SL4.0ch06	40704300	40704468	+
miR162_sly-b2.5r1-75626_MIRNA_Lunardon2020	miR162	GAAGTCAATTTGAGGTTAGATCTATGTGATACAAGCGGGGATAACTGATCTGTTTTTTTTTTGGTTGTTGGGTGAGAACACTGGAGGCAGCGGTTCATCGATCTGTTCCCTGAAAAGCGATAAATACAGCAACAGGAAGCGATCGATAAACCTCTGCATCCAGTGCTTAACCCGCCTCACATTGTTAGGGCACCGATCTGGATTTCTGTTTTCTGCCTGGTATTCGATTTGTGGTCTCGATTAATTTAGATTT	99.606	8.63e-129	SL4.0ch03	58860055	58860308	+
miR164_sly-b2.5r1-14188_MIRNA_Lunardon2020	miR164	TTTCTTTTTTTAAAGTTGTAGTTAACTTTAATGGAAATGTTGGCAATAATGGGTGGGTAACTCATGTTGGAGAAGCAGGGCACGTGCAAATTCTTGTATTCGACAATATATGCATTACTAATGGTAATGCATGAATTTTGCACGTGTTCTCCTTCTCCAACCCGAATTTCCTACCTCCTCTCTTCTCAAGATTCTTCAAAATTCAAACCACTTTTGACCTAATGTGCCT	100	1.02e-117	SL4.0ch01	82235260	82235489	+
miR166_sly-b2.5r1-127906_MIRNA_Lunardon2020	miR166	TTGAGGGGAATGTTGTTTGGCTCGAGGCCACCAACTTCATCTAATGTGAGCAAACTCTTTGTTAGTGTCGTCGGACCAGGCTTCATTCCCCTCAAAATCTCGCTTCCTCTTACGAGCACGTAAAGGCGAATTCACGATTTAAATTTTACCGCGAAATATATCCTTTGAACTTCTTGTC	100	1.72e-89	SL4.0ch08	2982049	2982227	+
miR166_sly-b2.5r1-13212_MIRNA_Lunardon2020	miR166	TTTTTCTCTGTTTTCCCCCATAAACTAAGCCGATACTTCTGGGGTGGCAAAATACCATGTAACGGGAGAGAGAGCTTTTGTATTGCGGGGAATGTTGTCTGGCTCGAGGAATCAAAAATTGTTTCTTATAGATAGATCTGTATATTTTGTTTATAGATCTATAATGTTTTTGATGTCGTCGGACCAGGCTTCATTCCCCACAATGAATATTGCTCTCTCAC	100	2.74e-113	SL4.0ch01	79667257	79667478	+
miR166_sly-b2.5r1-138681_MIRNA_Lunardon2020	miR166	CTCCCACTTGTTCATTCATTCATTCTCAATAGGGATCCCTCTTCTCTTGTACATTGTTTTCTTAATTTCTTCTCCATCCCATAGATCATATGGAGGAAGTTCTCTCAGTTGAGGGGAATGTTGTCTGGCTCGAGGTCACCAATTAGATCCATAATCCCTATATATACCATGCTTTTCAAAAAAAAGATTTATAATATGAAAAGGGGTTATGAATCATGTGTTAGTGTTGTCGGACCAGGCTTCATTCCCCCCAATTGTTACTCCTCTAGCTAGGGGAAAAGGGTTCATTTGA	100	1.27e-152	SL4.0ch08	63842048	63842340	+
miR166_sly-b2.5r1-71199_MIRNA_Lunardon2020	miR166	ATTGCTGAATCAATAGATGGATCAGAAGGAGTAGCTTCCAGATTTGAGGGGAATGTTGTTTGGCTCGAAGTCATTATCTCATTATAGATCGAACCAATCCAATTTTATATATTCAATCTAGTTTAAAATATATGTGAATTACGATGATGATGAGATAGTGTCTTCGGACCAGGCTTCATTCCCCCCAATTTGGAA	100	6.74e-99	SL4.0ch03	47047538	47047733	-
miR167_sly-b2.5r1-114102_nearMIRNA_Lunardon2020	miR167	ACAACTCAGGCAGGGCAATTAAACTTACAGATAAATTCTCTTGTTAGAATTTCTAGCTCCACCACTACTTACATCGTGCAGCACTAGCAGTTGAAGCTGCCAGCATGATCTAAACTTTCCTTTTAGTTCAAATATAATTCGAGGAAAGATCAGATCATGTGGCAGCCTTACCTGTCAATGCCATCACGAATTATTA	100	1.88e-99	SL4.0ch06	46913717	46913913	-
miR167_sly-b2.5r1-147380_nearMIRNA_Lunardon2020	miR167	TGAAAGGGTCTAGAGTGGAACAAGTGAAGCTGCCAGCATGATCTAAACTTGGCCATTTATAAAGAAAATGGGTGACTAAGGTTAGGTCATGCTCGGACAGCCTCACTCCTTCCTTTCTTGATAACGGATTATGAAAAAACATTATCTTAATTTATTTGGTATCAAATTGATGTGTCAAAGGGTATTT	100	1.8e-94	SL4.0ch09	60077068	60077255	+
miR167_sly-b2.5r1-147389_MIRNA_Lunardon2020	miR167	TACACACACACATCCACTTCCTATACTTAATTTCAAGTACTTGTGTGTACTCTTATAAGTTCTAGATCTAGGATAGATGTGAAGAATACTGGATCGTGAACCACTAGCAGTTGAAGCTGCCAGCATGATCTAAACTTTTCTATTGCTCCGTACGAGGAAAGATCAGATCATGTGGCAGCATCACCTGTTGATGGTTTCGCGGAATTTGTATCTCCATTCATTCACCAAACTCCTAACTCTCAAGTAAGCCCTA	100	5.18e-131	SL4.0ch09	60085757	60086010	+
miR168_sly-b2.5r1-126648_MIRNA_Lunardon2020	miR168	CCCTTTGTTCAGTTCAACTTTTTTGCGGCCGCCTCTTATTCGCTTGGTGCAGGTCGGGACCTCATTCGCCGGCGCCGGGAATAATGCCGGACGAACGACGGCGGTGTTAATTCTACTAAAGCTGTCACCGACGGATAGATGTTTGATTAGCGGCGAAATTTGGGTCCTGCCTTGCATCAACTGAATTGGAGACCGCTGTGAAATGAAGATTTTGGATTGATTTAATCTAACCCAGATTCGGTTTAGATCGATCTAGTATTGGCGATTTGCTT	100	1.54e-141	SL4.0ch08	573842	574114	+
miR168_sly-b2.5r1-50935_MIRNA_Lunardon2020	miR168	TTCTCAGATCTATATATATATACAGAATAGTTACAGAAAGTGTTTGTGTTTGTGTTGCGGTGGTTTCTCATTCGCTTGGTGCAGGTCGGGACCTACCTCGCCGGCAACAATGGCGGTAGCTGACGGCGACGGCAGCGTACCGGTAAAAAAGAATCTTATTTTTACATGTTGTTGCGTAGTTTGGGTCCCGCCTTGCATCAACTGAATAGGAGACTGCGGTGAATTTTGTTTCGACGAAATCAGATTTGTTATGGATCGATCTAATATC	100	2.53e-139	SL4.0ch12	64746916	64747184	+
miR169_sly-b2.5r1-134976_MIRNA_Lunardon2020	miR169	TGTTTAGTAGCCAAGGATGACTTGCCT	100	1.32e-05	SL4.0ch07	2153191	2153218	+
miR171_sly-b2.5r1-123014_MIRNA_Lunardon2020	miR171	AATTATTCTGCAAATTGATGGATAGCTAGCTAATTCAAAGATGAAGTTGGGAAATATTGAAGGTACGTACTTTATAATATGTTTAGGAAGATATATATAGATATTGATGCGGTTCAATCTGAAAGACATGGTTAGATATGTAATTAGCCTTGTAATTTTGGATTGAGCCGCGTCAATATCTCTCTTCCTATTTTCAATTAGTTTATAAGTAACTTGAACTTTATTTAATTACTCGTTGGTAATACTTGTCTT	100	1.86e-130	SL4.0ch07	60675043	60675295	+
miR171_sly-b2.5r1-123043_MIRNA_Lunardon2020	miR171	TAATTACTAATGAAATTTGAAGTCAAAAAGGATATGTTTGAAGTTGCAAAGGTATATCATACGAGATGTTGGTGCGGTTCAATGAGAAAGAAGTTGTTGAATAAGTTTTTGACCCTACTTTTTGATTGAGCCGTGCCAATATCACGTGTCACTATTCTGTAAATTCTCTTCCTTTTTTTTTTTTGTATGTATAATAAAAACGTAGAGTGAAGGAAGTCAAT	99.099	2.11e-109	SL4.0ch07	60723992	60724213	+
miR171_sly-b2.5r1-55043_MIRNA_Lunardon2020	miR171	AAATAGTAACTCTGATATTGGCCTGGTTCACTCAGACACATATTATTTTGATTGATTTTACTTTTGATTGAGCCGTGTCAATATCTCAGTTCCTTTTCACTATACTTCAT	100	6.04e-52	SL4.0ch02	31344768	31344878	-
miR171_sly-b2.5r1-60842_MIRNA_Lunardon2020	miR171	TTTTTCCCTTTTTTTTTCGTCCGTTCAAATAAATTGAGATCGGCTATATGAATTCTCAGTTTTCACTTATTATTATTATTCCCCTATGAAACAGTAACTTTGATATTGGCCTGGTTCACTCAGACAACAAAATGTAAACTATATTTGAATGGTTGAGTTTTCGTTTTTCGTTTGATTGAGCCGTGCCAATATCTCAGTTTCTCTTTCACTTTCACTTTCTCTACCTAAT	100	1.02e-117	SL4.0ch02	44751587	44751816	-
miR172_sly-b2.5r1-101049_MIRNA_Lunardon2020	miR172	TATTCGAGTTACATCAAATATGTTATTATTATTGTATCGATAAAGATCGTGATGATATAGTTCAAGTCAATTTTTTGCGGGTGGAGCATCATCAAGATTCACATAGCTATATTAGGGCTTTTATAATTTTTAAAAACCCTACGGGCGATGTGTGGGAATCTTGATGATGCTGCAGCGGCAAATAATGACT	100	3.93e-96	SL4.0ch05	62595298	62595488	+
miR172_sly-b2.5r1-112933_MIRNA_Lunardon2020	miR172	AGTCGTTGTTTGCATATGTGGCATAATCAAGATTCACGTGAAAAGTTGCAAATTGGTTATATAATTGATGAAATTAATGGCTGGCTATTTGAAACTCACGAGAATCTTGATGATGCTGCATCAGCAATAAACGACTATTGCAATTAGAGCATTGCAACGATACAGAAAAAATTAATACGACATGAATTAAGGAATGA	100	5.27e-100	SL4.0ch06	44192230	44192427	+
miR172_sly-b2.5r1-79997_nearMIRNA_Lunardon2020	miR172	ATTTGTTGTGAGAATCTTGATGATGCTGCAGCGGCAATGAATGGCTAATTAT	100	3.6e-20	SL4.0ch04	4127750	4127802	-
miR1919_sly-b2.5r1-134569_nearMIRNA_Lunardon2020	miR1919	AATCGTCTTTACTAACCCTACAAATTCTCTTCCGGCAAGTTTTCAGGTTCCTCCGAATCGCTCCGACGCCTTTGATGTTCACATCTTCCGGTAGTCCTGTCGCAGATGACTCTCGATCTTGTCATTAAGCCCCTTTCTCTAAGTCTAATTAATTTGAATTCAATGTGGTAGGACGAGAGTCATCTGTGACAGGATTATGGAAGATCGAGTTATCAAAGGGCGTTTTCTTCC	100	7.94e-119	SL4.0ch08	54711207	54711438	+
miR1919_sly-b2.5r1-43419_MIRNA_Lunardon2020	miR1919	TTTTTTCCATGTCCAGTTCGTAGCAAAATCTCCAACTTTTGCAG	97.826	4.22e-13	SL4.0ch08	54703893	54703937	+
miR319_sly-b2.5r1-47317_MIRNA_Lunardon2020	miR319	GCTCCTCCCATTAATTATTTGTAAGTTAAATATAGTAGAATGTTGAGTTGAGGTTTTGATGGGATAAGGAAGGAAATTCATCAGTCCAAACAAGGTGGTATATTTGGGCTGATCTTTGCTGCTGAATCATTGGTTCATCAACATATTATACACATACAAGGATATATACATATGTTGTTGCATCAATGATGCAGGAGCTGAGTTCAGTTTTGGCTACCTTTTCTTGGACTGAAGGGTTTCCTTCTCAACCCCAACCATGCATCATGCTTGTTATCTCAGGTT	100	4.42e-147	SL4.0ch12	53627263	53627545	+
miR319_sly-b2.5r1-72770_MIRNA_Lunardon2020	miR319	GGCTGTTGAGTTGAAGAAGTTAATTTGTAAAAGTTTTGTGAATTGAGGAATGGTCCAAGAGAGCTTCCTTCAGCCCACTCACGGAGGAGAAATGGGGTTGAATTAGCTGCCGACTCATTCATCCAACCACTCAGTAGAAAGGATAGGTTTTGTGCTACTGTGATTGAGTGAATGATGCGGGAGATAGTTTTCTATCCCTCTCTTTCCTTGCTTGGACTGAAGGGAGCTCCTTTTCCCCATTCTCTTCATTTTCAAAACCTAATTTTTCAAT	100	5.51e-141	SL4.0ch03	51029599	51029870	+
miR319_sly-b2.5r1-77091_nearMIRNA_Lunardon2020	miR319	TTAACCAGTTGCATGGCAAGGGAGCAACTACTTCCGCTAACTTGTCTCACTTATTGGACTGAAGGGAGCTCCTATCCATT	100	1.89e-35	SL4.0ch03	62559280	62559360	-
miR3627_sly-b2.5r1-61995_MIRNA_Lunardon2020	miR3627	TGTCGCAGGAGAGATGGCACTTGCCATTCCTTTTAATTGGTACAATGCCTAAATGGAACCAATTAAGTGCCTCTGTCTTTCGACACGATGCTCACAATTTCTATTGCATTATACACCAATCATCTACTCAATATACGAACTTTCTTTTATACAAAAAGAACATCAATCATCTAGGTCAGGATTCAATGAGTTCTTTCTACCGCCTTCATTAT	100	2.63e-108	SL4.0ch02	47990645	47990857	+
miR390_sly-b2.5r1-142093_MIRNA_Lunardon2020	miR390	ATCTGTAAAGCTCAGGAGGGATAGCGCCAT	100	3.71e-07	SL4.0ch06	1386846	1386876	-
miR391_sly-b2.5r1-104153_MIRNA_Lunardon2020	miR391	AAGACGAAGAAATATAGAGAGAGTTGAGTTATGAAGAAAATAGGAAAAGTATCAAAAGGCTTGCTACGCAGGAGAGATGATGCTGGACGATAGAGAAAATGGGATTTAATTTATTGGCCAGCATCATACTCCTGCATATTAAGCCTAAAAATGATGCTATTATAAATTACCATCTTGTTTATATATACTTCA	100	3.08e-97	SL4.0ch06	4552380	4552572	+
miR393_sly-b2.5r1-65367_MIRNA_Lunardon2020	miR393	TTCCAAAGGGATCGCATTGATCCTGTGTTCCAAATTAATTAACCATGGGACTATGGGATCATGCGATCTCTTCGGAATTCTCCACAATATTGGCTCTAATTAAATTAACAACTGATCGAGAATCTAGTATCAGTAAATTCAAAATGAGTATATATAGTTCGAATCGAACTCCTTACGCAAATACTCTGAGGTGAGA	100	1.88e-99	SL4.0ch03	3063415	3063611	+
miR394_sly-b2.5r1-15189_nearMIRNA_Lunardon2020	miR394	CTGGAAGATGAATGGTGTAGTAAAAGAGTTTCTTAGGAGTATCAGTGTAGAGCCATTTTGGCATTCTGTCCACCTCCCAGCTTGCTGAGGACTGAGGAGGGGGCCAAAGTGCCAAACTAGCTCTGCAGCTCTCTCTCTTTCACAAAACCTCTAAGATTACGTACTTTGTGCGCGTAGGGAAACAACCTCCATCTCTACCTCCAACAGATGAATATGTAGGGGTAAGATCTCCGGACCTCACTTGTGAATTACACT	100	4.04e-132	SL4.0ch01	85071452	85071707	+
miR394_sly-b2.5r1-90819_MIRNA_Lunardon2020	miR394	GATTTCTCAAAGGGTTCCTTACATAGTTCTTTGGCATTCTGTCCACCTCCTTTACCTTCATAATCTTCTATTTTTTTAGAAAAATAATTTTTGTTATTATTTTTTTTAAAAAATGGAGGTGGGCATACTGTCAACAGATTTGTGTTAGTTTCTCTTTGTGAAATCTTCTT	100	4.56e-85	SL4.0ch04	63861824	63861994	+
miR396_sly-b2.5r1-115428_MIRNA_Lunardon2020	miR396	TTAAATCTTTAAGAATTGACAAGTTTTACGCTAGCTGTTGATCGATGACGATGACCAAGTCCTAGTCATGCTTTTCCACAGCTTTCTTGAACTTCTTCTTGCTAAATTTTGATCTCTAAATTGATAATTTTGAGATGAGATTTGAAGCTATGAAAGTCCAAGAAAGCTGTGGGAAAAGATGGCAAGCTTTGGACTTATTTTTTTTTTTTTACATTTTCCTTCCTATGGAGTACACTTTGAAGATAATCAAGCCAAATTTTCAT	99.242	1.15e-132	SL4.0ch07	2602978	2603241	-
miR399_sly-b2.5r1-65740_MIRNA_Lunardon2020	miR399	GAAATAGTGATAGGGCTACTCTCTATTGGCATG	97.059	1.12e-07	SL4.0ch03	3877675	3877708	-
miR399_sly-b2.5r1-65741_MIRNA_Lunardon2020	miR399	GGGAAACAGTAGTAGGGCTACTCTCTATTGGCATGCAGTGATATATTCAAACTGATATGCCAAAGGAGAGCTGCCCTGTTACTGTCTCTGCT	100	4.83e-42	SL4.0ch03	3805696	3805788	+
miR399_sly-b2.5r1-65742_MIRNA_Lunardon2020	miR399	ACAGTGGTAGGGCTACTCTCTATTGGCATGCACTTATATATTTAAACTGACATGCCAAAGGAGAGCTGCCCTGTTACTGTCTCTGCTTAATGTTATTCTG	95.05	7.8e-38	SL4.0ch03	3814177	3814277	+
miR399_sly-b2.5r1-65759_MIRNA_Lunardon2020	miR399	AGTGATAGGGCTACTCTCTATTGGCATG	100	2.53e-06	SL4.0ch03	3812317	3812345	-
miR403_sly-b2.5r1-9705_MIRNA_Lunardon2020	miR403	TCCATCGGCCCTGCTTTTTTCTCTCAAGTTCGTGCAGACAAGAAATTGAAAATCAGGAAGAGGCATATTTCACGTTTGTGCGTGAATCTAACAACTCTTTTCATCTGAAAAACTGTTATTGTTTGCTAGATTCACGCACAAGCTCGTAATATGGCTTTTCCAATCTCTGCGCTTTGATTTCTCCAATTGGTGT	100	8.61e-98	SL4.0ch01	70948910	70949103	+
miR408_sly-b2.5r1-14596_MIRNA_Lunardon2020	miR408	AAGTGGAGAGGATAGACAGGGACGAGGCAGCGCATGAGATGTACAATTTTATTAGTTGTCCATTCCATGCACAGCCTCTTCCCTGGCTTTCCTCCC	100	3.06e-44	SL4.0ch01	83306854	83306950	-
miR408_sly-b2.5r1-14600_MIRNA_Lunardon2020	miR408	TGTGGTATGGATAGACGGGGACGAGCCAGAGCATGAGATGTGCAATTTTTGCTTTGCCTATTCCATGCACTGCCTCTTCCCTGGCTCTCCTCTC	100	3.84e-43	SL4.0ch01	83315375	83315469	-
miR482_sly-b2.5r1-108852_MIRNA_Lunardon2020	miR482	ATTTGTAGGAAATAGAAAGGGGATGAGTGTTTCGAGGAGGTGTTGGAGTGGGTGGTGTGGTAAGATTTCATATTTATTTTCCATAAAAATTGAGATCTTGCCAATACCGCCCATTCCTATGGCTTCTGATCATTTCTCTCTTTCCTTTTTCTTCCCTTGTTGAATCTGTTGCA	100	1e-86	SL4.0ch06	35184123	35184296	-
miR482_sly-b2.5r1-75760_MIRNA_Lunardon2020	miR482	ACACAAATTAGGTTCAGTTTAGCAGATCTGAAATTGGAGATGAGTTTTTCGAAAATCTATGGGGATTGGTGAGTTGGAAAGCTTTTCTTTTTCTTCTCTTGTGATTAGCTTTCCAATTCCACCCATTCCTATGGTTTTTCGGTATTCTCTCCCTTTTCGAATGCTATCGATCGATCAGGGGCACAGCCACCTTATAGCGGCGGAAAATTATATTCCTCTTTATGAGTCTATTTACATAAATTTTGAATTCTTTAATTGAAAATTCTGAATTCACTACT	100	7.28e-145	SL4.0ch03	59187225	59187503	+
miR482_sly-b2.5r1-87034_MIRNA_Lunardon2020	miR482	CACATTTCTCTACTTATTTCTTACCCTCTGTTCAGAAATTTCTCAGATCTGTGCTATGGAAATATTGATGGCGTTGAAAGGGATGAGAGTATTGGGAAGTTGTTGGTTGTGGGTGGGGTGGAAAGATTTGATAAATCTAATTTTAAAGAGATTAAATCTTTCCTACTCCTCCCATACCCATGACTTCCACTAGCTTCTCCCTTTCTTCATTTGTCATCTCCTTTGCTAAGTTCATCTTCTTCTTTCTTTTTTTTAATTATTTGATTGTTTGAGCT	100	3.35e-143	SL4.0ch04	55372073	55372348	+
miR530_sly-b2.5r1-139443_MIRNA_Lunardon2020	miR530	TTGAATTTTATTTTCATCACATTTGCTATTATATCTACTAACGCTTCGTTCTAATGTAACATATTTTGATAAACAAGAGATATTTTTATCTGCATTTGCACCTGCACCTTAGTGAACGAATTAGTTCGCGTATAATTCGTGCAGAAAGGTGTAGGTGTTCATGCAGACAAAAATGGTATCTTGGCCTCC	100	1.41e-95	SL4.0ch09	1697127	1697316	+
miR5304_sly-b2.5r1-16981_MIRNA_Lunardon2020	miR5304	TATTAAAAGAGAAGTTTTACTGGAAATGATCTTTATCTTTATGAGTTGTCTAATTTAGATCCATGGTGCAGTTGCTCATTCAATGCTACATACTCATCCCCACAACTTTCATCTCACGTTCAAAAGATGAAAGTTATAGAGATGAGTATGGTGCATTGGATGTGTGGCCATACCATGGGTGATGTTAGAAATGAAAAGATCTGGGATAAGGTGGGAGGAGACCTCAGTAGAA	100	2.22e-119	SL4.0ch01	89548637	89548869	+
miR6024_sly-b2.5r1-11581_MIRNA_Lunardon2020	miR6024	TATGTGAGTTGAAACCCTAGAATGACAACTGCAGCTAACTGGAAATGGGGAAGTGGAGAAACAACACTTGCTAAAGGAAGTTCACCAGTCATCTCTTTTCTTTTGGAGTTTTTTTAGCAAGAGTTGTTTTACCTCTTCTCAATTCCGTCTCTCTTTCACAGTATCAGTATACTTCCGACCACCGTTCAATCATCGGTTTTCGATCTGCAGAGTTTTGAGTCTTCTGT	100	1.3e-116	SL4.0ch01	75480184	75480411	-
miR8019_sly-b2.5r1-12530_nearMIRNA_Lunardon2020	miR8019	TTTGACTTGACACGAAGTTTAAGAAAATAAAGAAGACT	97.436	1.68e-10	SL4.0ch08	24014576	24014614	+
miR9471_sly-b2.5r1-41083_MIRNA_Lunardon2020	miR9471	TCTCTCAGGTTTTCTTTTTTTGAAATGATTTTGTGAAAAAAATTGGATCATTGACGGATTTGGGGTTCTGAGATTCAGTTGATTTCTCAGGTGCTCACTCAGCTAATAGTTATTATTTAAGAAACTCAATAATATTGGCAGCAAGGAGAATGGTGACTTTCAGGATGATAACTATTGGCTGAGTGAGCATCACGGAAATCGACGTGATTCTGAGAGGAAAATGATTGACTAAAAGATTTATTTAGTAAAAAAATT	100	4.04e-132	SL4.0ch12	2028752	2029007	-
miR9473_sly-b2.5r1-115681_MIRNA_Lunardon2020	miR9473	ATATTGGCTGTAAATCTAAACTCGTTCTACTCCACTAGTCATCATATAATGACATTTACTAGAAGAAGAGACTATTGGGGTAAAACGAGTTCAGATTTACAGCCAATA	100	7.63e-51	SL4.0ch07	3051311	3051419	+
miR9477_sly-b2.5r1-111649_MIRNA_Lunardon2020	miR9477	TGTTTCGATAAACATTTGGTGATAGTTC	100	4.33e-06	SL4.0ch11	3763963	3763991	-
miR9479_sly-b2.5r1-101986_MIRNA_Lunardon2020	miR9479	CGAGGGTTAGTGGCACGCGGTTAGTTTATATGATCGGTTTATAACAAGTCCAGTCCTCTACCCTTCTCCACTTAAAAGACCAAGCTTGTCTACAACAAGGTTCCAACTCATGACAAACATATGATGTGTGAGTTAGGCACGTGTCACGGGTTCAAATGCTACCACCGACAAAAGTATGGTATTTAAGTGGAGAATGGTAGAGGGTCGGACCCATTATCTACCGAGTTTCATACCGTGCACCACTAGCCCTCAGGGAGCAAGACCCCCCTCCCCATTCCACAAGCCATCTATA	100	1.27e-152	SL4.0ch05	64515584	64515876	+
sly-b2.5r1-100164_nearMIRNA_Lunardon2020		GAGATATTATATACAGAGACGGAGTCAGCATTTGAAGCTTATGTGTTCTACATTTTGTTT	100	1.6e-24	SL4.0ch05	61013923	61013983	+
sly-b2.5r1-100332_nearMIRNA_Lunardon2020		GTGATTAGATTTCAAGATGAGTTTATTTTATATCTATTTGGATTGTAGTGTTATTTTTATCTCACATTTAGGATGAGATAACAATTACAAATTAGCTAATCACGAAATAACTTATTCTCTTACCAGACATAAATCCAGTGGCTCAAGTTATGCCCCAAAGCATAAGCTC	100	1.63e-84	SL4.0ch05	61305316	61305485	-
sly-b2.5r1-100419_nearMIRNA_Lunardon2020		TAATTTATCGTCTTAATAGACATGACGAGTAAAAGTGAACCGAGAGAGTAC	100	1.25e-19	SL4.0ch05	61494333	61494384	+
sly-b2.5r1-100883_nearMIRNA_Lunardon2020		AAGTTGTTGGAAATCCGGATATAGGTTAGGGGGCTT	100	1.26e-11	SL4.0ch05	62311566	62311602	-
sly-b2.5r1-103103_MIRNA_Lunardon2020		AAGAGTAAAATAGACACAAAAGGGTAAGTTATCTCTTGGTTTTCAAACGGGACAAGTATCGTTGGACAACTACTTTTAGTGTAGTGGACAAGTAAAGGTGGATGGAAGAATTACTTCCTCCGTCCACTTTTATTTGTTCGCTATACTAAAATTAGATATCCACTTTTACTTTGTCATCAAAAAGAA	100	6.42e-94	SL4.0ch06	1538537	1538723	-
sly-b2.5r1-103913_nearMIRNA_Lunardon2020		TAATGCACATTAGGATCTTAGACTATAATTTACTCATAGGCATTATAGAAACATGTCTGAATACATTATCGTGGAAATTGATTTTTACAGTAATGTCTTTAGGTATGTTTCTGTAATGCCTCTCAGTA	96.124	1.57e-53	SL4.0ch06	3434820	3434948	+
sly-b2.5r1-105864_nearMIRNA_Lunardon2020		TTTTACAGGAGAGGGATGTATAATGAAAAA	100	1.68e-08	SL4.0ch06	23336823	23336853	-
sly-b2.5r1-107795_nearMIRNA_Lunardon2020		TTAGGTTGAGCCGCTTATTTAGGAGGACACTTT	97.059	1.18e-07	SL4.0ch05	40000315	40000348	-
sly-b2.5r1-11001_nearMIRNA_Lunardon2020		ATCCACAAGATTTACCAATCCAAAACACTAGTATATTGTGTTTTTTTTCAGTTTTAAAAAAACACAATATACTAGTGATTTCAATTAGTAAATCTTGTGGATTCAATCTGTTGTCCCTTGCTAAAATCATCCCTTAACTATGACTCAAATTTAATGTACATCCTTGTATTA	100	1.28e-85	SL4.0ch01	74155988	74156159	+
sly-b2.5r1-114521_nearMIRNA_Lunardon2020		TTTCTGAATAGTTGTGCAACCCGAGATCAAATTTTTCGATGAGTTGATTTCTTAGATGGTCGTTTAACTAATAATGACACTAAAATTAGGAAGAAAATTGGAAACCAGAAGTAAGGTGACTTTTTTGAGATAATAACTATTAACTGAGTGAGCATCTGAGAAATCAACTTAATTTTCCTAATATGCTTATGTAAATACTG	100	1.15e-101	SL4.0ch07	723023	723223	+
sly-b2.5r1-121787_nearMIRNA_Lunardon2020		TTTGTGTCTCACACAACAGACACAGGTTGTGTGAGG	100	1.26e-11	SL4.0ch07	57792861	57792897	+
sly-b2.5r1-122170_nearMIRNA_Lunardon2020		TGCTGCGATCAGACATCCGAGGCATGATTTATGTTCGATTGAAGTTCAAAAATTTACAATTACTCCTTTTACGTTACATTTGGTGAAACTTCAACTGACCGTAACTTTTGCCTCGAATA	100	6.63e-57	SL4.0ch07	58578510	58578629	-
sly-b2.5r1-125813_nearMIRNA_Lunardon2020		AACTAAAAATTTAACTCTGGCTTGCGAAAGCATGAGATTTGATTTTTGGATCGAGTTCATCTAGAAGTGGAGGTTATCAAAGAATAACGACTGTAATTTCCTT	100	4.32e-48	SL4.0ch07	66346781	66346884	-
sly-b2.5r1-125999_nearMIRNA_Lunardon2020		AGACGACGCGGCTGAAATAGGACGAGCACTGGCTAACAGCTGTAGAAGTGTTAGTGGGGTGCTCGTCGATGCCCACATTGGTGAACAGCTCAGTGATGA	100	6.85e-46	SL4.0ch07	66759815	66759914	-
sly-b2.5r1-126552_MIRNA_Lunardon2020		ATATGAGGCAAAAGTGGTCCTGGAAATGCTAGTTGCACGTACAAAGGTGTTTCCTTTGTTGGTGCAACTGGCATTCTCAGGGCCAGCTTCGCCTCACATGTAACCCCTTTCT	100	4.78e-53	SL4.0ch08	408785	408897	+
sly-b2.5r1-127568_MIRNA_Lunardon2020		TTGAGGTGTCTAGATGTGCACTCTCAAAG	100	7.57e-07	SL4.0ch02	48410545	48410574	-
sly-b2.5r1-12952_nearMIRNA_Lunardon2020		AATTAAGATGAACATAGTGAGACTTTTAAGTTTATCGATAATTTTTATTTAGACACTTGATGT	95.312	2.97e-20	SL4.0ch01	6463980	6464043	-
sly-b2.5r1-130664_nearMIRNA_Lunardon2020		GATGAGGCACCATGAAACTGGCCTGATATACGGGCCCTTTTAGGGTCCTCAAACTC	96.491	1.32e-18	SL4.0ch05	57075939	57075995	-
sly-b2.5r1-142826_MIRNA_Lunardon2020		CATTTCTTATCTTTATCATAATCTAATGACAGTTTTCCTTTGTACTTCTTATTTTTTTCCTTTCTCAAAAATAGTACTAAGGAAGACTGCATTCGATTATGATGAAGATAAGAAATGATCTACTTTT	100	2.57e-61	SL4.0ch09	14620832	14620959	+
sly-b2.5r1-143776_nearMIRNA_Lunardon2020		AGAAGATAGTGTCACGTAGGTCAAAAA	100	6.86e-07	SL4.0ch09	50147180	50147207	-
sly-b2.5r1-14433_MIRNA_Lunardon2020		GATGCATTAGCTGGAGTACAAGCTTCCAAAGCTGCAGAAATGAGTTTTTTTTTTTAACTGAAAAAGAAAAACTATTTCTGCAGCTTTGGAATTTTTTACTCCAGCT	100	9.63e-50	SL4.0ch01	82871154	82871260	+
sly-b2.5r1-1457_MIRNA_Lunardon2020		TTCTGGAGAAATATGGAAGAGATGATCGGAGAAATATTATGTTCTCATGAGCTAATGCCACAAGAAAAGTAATGATGTCTATAACTTTAAAGCTCTGAAGTAATATCTCTCCAGTCACCTCATCCGTATTTCTCGAATAGGTTGCTAATTCAAGCATTAGAGAAATATGGAAGAGGTGATTGGAGAAATATTTCTAGGTGTTACGTCGTGC	100	9.4e-108	SL4.0ch01	3063711	3063922	+
sly-b2.5r1-145801_nearMIRNA_Lunardon2020		TTGGGTTGGCTTGGCCTAACTCGAGATTTAATAGAGTTGGGCTATGATTTTTGAAGCTCATTTAAGAAAATGACTTTTTAGTCCGGCCTGAATAAGTCTGTTGATTTGTAGGG	95.614	2.93e-45	SL4.0ch09	55295408	55295521	-
sly-b2.5r1-147852_MIRNA_Lunardon2020		CTGTGGATTCTTTAACTTTTTTTTTTTTTAAAAAAGAAAATAAAGACTTCACAGACT	96.552	4.98e-19	SL4.0ch09	61418121	61418178	+
sly-b2.5r1-149751_nearMIRNA_Lunardon2020		ATAAAATTTTATATATTATTTTGAAATTTTTGTTAATATTTTA	97.727	9.59e-13	SL4.0ch07	60866889	60866932	-
sly-b2.5r1-17775_nearMIRNA_Lunardon2020		TGTGTCTTGTGAAACCCCGTGTATGACATG	100	1.68e-08	SL4.0ch10	882371	882401	+
sly-b2.5r1-1796_nearMIRNA_Lunardon2020		GGAGAATGAGAATTGGAAGGAATGAATTTAGGAGTATGTAGACTCTAAAAATTTTAGGGTTTTTTAATTATTATTTAGTGTTCGATATCTGCTTTTTTTATTTGGAGGGAACTGTTTTCTGTTAAAAAATTATTTTATTCATGAATCGAACCTGAGACCTTTAGTTAAGGGAGAAATAATCATTTAATTG	100	3.93e-96	SL4.0ch01	3800566	3800756	+
sly-b2.5r1-18515_nearMIRNA_Lunardon2020		TTTAGGATTTAATGGAGTGTGTCATAATTAAGATGTGAATGAGTCGAGATAATAGAACGCTGATAAAGTTAAGATATTTTTAAAAAAAAAATTAAAAATAACTTTAAGAGCGACTTTATATCTTTTCTCATATACACACAGTAAACTGAATTTAGAAGT	98.125	1.97e-73	SL4.0ch10	2236446	2236605	-
sly-b2.5r1-1990_MIRNA_Lunardon2020		CACACTCAGCATGGCTCCATCAAAGACATGAAATTTGAAAATGATGGTGCCACGCTGGGTGCGG	100	1.06e-26	SL4.0ch01	4292192	4292256	-
sly-b2.5r1-24514_nearMIRNA_Lunardon2020		GTGAGTATTTGGGCATGCGATACCATAACACAATATGGAATCATGAGATGGAATCAATGGTTGGATATATGATTTTACGTTGATTCCATCTCATGATTTTATATCA	100	9.63e-50	SL4.0ch10	52478687	52478793	-
sly-b2.5r1-25100_nearMIRNA_Lunardon2020		AAAATTAAAGAGTGTTGAGATTATCTCACTTGTTCTTCATGTGTTTGTTTTTTTATATTTGAAACTCGAAATTTTGGCTCCACCACTGCTAGAAGAAATTAAATGCTCTCCGAACACTTGCTTGAGACATT	100	1.6e-63	SL4.0ch10	55133390	55133521	-
sly-b2.5r1-25456_nearMIRNA_Lunardon2020		GGGGTGGCTCAGACATAAATAAAGTCAAACACATTATGTTATAGCATTCTCAGTGTTGGGCCAAATTAGGGGCGGCTCAGACATAATGGTGA	100	4.83e-42	SL4.0ch10	56250890	56250982	+
sly-b2.5r1-27775_nearMIRNA_Lunardon2020		ATACATAGAGGTACTATCGAGGATTATGATAGAGCGGAAAGTATTTTTTTATTTTTAATCAAAGGTTTTAGATTAAGTCTTTTCAAATACAAAGTCGTTTTTATTAGGAAATTCTTTACATTCCAATGTGAAACTTCTCGATGTTAATCTGAATTTAATAAAACTCTAATATAGATATCGGATATCGAA	100	1.41e-95	SL4.0ch10	61541893	61542082	-
sly-b2.5r1-27893_MIRNA_Lunardon2020		ATCCTCCATCAGGTTGGCCGTAGAACATTCAAATTGCAGAAACACTTGCCGCGACACCAATGCTATCAAATTAAAAACAGATGCCTAATCTGAACTCATCTACCCCAAATAAAGCAAGCATCTTTACTAGGTCCTAGTAAAGCTGCTTGCTTTATTTGGGGTAGATGAGCTCAGGTTGGTGTTTTTATTTGATTCTTTTGATAACCATTGGTGTTGCGGAAAGTTTTTCTGCATTATGAATGATCTACGGGCAGCCTGATGGAGGATACAAG	100	1.54e-141	SL4.0ch10	61767158	61767430	-
sly-b2.5r1-27900_MIRNA_Lunardon2020		TGCTTGTTTCGATCTTTTATCACTGTAAACATTTCCTCTCATGTGATAGTTTTGGATAGACCACCTTAAAGCTTGAGATGTTTTTACTGATAAAAGACCTAAACAAACAAA	100	1.7e-52	SL4.0ch10	61781313	61781424	+
sly-b2.5r1-29351_MIRNA_Lunardon2020		AGGGCAACCCACGTGTTTAAGGAAAATTAATGACCTACTAGTCTAAGTATGTGACTAGTAGGTGTATCACCTCTTTAGAACAAAGGGCCAAAATTTAAAGAAGTCAAGTAGATGCATCACCTGCTTAACTCCCTGGTTTATTGGCTTAAGTAGGTGATGCAACTACTTGTCTTATTTACATCTGGAACTTCGTTCTTAAGTAGGCACCTACTAGTTACTTGCTTAGACTAGTAGTTTATTAAATTTCCTTAAGCATGTGAGTCGCCCTTGATTCAAGTAGCTCAA	100	9.62e-149	SL4.0ch11	307905	308190	-
sly-b2.5r1-29595_MIRNA_Lunardon2020		TTATCTGGAGTTACAAGTTGAGGATCTTATTGGTTAACGATAGTTATTATCCCACTGTAATAAATACTTCTAACCATGAAGATCCTCAACTTGTCGCTTCAGATAAG	100	2.71e-50	SL4.0ch11	959934	960041	-
sly-b2.5r1-30453_nearMIRNA_Lunardon2020		GACAACCCTATTACGAAAATATTGACGGAGTTAGAATTTTATAAATCGATTTAATTGATCGAATCGAATAA	100	1.6e-30	SL4.0ch11	2770964	2771035	-
sly-b2.5r1-31088_MIRNA_Lunardon2020		ATTTTTTTCCAACTCTCAAATACTTTTTTGATTTATAGCCTTTGTATGTCAAAGTTTCGATACGCACCTGAATCGACAAATACATATATTATTCAGACTTTTTAAGAATATCACGCGTTTATTATTTTTATAAGTCTGAATAACATAAATCATATATAACATATATGTCGATTCGGGTTCGTATGAAAACTATGGCATACCTCAAAGGGTAACGTACGGGT	100	2.74e-113	SL4.0ch11	4055186	4055407	+
sly-b2.5r1-33666_nearMIRNA_Lunardon2020		AAGAGATAAATGATAAGTAGAAATACTGATCCTAGAGAGATGTCACATCACTTTTTCTAGATTCATCTTTTCTTTTATATATATAT	100	9.67e-39	SL4.0ch11	12784356	12784442	+
sly-b2.5r1-35869_nearMIRNA_Lunardon2020		GGGGAAATAGGACCTTAGTATAGTATAAG	100	5.91e-07	SL4.0ch08	59840686	59840715	-
sly-b2.5r1-37177_nearMIRNA_Lunardon2020		CTTTTTATTTTTGACTTAAAAGCTACTTCTTTAAAGTCAATCCAAACGGGCTTTTAGTCTA	100	4.56e-25	SL4.0ch11	47224986	47225047	+
sly-b2.5r1-37586_MIRNA_Lunardon2020		CACATTGTCATATTTGAATCTTACTCCCCAGCAGTCCCGAAATCTGTGTTAGGGAGTATGATTCAAATCTGACAACGTGAAC	100	1.51e-36	SL4.0ch11	48540177	48540259	+
sly-b2.5r1-39164_nearMIRNA_Lunardon2020		AGGAAAAGGGGGCAACTGATAGTTGAAGTGTGTTTTG	100	3.79e-12	SL4.0ch11	51971262	51971299	+
sly-b2.5r1-41082_MIRNA_Lunardon2020		TGATTTCTCTGGTGCTTACTCAACTAATAGTTATTATTTAAGAAAATCAATAATATTGGAAGCAAGGAGAATGGAGACTATCAGGATGATAACTATTGGTTGAGCAGCATTAGAGAAATTGACA	100	1.16e-59	SL4.0ch12	2027469	2027593	-
sly-b2.5r1-45490_MIRNA_Lunardon2020		GATCAAAATGATAGAGTAGTGGTACAAAACAAGGAAATATTTTTCTACACACTCTGCATTCAATTAAATTATGTAAATCACCGTTATGTTTCTCTTAATTGCTGAATTAATCTATGATTCAACTTACTTAAGAGAAAAAACTAATGTATACTTATACTAATTTAATTGAATGCCAAGTGTGTGGCAAAATATTTTTCTTATGTAGATCATTTTGATCAAGTTTATGGAAGAAA	100	6.2e-120	SL4.0ch12	61020582	61020815	+
sly-b2.5r1-4774_nearMIRNA_Lunardon2020		AAAGAGGTAGAAAATTATTTATAAAATAAATTCAG	97.222	1.64e-08	SL4.0ch08	55877731	55877766	+
sly-b2.5r1-49254_MIRNA_Lunardon2020		CTAACCAGCTGTAGTGAAAACCTAAAAGCTGTAACATTTTCTTTGAAAATGGAGTTTAATGGCGAAAATACTCGTAAAACATTTACGGATCACTTCTAGGTAGGATTGAATATCAGAGCAATATCATATATTGTAGATCTGTAAATGTTTTCCGAGTATCTTTTGCCCATAACCTTCAAAAATTATGAAGTATTTTAATACTGATATGGATCCGTCCGATGTTCAAATCCAAAGGGATTGCCAATCTGACGGGTGAGTTGAGT	100	1.49e-136	SL4.0ch12	61562806	61563069	+
sly-b2.5r1-49494_MIRNA_Lunardon2020		GATTCTTTATTTATGAATTATGTTTTAATTGAAAACAATATTACAGTTGATTCAGTTATATTGTTTCTAGTTATTAAAACATAATTCATAGAAAAAAAATCTAGAGTAGAGTGT	100	3.78e-54	SL4.0ch12	61959027	61959141	+
sly-b2.5r1-5316_nearMIRNA_Lunardon2020		GTCTAGTAGAGTCTTGCGGAACGGTATGTGG	96.875	1.08e-06	SL4.0ch12	8530185	8530216	-
sly-b2.5r1-5331_nearMIRNA_Lunardon2020		AAAAAAGAGCACTCTTCACAAATTTTTATTCTGTTTATGCGATGAATGATATGCAGGGCTTGTACAAGA	100	1.98e-29	SL4.0ch01	35877412	35877481	-
sly-b2.5r1-54306_nearMIRNA_Lunardon2020		TATATTTTTTCAGAGGACGAGCAATATGATATAG	100	1.51e-10	SL4.0ch02	27490055	27490089	-
sly-b2.5r1-54347_MIRNA_Lunardon2020		AGATGTTGGGTTATTTGATTTACTAGCATTGTTACACTTATTCTGCTTTAGACTTTCTTATTGTTTACGGTCCCAATAAGAGTACATAATTATCTGATGTACTTCGATTTTAATTAAAATTTAAAATTTAAGTAAATTAGATGATTATGTGCTCTTGCAGGGACTTTC	97.041	1.27e-75	SL4.0ch02	27721846	27722014	+
sly-b2.5r1-56526_nearMIRNA_Lunardon2020		AACAATGGATTTGTGAACACCAATAATCCTCTGTTGGTTTCCTCAAAGAAAAAAGT	98.246	1.1e-20	SL4.0ch02	34560849	34560905	-
sly-b2.5r1-59077_MIRNA_Lunardon2020		GCCACATCCATCATTGCTCTTGCATACATCTCTTAGAGAAGATAGGTGGATGCACCAGGTATCCCTTCAATTACATATCATTTCTATCTTCTCTAGGAGATGTATGCAAGAGCAATGATGGATGTGG	100	2.57e-61	SL4.0ch02	40388553	40388680	-
sly-b2.5r1-64238_nearMIRNA_Lunardon2020		AATGACGGGGTCTGAGATAATACTTGAATT	100	1.68e-08	SL4.0ch03	640660	640690	+
sly-b2.5r1-64835_MIRNA_Lunardon2020		AACTAAGGTTTTCTGAGAAAACAAATAGTTTTTTTTTCTTCTTTTTAAAGTCAATAAAAAAAAGAACTATTTGTTTTCTAGGAAAACCCTAGTTACT	97.959	6.53e-41	SL4.0ch03	1865301	1865398	+
sly-b2.5r1-69874_nearMIRNA_Lunardon2020		ACCCAAAATCGGGCCGCGACTGGCACCCACACTTACCCTCCTCTGT	95.833	1.51e-13	SL4.0ch02	7356381	7356427	-
sly-b2.5r1-71956_nearMIRNA_Lunardon2020		TTTTTTGTTTAGGCGAAACGGTATCTTTTGAAT	100	4.98e-10	SL4.0ch03	48894383	48894416	-
sly-b2.5r1-72921_nearMIRNA_Lunardon2020		TTTGTTACAAAAAGAATGATCGTTTTTTTTTTAAAAAAAATTATTTAAAATAGAATGACCATTTTTATTTTTTAACAACACTTTAATTGCAGTTTTTCACGCGATATATTTAAGGACATAACTGTATTTTAGA	99.259	5.9e-63	SL4.0ch03	51415660	51415793	+
sly-b2.5r1-73712_MIRNA_Lunardon2020		CTACAGTGCAACTTCAGCATAGTAAAGAGTAGAGACTAATTAATGCCTACATATGTAGGGATTAATGAGTCTACTCTTTGCTATACTGAAGTTGCACTGTAGAG	100	1.22e-48	SL4.0ch03	54194823	54194927	+
sly-b2.5r1-7668_nearMIRNA_Lunardon2020		AGTCTTAGTTGAGGTGTCTAAGTGAATTATGCGGACAACTTTA	95.455	5.03e-11	SL4.0ch05	50555103	50555146	-
sly-b2.5r1-77633_MIRNA_Lunardon2020		TAAAATCTTATCCACCATCCCTTAGCTTAATGAACAAGCTATTCTTTAATTAGGGAATCGAAAACCAATTTCCTATTTAAAGAATAGTTGGCTCATTAGGTTAAAGGGTGGTGGATAAGATTTTAGGAG	100	2.03e-62	SL4.0ch03	63901575	63901704	+
sly-b2.5r1-78876_MIRNA_Lunardon2020		ACTGACACACCTGATAGTTCATGTATGAAACTCAAAA	97.368	2.04e-09	SL4.0ch09	65906799	65906836	-
sly-b2.5r1-79588_MIRNA_Lunardon2020		GGGGAGGGTGGTGTGTACGCAAACCTTGCCCCTAACTTATGCAGGTAGAGGTAAGGTATGCGTACATCCTACCCTCCCCAGA	100	1.51e-36	SL4.0ch04	3177261	3177343	+
sly-b2.5r1-80395_nearMIRNA_Lunardon2020		AGGCTCTTTCTTAAATCGATAAACGTCATTGTAGTTAAACCTCACTCGTAAAATTGTACTGG	100	1.3e-25	SL4.0ch04	4899260	4899322	-
sly-b2.5r1-80482_nearMIRNA_Lunardon2020		AGTTATCAGTTGAGACTAAGCTAAAACTTG	100	1.68e-08	SL4.0ch04	5065743	5065773	-
sly-b2.5r1-81586_nearMIRNA_Lunardon2020		ATTGGACACACAAGATAGTGCCACGTAGATCGAAAAGGGGTAGAAAATTATTAATAAAATAAGTTCAAATGGTAATAGGACCTTAGTATGTTATAAGTGTGTCGATGATCTTTCGGACATAGGTTGAGGGGTT	95.522	1.28e-54	SL4.0ch04	9036098	9036231	-
sly-b2.5r1-81685_nearMIRNA_Lunardon2020		CGTGCCTGCGACGGTCCGTCCTGCAGGTCCGTC	97.059	8.71e-07	SL4.0ch10	25324603	25324636	+
sly-b2.5r1-81902_nearMIRNA_Lunardon2020		AAAGATCGAGCGAGTCACTCGAGAGATTCAGAAGGTCAAGGAGGAAGGGCTCAAAGTAGACATGACCACGACAATCT	96.154	8.39e-29	SL4.0ch03	55613435	55613512	-
sly-b2.5r1-82554_nearMIRNA_Lunardon2020		GGTGTCTAAGTGAATTATGCGAACAACTTTAAG	100	1.01e-08	SL4.0ch12	29613443	29613476	+
sly-b2.5r1-83413_nearMIRNA_Lunardon2020		AGTCTACAAGCATTGGATCTACAAGATAGTGTTACGTAGGCCAAAAAGGGGTAGAAAACTATTAAAAAAATAAGTTCAGGGGGGCAAATAGAACCTTTGTATAGTATATGTGTGTCTCTGAGATTTCGAGCATAGGCTGAGGTGGTACTTGTGCATTATCCCT	100	3.38e-81	SL4.0ch04	36490310	36490473	+
sly-b2.5r1-83516_nearMIRNA_Lunardon2020		TCATTTGCTACTGATTTACTTAAGTTCAACAAATGACCCATTTGTTGCAATAAATAGGTCATTTATTGGATGAAAACTCAATCATTTGCTATTGATTTACTTATGTTCAACAAATGATCTGTTTGTTGCAACAA	100	3.53e-65	SL4.0ch04	38016190	38016324	-
sly-b2.5r1-84427_MIRNA_Lunardon2020		ACATAGAGGTGGATCCCGAATCTTGAGTTTATGGATTTAGATTCTAGAAAAGGTTACATTTTCAAAACCCAACAAGTTACATTTTTAGAATTTCGTATCCACAAACTCAAAATTCTGGATTCACCTCTACG	100	1.6e-63	SL4.0ch04	45975381	45975512	+
sly-b2.5r1-86192_MIRNA_Lunardon2020		GACTCTTGCAATGTACTCAAATCGTTATCTAAGCATATCTTTTGTGAGTAATACCTTCTCTTTGGGGTCTCAATATCTACTGTTTAGATAACAATTTCAGTTCATTGCAAGAGTCTAAA	100	6.63e-57	SL4.0ch04	53018257	53018376	+
sly-b2.5r1-86205_nearMIRNA_Lunardon2020		TTGATTATGGTAGAATATTAGTATTACAGAAATT	100	1.51e-10	SL4.0ch04	53034168	53034202	+
sly-b2.5r1-86716_nearMIRNA_Lunardon2020		AAATTGACAGAATTTAAGGAAAGATGTAACGACCCACTAGGTCGTTATGAGAATTAGGACTATTTTGACTCTTCCATTAAAAAATGTATAAAAAAATTAGAGGAGTAATTTAAACTATTCGATAACTATGAGT	100	1.26e-64	SL4.0ch04	54588986	54589119	+
sly-b2.5r1-8709_nearMIRNA_Lunardon2020		TTTCAAGAAGGTTAAAGGCGGCATATACATTTATTT	100	1.26e-11	SL4.0ch01	68415409	68415445	-
sly-b2.5r1-88178_nearMIRNA_Lunardon2020		AATTGTATAATTTGTTGGCCTAAATTGTATAATTCGCTGGCCT	95.455	3.06e-11	SL4.0ch00	2362606	2362649	-
sly-b2.5r1-92451_nearMIRNA_Lunardon2020		TTTGATCGTACTTCTGCAATAAGTAAAGAAATGCTCAAAACCAATATCTTTTCTTTTTTGAGATAAAAAAAAAAGTTATATTGGTTTTGAGCATTTCTTTACCTATTGCACAAGTACGATCACAA	100	3.26e-60	SL4.0ch05	3159882	3160007	-
sly-b2.5r1-94292_nearMIRNA_Lunardon2020		GTTGGACCCACAAGATAGTGTTACGTAGAC	96.774	1.76e-06	SL4.0ch07	56261885	56261915	-
sly-b2.5r1-98170_nearMIRNA_Lunardon2020		GACCTTAGTATAGTATAAGTGTGTTTC	100	1.75e-05	SL4.0ch07	54813234	54813261	-
sly-b2.5r1-9958_MIRNA_Lunardon2020		TCCCTACCATATTGCCAAATATTTGCCTTTATCTTTGTGTTCATCTAGCTAAAGACAAATGTTTGGCAATATGGTAGGGGATTCT	100	3.42e-38	SL4.0ch01	71579943	71580028	+
sly-MIR10528_miRBase21	miR10528	AATGAATGCAATGTCATATACCATCAACACTTGGAAACTCAAATTGAGGTTAAATCTCGGAGTGATGATGGTATATGACCTTGCAATTCACTATG	100	1.08e-43	SL4.0ch05	60895414	60895509	+
sly-MIR10529_miRBase21	miR10529	ACATAACGAGTGAGACTTGCTCAGTTGGTAAAACACCTCCACGGTCTAACCAATTATCTTGGTCGAGGGTTCAAGTCATGTTGGAAGCAATGTGAGGGCGTCCAGCTTAGCAAGCCTCATCCGTTTTGCTTC	100	4.48e-64	SL4.0ch11	1224755	1224887	+
sly-MIR10530_miRBase21	miR10530	ACATGTTGAATGTTGGGGAACGAACGTCTAAGGTTTGGGTCAACGATCTCAATGTTGATGCGTCCGCTTGTTGTTGATGCTGCTCCAAAAGGTTCAACATTGGGATTTTAGCCCAAACATCAGACGTCCCTTCCCCATCGTTCAACATCGT	100	1.45e-74	SL4.0ch09	3095468	3095619	-
sly-MIR10531_miRBase21	miR10531	TATCTGGGGTCCTAGTAGAGTCGGTTCTACATTGGGTGTTAAGTGTTTTGAGTAATCATCATTGAAAGTAACATACTTAAAACCCAATGTTGAACTGACTCTACTCGGATTCCAAATATCG	100	5.24e-58	SL4.0ch06	32774839	32774960	+
sly-MIR10532_miRBase21	miR10532	TAATAGGACCTCAGTATAGTATAAGTGTGTCTCTGAGATTTCGGGCAT	95.918	2.79e-14	SL4.0ch00	4030836	4030884	-
sly-MIR10533_miRBase21	miR10533	AAGATCTTATGAATTCTAGGTCTTCTTTCATCAGCCCAATTTCTTCTTTTATAAAAACAATTGAATAAGCTTGAAATTTAACAAATTATTGTAGTTTTTGATTAGAAGATTTATGAATAGTAAGAAGTCCCGCTTCTCAATGAGTGATAGACCACTCTCTATGAATCTTCTACTCAAAAACTTTAAAAAATTGCTTAATTTCGAAGCTCAGTCAATTGCTTCAATAAAGGAAGAAATTAGGCCGGTGAAAGACAACTTAGAGTTCATAAGATCTATA	100	2.61e-144	SL4.0ch12	1451137	1451414	+
sly-MIR10534_miRBase21	miR10534	GGTCAATTTTGAACCAAAAGGTGGATGACAAGGGTATTTTGG	95.349	7.69e-11	SL4.0ch00	4021929	4021971	-
sly-MIR10535a_miRBase21	miR10535	AAGGGTTGGCATGAGTTTGTGAAAGCCGGAGGTTTAGGAGCAAAGTACAATTATTTTCGCAAATAATTATATCTTTTGCTCTTAAACCTTTAGCTTTAACAAATTTGTGCCAACCCTTT	96.667	3.11e-50	SL4.0ch08	3359517	3359636	-
sly-MIR10535b_miRBase21	miR10535	AAGGGTTGGCATAAGTTTGTGAAAGCCGGAGATTTAGGAGTAAAGTACAATTATTTTCGCAAATAATTGTATCTTTTGCTCTTAAACCTTTAGCTTTAACAAATTTGTGCCAACCCTTT	96.667	3.11e-50	SL4.0ch08	3362985	3363104	-
sly-MIR10536_miRBase21	miR10536	AAGGAAGCTGACGATTAGAACATGTCAAAGGAATCGGTCCAATGCAGCTGACTAACGTGCTTATATCAAGTGTTGTAAACTCGTTAGTTAACTTTGTTAGACATGTTCTAATCGTCAGCTTCCTTC	100	9.16e-61	SL4.0ch04	62000818	62000944	-
sly-MIR10537_miRBase21	miR10537	TCTACAACGTACGTAGGGTAAGTGGATGGCTGAAATTCGTTAGCCTAGCCGTGGCCCTGGAAATACTTCTCTGCAGGACAAGCTTCATTTCCATTACCGGATATCAACAGAAAGGTTGAAAAAGACAACAATGTAGAGGATTTGGTGGAGTGTGGAAAGATTTGAATGCAAACTTATCGAAGATTGATCATCATGGATTTAAGCCATCCATTTACCCCAAGTTCGTTGTCAAACG	100	4.84e-121	SL4.0ch08	409452	409687	+
sly-MIR10538_miRBase21	miR10538	GTCAGATTGATATACGTTACTCACAGTAACGTTTTAGGAGTAAAACGTTACT	96.226	1.53e-16	SL4.0ch11	49253302	49253354	+
sly-MIR10539_miRBase21	miR10539	TTTGTTGGTGATTGTGGTTCGAAAATTGATGTTGATTATCCCTTTATATTAGTCTGGTATTTTCTCTGTTTCAATTTATTTATTCTATTTATTTTTATAATCTGTTTCAAATTTTTATATATTTAAATTCTGAACTCGCATACACGTGATGTACAAAATGTATAGACACAACATTACAATCTTGGAACCACAGTTACCACCATAC	100	1.97e-104	SL4.0ch12	4238051	4238256	-
sly-MIR10540_miRBase21	miR10540	GTTATTCGACTAATAGTTATTATTTCAGAAAGTCACTTTCTTTAGTGAAGAAAAAGTTGGAAATCAAGAAAAAAGATGACTTTCTAAAATAATAACTATTAGTTGAATGACCAT	100	3.78e-54	SL4.0ch06	77269	77383	+
sly-MIR10541_miRBase21	miR10541	AATAAGTCACTTTGATGATTGTCAAACACTATAATAAGTGAAAAACTGATTTTTAAGTCAGTTTAACCAACTTAAAAGCCAATTCAAACGAACACATATTAAAATGTTTGACAATTATCAGAGTGACTTGTTTTA	100	9.9e-66	SL4.0ch04	42636196	42636331	+
sly-MIR10542_miRBase21	miR10542	TTGATAGAAGAATCATATATACCCCTAAATAATTTTTTTAAAAAAATTAGAATTAAGAAATTTAAATTTAAAACTAATTTTTTAACTTCCGTTAAGTGAAGGGTATATGTGAGCCATTTTGTAACAGC	98.45	1.56e-58	SL4.0ch12	58015286	58015414	+
sly-miR1128_Cardoso2018	miR1128	ATTTTTGCTAAAGTGACACTTATTTTGGGACG	97.059	1.83e-06	SL4.0ch01	2795129	2795161	-
sly-miR1446-1_Cardoso2018	miR1446	AATGGAAACCCAGAGTTTTCTGAACTCTCTCCCTCAATGGC	95.238	3.04e-10	SL4.0ch03	61481050	61481091	-
sly-miR1446-2_Cardoso2018	miR1446	CAGTGTTTTCTGAACTCTCTCCCTCAATGGC	96.875	2.23e-06	SL4.0ch03	61485821	61485852	-
sly-MIR156a_miRBase21	miR156	TTGACAGAAGATAGAGAGCACTAATGATGATATGCTAATTTCATTCAATTTGGGCAGCAAAAGCATCTCAATTCATTTGTGCTCTCTATGCTTCTGTCA	100	6.85e-46	SL4.0ch06	40486303	40486402	-
sly-miR156a-1_Cardoso2018	miR156	CGGTGACAGAAGAGAGTGAGCACATATGGTCTTTTCAAGCATGATGTTTACATGCTTGAAGCTATGCGTGCTCACTTCTCTATCTGTCACC	100	1.74e-41	SL4.0ch08	50036827	50036918	-
sly-miR156a-2_Cardoso2018	miR156	ACTGACAGAAGAGAGTGAGCACACGATGTCAAATTGTATAAATATATATACAATTGTCATTTGCGTGTGCTCACTTCTCATTCTGTCAGAAT	100	4.83e-42	SL4.0ch07	310215	310307	+
sly-MIR156b_miRBase21	miR156	TGACAGAAGATAGAGAGCACGAATAATGAGGTGCTAATTGGAAGCTGCACCTTAATTCTTTGTGCTCTCTATTCTTCTGTCAT	96.429	4.31e-32	SL4.0ch02	50517069	50517152	+
sly-miR156c_Cardoso2018	miR156	TGGTGATAGAAGAGAGTGAGCACACATGGTGTTTTCTTGCATGATGTTTATATATATATATGCTTGAAACTATGTGTGCTTACTCTCTATCTGTCACC	100	2.43e-45	SL4.0ch08	50047422	50047520	-
sly-MIR156d_miRBase21	miR156	GTGACAGAAGAGAGTGAGCACACATGG	100	1.38e-05	SL4.0ch07	51016570	51016597	+
sly-MIR156e_miRBase21	miR156	TGGTGGTGATAGAAGAGAGTGAGCACACATGGTGTTTTCTTGCATGATGTTTATATATATATATGCTTGAAACTATGTGTGCTTACTCTCTATCTGTCACCCCC	100	1.22e-48	SL4.0ch08	50047419	50047523	-
sly-miR156f_Cardoso2018	miR156	ACATATGAGATTTGGTTGAGGATTCAAAGTGAGAAATTCTATTGACAGAAGAGAGAGAGTACAATCTGTCATCAGCAAAATGATATTGTTGTTTGTTGGAATGTGCTCTCTCTGCTTCTGCCAATGGAAACTATAAAAATGGATCCTCAACAAAGATTATACA	100	3.38e-81	SL4.0ch07	61439526	61439689	-
sly-miR156i-1_Cardoso2018	miR156	TCTAATTAAGTGTAAAGTAAGACAAAAAGAGGTGACAGAAGAGCGTGAGCACATGTGTGTTTTCTAGCATGATGTTTATATGCTTGAATCTATGCGTGCTCACTGCTCTATCTTTCATCCTCATCGCTTTTCCTCTCTCTCTAGATTTAATTTT	100	3.18e-76	SL4.0ch08	50035588	50035742	-
sly-miR156i-2_Cardoso2018	miR156	GGGAGGTGACAGAAGAGAGTGGGCACATATGGTATTTTCTCGCATGCTTGAAACTATGTCTGCTCACTTCTCTATCTGTCATCCCTACCATTTTCTCCGTTTC	100	4.32e-48	SL4.0ch08	50035837	50035940	-
sly-miR156l-1_Cardoso2018	miR156	AAAGGGGCGGTGACAGAAGAGAGTGAGCACACATGGTGTTTTCTAGCATGATGTTTTACATGCTTGAAACTATGTGTGCTCACTGCTCTATCTGTCACCCCCCATCGCT	100	2.15e-51	SL4.0ch08	50169209	50169318	+
sly-miR156l-2_Cardoso2018	miR156	GTGACAGAAGAGAGTGAGCACACATGG	100	8.43e-06	SL4.0ch07	51016570	51016597	+
sly-miR157a-1_Cardoso2018	miR157	GTTAAAAGAGGAGGTGGTAGGAGATGTTGTTGACAGAAGATAGAGAGCACAGATGATAAAGTGCATGGAAATTGTCTGCACCTTACTCCTTTGTGCTCTTTATTCTTCTGTCATCATCATTAATCCCACCTTTTTTTTTTTGATATT	98.649	1.79e-68	SL4.0ch02	33349069	33349216	+
sly-miR157a-2_Cardoso2018	miR157	TCACAACTGTAAGTATAAATTATTTCAAAGAGAGCAGGAAAGTATTGGGTGAGATATTGTTGACAGAAGATAGAGAGCACGAATAATGAGGTGCTAATTGGAAGCTGCACCTTAATTCTTTGTGCTCTCTATTCTTCTGTCATCATCTTCAGTCCCTCCCCGACCCTCTCTACCTTAATTTATTTCTACGTTTATTGTATT	100	3.22e-102	SL4.0ch02	50517009	50517210	+
sly-miR157a-3_Cardoso2018	miR157	TTGACAGAAGATAGAGAGCACTAATGATGATATGCTAATTTCATTCAATTTGGGCAGCAAAAGCATCTCAATTCATTTGTGCTCTCTATGCTTCTGTCAT	100	1.93e-46	SL4.0ch06	40486302	40486402	-
sly-miR157a-4_Cardoso2018	miR157	TTGATTTGTGTAAAATGTAGGGAGGAAAAAAAAAGAGGGGAAAATGGAATGGGTGATATTGTTGACAGAAGATAGAGAGCACATATGATGGAATGCTGCTGCTGCTGCTGCTAAATCTGGAGAGTCTTAACAATAAAAAAAAGCATTTCACTTCATTTGTGCTCTCTATGCTTCCGTCATCCCTTTCATCCTCTTCTCCTTCTATTTTTCTCTTCTCTCTCCCTAAATCTATACAATAACTCGTT	100	1.4e-126	SL4.0ch03	62113701	62113946	+
sly-MIR159_miRBase21	miR159	GGAGCTCCTTGAAGTCCAACAGAAGATCTAACAGGTTAGATTGAGCTGCTGACCTATGGATTCCTCAGCCCTATCTATTTATGATTTCAAACATATAGATAGGTTTGTGGGTTTGCATATGTCAGGAGCTTTATTTTACCCTTTGTTTGATCATTTTTTGGATTGAAGGGAGCTCTA	97.753	1.03e-81	SL4.0ch03	62179784	62179961	+
sly-miR159a_Cardoso2018	miR159	GAGCTCCTTGAAGTCCAACAGAAGATCTAACAGGTTAGATTGAGCTGCTGACCTATGGATTCCTCAGCCCTATCTATTTATGATTTCAAACATATAGATAGGTTTGTGGGTTTGCATATGTCAGGAGCTTTATTTTACCCTTTGTTTGATCATTTTTTGGATTGAAGGGAGCTCTAC	100	6.14e-89	SL4.0ch03	62179785	62179962	+
sly-miR159b_Cardoso2018	miR159	CTGTTTGTGGATTACACTGATATTCATATAGTTGATTTTAACTTGTTCGAGGAAGATTAGAGTTCTGAATGTAGAGCTTTTCTGAATTTCAAAGAGGATCTGAGAGGGAAAATCGAGCTGCTAATCTATGGATCCCTCAAACCTATCTATTCTCAAAATAATTTTAGATAGGTTTGTGGTTTGCATATATCAGGAGCTTCATTTACTCTTCTAGGATCCTTATTGGAATGAAGGGAGCTCTACGTTTGATAACCTAAT	100	8.8e-134	SL4.0ch08	62458882	62459140	-
sly-MIR159b_miRBase21	miR159	GTAGAGCTTTTCTGAATTTCAAAGAGGATCTGAGAGGGAAAATCGAGCTGCTAATCTATGGATCCCTCAAACCTATCTATTCTCAAAATAATTTTAGATAGGTTTGTGGTTTGCATATATCAGGAGCTTCATTTACTCTTCTAGGATCCTTATTGGAATGAAGGGAGCTCTA	95.954	1.78e-74	SL4.0ch08	62458898	62459070	-
sly-miR160_Cardoso2018	miR160	GTGGTATGCTTGGCTCCTTATACGCCACCCACTGATCAGTCAATCAAAGAATTGGTGAATGTGTGTGGCATACAGGGAGCCAGGCACATCCTTC	100	3.84e-43	SL4.0ch02	24389479	24389573	+
sly-miR160a_Cardoso2018	miR160	ATGTGCCTGGCTCCCTGTATGCCACACACATTCACCAATTCTTTGATTGACTGATCAGTGGGTGGCGTATAAGGAGCCAAGCATA	100	3.42e-38	SL4.0ch02	24389483	24389568	-
sly-MIR160a_miRBase21	miR160	CAAGTCGTGTACACGTATATGCCTGGCTCCCTGTATGCCATTTGCAAAGCTCACCGTAATATATCGATGGGCCTTGTTGAATGGCGTATGAGGAGCCAAGCATATTCCGATATCGTGTATATGATGTT	100	7.22e-62	SL4.0ch05	64819453	64819581	-
sly-miR160g_Cardoso2018	miR160	TGCCTGGCTCCCTGGATGCCAACTAAGAACAGTATTGTCAAAAAAATTGACACTCTTCCTAGTTGGTACCAGAGGAGACAGGCAGA	100	9.67e-39	SL4.0ch12	4030807	4030893	+
sly-miR160h-1_Cardoso2018	miR160	CGTATATGCCTGGCTCCCTGTATGCCATTTGCAAAGCTCACCGTAATATATCGATGGGCCTTGTTGAATGGCGTATGAGGAGCCAAGCATATTC	100	3.84e-43	SL4.0ch05	64819474	64819568	-
sly-miR160h-2_Cardoso2018	miR160	ACATGCCTGGCTCCTTGTATGCCATTTGCATTGTTCCACCAAGAATTGATGGCCTTTTCAGATGGCATTCTAGGAGCTAAGCAT	100	1.21e-37	SL4.0ch09	1298911	1298995	-
sly-miR162-1_Cardoso2018	miR162	AGTTGGTTGAAGACACTGGAGGCAGCGGTTCATCGATCCGTTCCCTGGAAGCTGAATATATATATACGCAAAAATACAGCAAAAGGAATCGGTCGATAAACCTCTGCATCCAGTGCTTAACCCCTAA	100	2.57e-61	SL4.0ch06	40704336	40704463	+
sly-miR162-2_Cardoso2018	miR162	TTGGGTGAGAACACTGGAGGCAGCGGTTCATCGATCTGTTCCCTGAAAAGCGATAAATACAGCAACAGGAAGCGATCGATAAACCTCTGCATCCAGTGCTTAACCCGCC	100	2.15e-51	SL4.0ch03	58860122	58860231	+
sly-miR164a_Cardoso2018	miR164	GATGGAGAAGCAGGGCACGTGCATTACTAACTCATACGCAAGATTTATCGATGTTTCGAAAATTCTGCTATCATAGTACTGTATTTTACAGCAAATAGTGTTTGTACTTTACATGTATGTGATAAAATGATGAGTTAGTTATTCATGTGCCTGTTTTCCCCATC	100	9.47e-82	SL4.0ch09	7216723	7216887	+
sly-MIR164a_miRBase21	miR164	CGAGATGGAGAAGCAGGGCACGTGCATTACTAACTCATACGCAAGATTTATCGATGTTTCGAAAATTCTGCTATCATAGTACTGTATTTTACAGCAAATAGTGTTTGTACTTTACATGTATGTGATAAAATGATGAGTTAGTTATTCATGTGCCTGTTTTCCCCATCATGA	100	1.28e-85	SL4.0ch09	7216720	7216891	+
sly-MIR164b_miRBase21	miR164	TTGGAGAAGCAGGGCACGTGCAAATTCTTGTATTCGACAATATATGCATTACTAATGGTAATGCATGAATTTTGCACGTGTTCTCCTTCTCCAAC	100	1.08e-43	SL4.0ch01	82235326	82235421	+
sly-miR164e_Cardoso2018	miR164	GTTGGAGAAGCAGGGCACGTGCAAATTCTTGTATTCGACAATATATGCATTACTAATGGTAATGCATGAATTTTGCACGTGTTCTCCTTCTCCAAC	100	3.06e-44	SL4.0ch01	82235325	82235421	+
sly-miR164f_Cardoso2018	miR164	TTAAGCTGGAGAAGCAGGGCACATGCTGAATTACTTGAAACTTTGACCTTTCAAGAATTTTGCATGTGCTCTAGCTCTCCAGCTTAA	100	2.73e-39	SL4.0ch06	37456222	37456309	+
sly-miR166-1_Cardoso2018	miR166	CAAAAGAAAGAAAACATTTGTTGAGGGGAATGTTGTTTGGTTCGAAATCATTCAAACAAATTAAAATTCATGCATCTCGATGATCGATGAATTGAATAATTTCGGACCAGGCTTCATTCCCCCCAACTCAAGTTTTTGTTTTAAT	100	2.98e-71	SL4.0ch06	34424372	34424517	+
sly-miR166-2_Cardoso2018	miR166	CTCAGTTGAGGGGAATGTTGTCTGGCTCGAGGTCACCAATTAGATCCATAATCCCTATATATACCATGCTTTTCAAAAAAAAGATTTATAATATGAAAAGGGGTTATGAATCATGTGTTAGTGTTGTCGGACCAGGCTTCATTCCCCCCAATTGTTA	100	7e-78	SL4.0ch08	63842151	63842308	+
sly-miR166-3_Cardoso2018	miR166	AGCTTCCAGATTTGAGGGGAATGTTGTTTGGCTCGAAGTCATTATCTCATTATAGATCGAACCAATCCAATTTTATATATTCAATCTAGTTTAAAATATATGTGAATTACGATGATGATGAGATAGTGTCTTCGGACCAGGCTTCATTCCCCCCAATTTGGAAAC	100	2.65e-82	SL4.0ch03	47047536	47047701	-
sly-MIR166a_miRBase21	miR166	TGAGTGATTTCGGACCAGGCTTCATTCCCCTCAA	97.143	4.98e-08	SL4.0ch09	65154353	65154387	-
sly-miR166a-1_Cardoso2018	miR166	AATGATCTCGGACCAGGCTTCATTCCCCTCAACT	97.143	5.5e-08	SL4.0ch03	297364	297398	-
sly-miR166a-2_Cardoso2018	miR166	TAATTTTGAGGGGAATGTTGTTTGGCTCGAGGCCACCAACTTCATCTAATGTGAGCAAACTCTTTGTTAGTGTCGTCGGACCAGGCTTCATTCCCCTCAAAATCTC	100	9.63e-50	SL4.0ch08	2982044	2982150	+
sly-miR166a-3_Cardoso2018	miR166	AAACAAGATCATGTTAAGGAGAATGTTGTCTGGTTCGTGACCATATATCTTTCTTCACATAAATGATCTCGGACCAGGCTTCATTCCCCTCA	100	4.83e-42	SL4.0ch03	297367	297459	-
sly-miR166a-4_Cardoso2018	miR166	GAGAGAGAGCTTTTGTATTGCGGGGAATGTTGTCTGGCTCGAGGAATCAAAAATTGTTTCTTATAGATAGATCTGTATATTTTGTTTATAGATCTATAATGTTTTTGATGTCGTCGGACCAGGCTTCATTCCCCACAATGAATATTGCTCTCTCACA	100	7e-78	SL4.0ch01	79667322	79667479	+
sly-MIR166b_miRBase21	miR166	CCCATAGATCATATGGAGGAAGTTCTCTCAGTTGAGGGGAATGTTGTCTGGCTCGAGGTCACCAATTAGATCCATAATCCCTATATATACCATGCTTTTCAAAAAAAAGATTTATAATATGAAAAGGGGTTATGAATCATGTGTTAGTGTTGTCGGACCAGGCTTCATTCCCCCCAATTGTTACTCCTCTAGCTAGGGGA	100	1.15e-101	SL4.0ch08	63842125	63842325	+
sly-MIR166c_miRBase21	miR166	TGTGTGTGGTGAGTTTGAGGGGGATGTTGTCTGGCTCGACACAATTACTCTATTGTATGTATTTAGTTATTCGTTATCAAGATTGATGTCGATAACGAATAAATTAAACACATATATACAAGATGTAAAAAGGGAGTAAAGGCGTCGGACCAGGCTTCATTCCTCTCAAACAATATTCTACTTTTAC	100	1.8e-94	SL4.0ch01	84930395	84930582	-
sly-miR166g_Cardoso2018	miR166	TGTGTGTGGTGAGTTTGAGGGGGATGTTGTCTGGCTCGACACAATTACTCTATTGTATGTATTTAGTTATTCGTTATCAAGATTGATGTCGATAACGAATAAATTAAACACATATATACAAGATGTAAAAAGGGAGTAAAGGCGTCGGACCAGGCTTCATTCCTCTCAAACAATATTCTACTTTTA	100	6.42e-94	SL4.0ch01	84930396	84930582	-
sly-MIR167a_miRBase21	miR167	TCGTGCAGCACTAGCAGTTGAAGCTGCCAGCATGATCTAAACTTTCCTTTTAGTTCAAATATAATTCGAGGAAAGATCAGATCATGTGGCAGCCTTACCTGTCAATGCCATCACG	100	1.06e-54	SL4.0ch06	46913725	46913840	-
sly-miR167a-1_Cardoso2018	miR167	ACATCGTGCAGCACTAGCAGTTGAAGCTGCCAGCATGATCTAAACTTTCCTTTTAGTTCAAATATAATTCGAGGAAAGATCAGATCATGTGGCAGCCTTACCTGTCAATGCCATCACGAAT	100	5.24e-58	SL4.0ch06	46913722	46913843	-
sly-miR167a-2_Cardoso2018	miR167	TCAGTTGAAGCTGCCAGCATGATCTAAACTTACCTATAAATTTATATTAAGGCAAGATCAGATCATGTGGTTGCTTCACCTGTTA	100	3.42e-38	SL4.0ch09	64586093	64586178	+
sly-MIR167b_miRBase21	miR167	TCTCACTTCTGTATGTTGGTTTTTTGAGAGGTTAAAGCTGCCAGCATGATCTGGTAAGAACAAAATCCTATTATATTTCATCTATATTTTCTTATAAAAAGAAGAAATGAATTTAAATTTGAATTTTTTGTAAAAAAAAAATGTTGAGGTTTTTAATTTCCTTCTTTTGGATTTGAAAAAAAGAAAATTAAATTTTTGTAAGGATTTTATTTCTTTGAAGAAAATATAGATAGATAGCTTTGGTTCCATCAGGTCATCTAGCAGCTTCAATCACTCACCAACAATACACACAAAGG	100	7.7e-155	SL4.0ch02	36834403	36834699	-
sly-miR167c_Cardoso2018	miR167	TGAAGCTGCCAGCATGATCTAAACTTGGCCATTTATAAAGAAAATGGGTGACTAAGGTTAGGTCATGCTCGGACAGCCTCACT	100	4.28e-37	SL4.0ch09	60077092	60077175	+
sly-miR167h-1_Cardoso2018	miR167	ATTCGTGATGGCATTGACAGGTAAGGCTGCCACATGATCTGATCTTTCCTCGAATTATATTTGAACTAAAAGGAAAGTTTAGATCATGCTGGCAGCTTCAACTGCTAGTGCTGCACGATGT	100	5.24e-58	SL4.0ch06	46913722	46913843	+
sly-miR167h-2_Cardoso2018	miR167	TTCCGCGAAACCATCAACAGGTGATGCTGCCACATGATCTGATCTTTCCTCGTACGGAGCAATAGAAAAGTTTAGATCATGCTGGCAGCTTCAACTGCTAGTGGTTCACGAT	100	4.78e-53	SL4.0ch09	60085849	60085961	-
sly-miR167h-3_Cardoso2018	miR167	GCAGTTGAAGCTGCCAGCATGATCTAAACTTTTCTATTGCTCCGTACGAGGAAAGATCAGATCATGTGGCAGCATCACCTGTTG	100	1.21e-37	SL4.0ch09	60085863	60085947	+
sly-miR168_Cardoso2018	miR168	CAGTCTCCTATTCAGTTGATGCAAGGCGGGACCCAAACTACGCAACAACATGTAAAAATAAGATTCTTTTTTACCGGTACGCTGCCGTCGCCGTCAGCTACCGCCATTGTTGCCGGCGAGGTAGGTCCCGACCTGCACCAAGCGAATGAGAAA	100	1.14e-75	SL4.0ch12	64746979	64747132	-
sly-MIR168a_miRBase21	miR168	TCTTATTCGCTTGGTGCAGGTCGGGACCTCATTCGCCGGCGCCGGGAATAATGCCGGACGAACGACGGCGGTGTTAATTCTACTAAAGCTGTCACCGACGGATAGATGTTTGATTAGCGGCGAAATTTGGGTCCTGCCTTGCATCAACTGAATTGGAG	100	1.96e-78	SL4.0ch08	573875	574033	+
sly-miR168a-1_Cardoso2018	miR168	TTTCTCATTCGCTTGGTGCAGGTCGGGACCTACCTCGCCGGCAACAATGGCGGTAGCTGACGGCGACGGCAGCGTACCGGTAAAAAAGAATCTTATTTTTACATGTTGTTGCGTAGTTTGGGTCCCGCCTTGCATCAACTGAATAGGAGACTG	100	1.14e-75	SL4.0ch12	64746979	64747132	+
sly-miR168a-2_Cardoso2018	miR168	CTCTTATTCGCTTGGTGCAGGTCGGGACCTCATTCGCCGGCGCCGGGAATAATGCCGGACGAACGACGGCGGTGTTAATTCTACTAAAGCTGTCACCGACGGATAGATGTTTGATTAGCGGCGAAATTTGGGTCCTGCCTTGCATCAACTGAATTGGAG	100	5.49e-79	SL4.0ch08	573874	574033	+
sly-MIR168b_miRBase21	miR168	TGCGGTGGTTTCTCATTCGCTTGGTGCAGGTCGGGACCTACCTCGCCGGCAACAATGGCGGTAGCTGACGGCGACGGCAGCGTACCGGTAAAAAAGAATCTTATTTTTACATGTTGTTGCGTAGTTTGGGTCCCGCCTTGCATCAACTGAATAGGAGACTGCGGTGA	100	2.08e-83	SL4.0ch12	64746971	64747138	+
sly-MIR169a_miRBase21	miR169	GTCTATAAGGTTTGCATGAAGTTGAAGAGAGTCAAGTTGCAGCCAAGGATGACTTGCCGGACCAAAAGTTGTGACCATTTTCTAGTTCCGGCAAGTTGTTTTTGGCTATAAGTTTGCTCTCTTCTTCTCATGTTATCCTCGTTAGACC	100	6.57e-73	SL4.0ch07	4195624	4195772	+
sly-miR169a-1_Cardoso2018	miR169	TTTTATAGTTTCGGCAAGTTGTTCTTGGCTATAGTTTGCTCTCTTCTTCTCATGTCATCCTCGTTAGACCTATTTTTTCCTACTTCTCGAGAAGAATTTTCAATTTTGAGAGAGTGTTATTTGATACGAAGGATTTTTAAAATCACTTTTTAAATAGTTCATACGTATTATCTAAAAATTGTTTGTGTATAACATAGGAAAACACTATAGGAGTTGAAGGTGGGTGTAGGGGTGTTATGATGGGGTGAGATCAGAGATGTATTGAAGGGCGGGGAAGAGACAACCATGTTAAATACGACTTGTGAAATTTTAGT	100	8.09e-165	SL4.0ch07	4219630	4219944	-
sly-miR169a-2_Cardoso2018	miR169	GTCTAGAGAGTTATTGTATGAAGAGGTAGGGAGTGGAGTGCAGCCAAGGATGACTTGCCGAGATGTTGTAGCCTAATGCAATGACATATCGGCAGGTCATCTTTGGCTACATTTTATTCTCTCCTATTCATGTAAAACTTTATAGACGTATATGTAT	100	7e-78	SL4.0ch07	4181056	4181213	+
sly-MIR169b_miRBase21	miR169	TTTAATTTGGTTTCAGGCAGTCTCCTTGGCTACCTTGACATGCTCTTTTCTTTTATGCAAGATATCTTTTCAAAATAGAAGTTTTAGTCATCGTTAAAATATCGAGACGGGGTTACAAGTCTTATTTAAAAGAAGAGAAGTCTAGCATGATGAGAAGAGTCTTATTTGGTAGCCAAGGATGACTTGCCTGCACCGTACTTGAAA	100	7.04e-104	SL4.0ch07	2147045	2147249	+
sly-miR169b-1_Cardoso2018	miR169	ATTTGATAGACAAATCTAAAATTTTTGGTCTATAAGGTTTGCATGAAGTTGAAGAGAGTCAAGTTGCAGCCAAGGATGACTTGCCGGACCAAAAGTTGTGACCATTTTCTAGTTCCGGCAAGTTGTTTTTGGCTATAAGTTTGCTCTCTTCTTCTCATGTTATCCTCGTTAGACCTATTTTTTCCCTATTCTCTACAAGAG	100	3.22e-102	SL4.0ch07	4195597	4195798	+
sly-miR169b-2_Cardoso2018	miR169	TAGTCTATGAGGTTTGCATGAAGATGTAGAGAGTGAAGTTGCAGCCAAGGATGACTTGCCGGACCATAAATTGCTAGGGTTTTATAGTTTCGGCAAGTTGTTCTTGGCTATAGTTTGCTCTCTTCTTCTCATGTCATCCTCGTTAG	100	8.36e-72	SL4.0ch07	4219877	4220023	-
sly-miR169b-3_Cardoso2018	miR169	TGAATAGACATGTCTTTATTCATGTTAAAGTCTTGCATGAGGGAACAAGGTCATTGAATTGCAGCCAAGGATGACTTGCCGGCAAGCTCGATCAATTCTGCTTCATGTCTGGCAAGTCATTTTTGGCTACATATCTGCCTCATTTTCTCATGCCAGATTTTTTATGAAACAGCTGTTGTTGTT	100	2.93e-92	SL4.0ch02	48345997	48346180	+
sly-MIR169c_miRBase21	miR169	TCTAGAGAGTTATTGTATGAAGAGGTAGGGAGTGGAGTGCAGCCAAGGATGACTTGCCGAGATGTTGTAGCCTAATGCAATGACATATCGGCAGGTCATCTTTGGCTACATTTTATTCTCTCCTATTCATGTAAAACTTTATAGAC	100	8.36e-72	SL4.0ch07	4181057	4181203	+
sly-miR169d_Cardoso2018	miR169	TGAGAAGAGGAGTCTAGTATGATGAAAAGAGTCTTATTTGGTAGCCAAGGATGACTTGTCTGCACCATTTCCGAAATGTGTCCTTTCGTTCATGGGGTCAGGCAGGTCATCTTTAGCTAACTTGACAAGCTCTTCTCTTTCATGCAAGACTTTCTCTTCTTCC	100	3.38e-81	SL4.0ch07	2153620	2153783	+
sly-MIR169d_miRBase21	miR169	GAAGAGGGGTTTTATATGAAGTTGAGAGTATTATTTAGTAGCCAAGGATGACTTGCCTACTTCATTTGATATATAGTTTAAAATAATAATATTGACAATATTTGTCATTTGGTCGTAGGCAAGTTATCCTGGCTATCTTGACATGCTCGTAATTTTTCATGTAAGACCTTATCTT	100	7.84e-88	SL4.0ch07	2144070	2144245	-
sly-miR169e_Cardoso2018	miR169	AGGAGGAGAGGCCTTACATGAATTAGAAGAGTTTCTATTTGTTTAGTAGCCAAGGATGACTTGCCTTTCATCAATGCCTTTTGTAAAATGGAAATTGATTACAACACTTTCTATGGTATTGGGAAAATGAGTGGCAAGCATCTTTGGCGACTTGACAAACTCTTCTTTGTCATGTTAGTCCATCTTCTTCCT	100	3.08e-97	SL4.0ch08	55684857	55685049	+
sly-MIR169e_miRBase21	miR169	GGAGGAGAGGCCTTACATGAATTAGAAGAGTTTCTATTTGTTTAGTAGCCAAGGATGACTTGCCTTTCATCAATGCCTTTTGTAAAATGGAAATTGATTACAACACTTTCTATGGTATTGGGAAAATGAGTGGCAAGCATCTTTGGCGACTTGACAAACTCTTCTTTGTCATGTTAGTCCATCTTCTTCCT	100	1.1e-96	SL4.0ch08	55684858	55685049	+
sly-miR169f_Cardoso2018	miR169	ATTATTGAAGAGGGGTTTTATATGAAGTTGAGAGTATTATTTAGTAGCCAAGGATGACTTGCCTACTTCATTTGATATATAGTTTAAAATAATAATATTGACAATATTTGTCATTTGGTCGTAGGCAAGTTATCCTGGCTATCTTGACATGCTCGTAATTTTTCATGTAAGACCTTATCTTCTATGG	100	1.8e-94	SL4.0ch07	2144064	2144251	-
sly-MIR169f_miRBase21	miR169	CTGATAGCCAAGGATGACTTGCCTAAAATCATTTTTATGAAGGGTCTTAACTAATTAAACTTTAGTTACTAAAATTAAAGTTTATATTATATGATCTTAAAATTGGAATTTTAGGCGTTGTCTGAGGCTAACTGAGA	100	7.79e-67	SL4.0ch03	54665329	54665466	+
sly-miR169g_Cardoso2018	miR169	GGTAAAAGAAGAGTGTCTTACATGAAGGGTAAGTGCCTATTTGATAGCCAAGGATGACTTGCCTGCATCATTAATTAATTCTTGAGGCTAGCTTGTGATATATATCATGTATATGACATGTATACAAGCATTCTTCTTTGATGGCCAGGCAGTCTCCTTTGGCTACTCGAATAGGTTCCTCTCATTCATGCTAGACTCTTCTCTTCT	100	1.54e-105	SL4.0ch03	5174620	5174827	-
sly-miR169m_Cardoso2018	miR169	AACAACAACAGCTGTTTCATAAAAAATCTGGCATGAGAAAATGAGGCAGATATGTAGCCAAAAATGACTTGCCAGACATGAAGCAGAATTGATCGAGCTTGCCGGCAAGTCATCCTTGGCTGCAATTCAATGACCTTGTTCCCTCATGCAAGACTTTAACATGAATAAAGACATGTCTATTCA	100	2.93e-92	SL4.0ch02	48345997	48346180	-
sly-miR170-1_Cardoso2018	miR170	CTCTATGAAATAGTAACTCTGATATTGGCCTGGTTCACTCAGACACATATTATTTTGATTGATTTTACTTTTGATTGAGCCGTGTCAATATCTCAGTTCCTTTTCACTATA	100	1.7e-52	SL4.0ch02	31344774	31344885	-
sly-miR170-2_Cardoso2018	miR170	TATTGGCCTGGTTCACTCAGACAACAAAATGTAAACTATATTTGAATGGTTGAGTTTTCGTTTTTCGTTTGATTGAGCCGTGCCAATA	100	7.72e-40	SL4.0ch02	44751625	44751713	-
sly-MIR171a_miRBase21	miR171	TGAAACAGTAACTTTGATATTGGCCTGGTTCACTCAGACAACAAAATGTAAACTATATTTGAATGGTTGAGTTTTCGTTTTTCGTTTGATTGAGCCGTGCCAATATCTCAGTTTCTCTTTC	100	5.24e-58	SL4.0ch02	44751609	44751730	-
sly-MIR171b_miRBase21	miR171	ACGAGATATTGGTGCGGTTCAATTAGAAAGCGCACTTCTTTATATATAGAACTTCGTTATTTAATTGAGCCGTGCCAATATCACG	100	3.42e-38	SL4.0ch02	42766479	42766564	-
sly-miR171b-1_Cardoso2018	miR171	CTAACGAGATATTGGTGCGGTTCAATTAGAAAGCGCACTTCTTTATATATAGAACTTCGTTATTTAATTGAGCCGTGCCAATATCACGTAT	100	1.74e-41	SL4.0ch02	42766476	42766567	-
sly-miR171b-2_Cardoso2018	miR171	TCAAAAAGGATATGTTTGAAGTTGCAAAGGTATATCATACGAGATGTTGGTGCGGTTCAATGAGAAAGAAGTTGTTGAATAAGTTTTTGACCCTACTTTTTGATTGAGCCGTGCCAATATCACGTGTCACTATTCTGTAAATTCTCTTCCTTTTTTTT	100	1.96e-78	SL4.0ch07	60724014	60724172	+
sly-miR171b-3_Cardoso2018	miR171	GATCAACTTGCGATGTTGGTGTGGTTCAATTAGATAACAATCTCCACGTAAAATTATAGAGTTTGTTATTTGATTGAGCCGTGCCAATATCACATGTAAAGAAAATAAC	100	2.15e-51	SL4.0ch06	40396615	40396724	+
sly-MIR171c_miRBase21	miR171	CAAATGGATGAATACACGAGATATTGGTGCGGTTCAATGAGAAAGCAGTACTTAAGAACATTTTTGAGTCTACTTTTTGATTGAGCCGCGCCAATATCACGTGTAGCTAAATCTTTAGTT	100	1.86e-57	SL4.0ch12	528883	529003	-
sly-miR171c-1_Cardoso2018	miR171	TATTGGTGCGGTTCAATGAGAAAGCAGTACTTAAGAACATTTTTGAGTCTACTTTTTGATTGAGCCGCGCCAATA	100	1.04e-32	SL4.0ch12	528907	528982	-
sly-miR171c-2_Cardoso2018	miR171	GAAGAAGCGATGTTGGTGAGGTTCAATCCGAAGACGAATTTATGCTTATTTTCGTAAAGAACGATCTCAGATTGAGCCGCGCCAATATCACTTCTTAT	100	2.43e-45	SL4.0ch12	2935082	2935180	+
sly-miR171c-3_Cardoso2018	miR171	AGAGAAGCGATGTTGGTGAGGTTCAATCTGAAGACGAGTTTACGTTTTATTTCAGTAAAGAACGATCTCAGATTGAGCCGCGCCAATATCATTTCTTTT	100	6.85e-46	SL4.0ch07	2658620	2658719	+
sly-miR171c-4_Cardoso2018	miR171	ATACGTGATATTGGCACGGCTCAATTAAATAACGAAGTTCTATATATAAAGAAGTGCGCTTTCTAATTGAACCGCACCAATATCTCGTTAG	100	1.74e-41	SL4.0ch02	42766476	42766567	+
sly-MIR171d_miRBase21	miR171	TGGAAGAAGCGATGTTGGTGAGGTTCAATCCGAAGACGAATTTATGCTTATTTTCGTAAAGAACGATCTCAGATTGAGCCGCGCCAATATCACTTCTTATTTTCATTCCGT	100	1.7e-52	SL4.0ch12	2935080	2935191	+
sly-MIR171e_miRBase21	miR171	AGGAAGATATATATAGATATTGATGCGGTTCAATCTGAAAGACATGGTTAGATATGTAATTAGCCTTGTAATTTTGGATTGAGCCGCGTCAATATCTCTCTTCCTA	100	9.63e-50	SL4.0ch07	60675127	60675233	+
sly-miR171f_Cardoso2018	miR171	TGATGAAGAAGAAGACATGGCGTGATATTGGTTTGGCTCACTAATTTCTGATTCGCGAAACAGATAAGAGATGAGCCGAACCAATATCACTCTTGTATTCTTCTTCATACC	100	1.7e-52	SL4.0ch03	47165310	47165421	+
sly-MIR171f_miRBase21	miR171	TCTGATATTGGCCTGGTTCACTCAGACACATATTATTTTGATTGATTTTACTTTTGATTGAGCCGTGTCAATATCTCAG	100	6.68e-35	SL4.0ch02	31344789	31344868	-
sly-miR171i_Cardoso2018	miR171	AGATATTGATGCGGTTCAATCTGAAAGACATGGTTAGATATGTAATTAGCCTTGTAATTTTGGATTGAGCCGCGTCAATATCTCT	100	3.42e-38	SL4.0ch07	60675141	60675226	+
sly-MIR172a_miRBase21	miR172	TGTGGCATAATCAAGATTCACGTGAAAAGTTGCAAATTGGTTATATAATTGATGAAATTAATGGCTGGCTATTTGAAACTCACGAGAATCTTGATGATGCTGCAT	100	3.42e-49	SL4.0ch06	44192246	44192351	+
sly-MIR172b_miRBase21	miR172	TGTAGCATCATCAAGATTCATACATGAAAATTAAGAGGCAAGGTTAAATATGTAGCTTTAATTTGAAATGAAAAATATAATATATCATGACCATGTCTATTTATTTCAAAGTGAGAATCTTGATGATGCTGCAT	100	3.53e-65	SL4.0ch11	52459098	52459232	+
sly-MIR172c_miRBase21	miR172	CAGATGCAGCATCTTCAAGATTCACATAGATTTATATAAAATATAGAGTTCCATGTTTGGGGTGAAAGTAATTAATTAATTAATTAATTTTCTCCTATATATTGGCTCTATTGATTATTATTTGTTGTGAGAATCTTGATGATGCTGCAGCGGC	100	3.18e-76	SL4.0ch04	4127767	4127921	-
sly-MIR172d_miRBase21	miR172	GGGTGGAGCATCATCAAGATTCACATAGCTATATTAGGGCTTTTATAATTTTTAAAAACCCTACGGGCGATGTGTGGGAATCTTGATGATGCTGCAGCGGCA	100	1.53e-47	SL4.0ch05	62595376	62595478	+
sly-miR172d-1_Cardoso2018	miR172	ACAGTCGTTGTTTGTAAATGCAGCACTATTAAGATTCTCAAATATTCTGACATTTAAAAAGCAATTAAATGTGAATCTTGATGATGCTGCATTAGCAATAAACGACTAAA	100	6.04e-52	SL4.0ch10	62893186	62893296	+
sly-miR172d-10_Cardoso2018	miR172	TCATCCTGAATTCTTTTAATTCGAGGGGAAAAAGTCATAATTTGTCGATGCAGCATCATCAAGATTCTCATTTTTGAAAAAAAATAATAATATGGAATTTAGAAGCAACTTGATTTTTTTTCCTACTCCATATTATTTCTATTTTATGTGAATCTTGATGATGCTGCAGCTGCAAATAACGACTGTA	100	1.8e-94	SL4.0ch11	2667501	2667688	-
sly-miR172d-2_Cardoso2018	miR172	TGAAACTCACGAGAATCTTGATGATGCTGCATCAGCAATAAACGACTATTGCAATTAGAGCATTGCAACGATACAGAAAAAATTAATACGACATGAATTAAGGAATGATCTATATATTTCTTAGATCGGGAACTTGTAAGTATACTTCCTAGTCCTTTATTCGTATGAATCTATATTTTCTGGAACTTTTTCATGTTCTTGTAGCTGAATTTCATTGTTGTTAATCTGTTTTTTCAAGATAGAGCTACTGAATTTAGATTCTCTTAGTTTTAT	100	4.3e-142	SL4.0ch06	44192319	44192592	+
sly-miR172d-3_Cardoso2018	miR172	TAGTGCAGCACCATTAAGATTCACATAGAAAATATGGAACGAAATTTGCTCAATTTTTCAATATATGAGAATCTTGATGATGCTGCATTGGC	100	4.83e-42	SL4.0ch05	64576507	64576599	+
sly-miR172d-4_Cardoso2018	miR172	ACAGTCGTTGTTTGCATATGTGGCATAATCAAGATTCACGTGAAAAGTTGCAAATTGGTTATATAATTGATGAAATTAATGGCTGGCTATTTGAAACTCACGAGAATCTTGATGATGCTGCATCAGCAATAAACGACTATT	100	4.82e-69	SL4.0ch06	44192228	44192369	+
sly-miR172d-5_Cardoso2018	miR172	AATGTTTGAGGATGCAACATCATCAAGATTCACAAAACTTGAAGGGAGAAGTATTTAATTATATATTTAGGGTGAATATTGGATATATAATATAGTTCAAAGTCTCTTATTTTCTCTCTTTGGGAATCTTGATGATGCTGCATCATCTAACATATGACTCTAT	100	3.38e-81	SL4.0ch06	669453	669616	+
sly-miR172d-6_Cardoso2018	miR172	TGACACATGTACAGTCGTTATTTGCAGCTGCAGCATCATCAAGATTCACATAAAATAGAAATAATATGGAGTAGGAAAAAAAATCAAGTTGCTTCTAAATTCCATATTATTATTTTTTTTCAAAAATGAGAATCTTGATGATGCTGCATCGACAAATTATGACTTTTTCCCCTCGAATTAAAAGAATTCAGGATGATCTCGACTTTACTATTTATTTTTGGTAAGTATGCAATTTGGACTTTGACTT	100	1.09e-127	SL4.0ch11	2667492	2667739	+
sly-miR172d-7_Cardoso2018	miR172	TGCAGATGCAGCATCTTCAAGATTCACATAGATTTATATAAAATATAGAGTTCCATGTTTGGGGTGAAAGTAATTAATTAATTAATTAATTTTCTCCTATATATTGGCTCTATTGATTATTATTTGTTGTGAGAATCTTGATGATGCTGCAGCGGCAATGAATGG	100	2.65e-82	SL4.0ch04	4127758	4127923	-
sly-miR172d-8_Cardoso2018	miR172	GTCAATTTTTTGCGGGTGGAGCATCATCAAGATTCACATAGCTATATTAGGGCTTTTATAATTTTTAAAAACCCTACGGGCGATGTGTGGGAATCTTGATGATGCTGCAGCGGCAAATAATGACT	100	3.26e-60	SL4.0ch05	62595363	62595488	+
sly-miR172d-9_Cardoso2018	miR172	TTTAGTCGTTTATTGCTAATGCAGCATCATCAAGATTCACATTTAATTGCTTTTTAAATGTCAGAATATTTGAGAATCTTAATAGTGCTGCATTTACAAACAACGACTGT	100	6.04e-52	SL4.0ch10	62893186	62893296	-
sly-miR172j-1_Cardoso2018	miR172	TTTGCCGCTGCAGCATCATCAAGATTCCCACACATCGCCCGTAGGGTTTTTAAAAATTATAAAAGCCCTAATATAGCTATGTGAATCTTGATGATGCTCCACCCGCAA	100	7.63e-51	SL4.0ch05	62595372	62595480	-
sly-miR172j-2_Cardoso2018	miR172	TAGAGTCATATGTTAGATGATGCAGCATCATCAAGATTCCCAAAGAGAGAAAATAAGAGACTTTGAACTATATTATATATCCAATATTCACCCTAAATATATAATTAAATACTTCTCCCTTCAAGTTTTGTGAATCTTGATGATGTTGCATCCTCAAACATTGACTGA	100	5.82e-84	SL4.0ch06	669447	669615	-
sly-miR1886a_Cardoso2018	miR1886	ACGTTGTCTTCAATCTTCTCACTGACTGAGTAGGCGTTTGACCATGGGATATCATATCACGATATGGTATCGTGAGATGAAATCAGCGTTTGGACATTTGATTTCACGTTGATTCCATCTCATGATTCCATGAGTTGAGAGCATTCCAACTCGCATACTCAGACATTCAATGTACTGATGTCAATT	100	6.42e-94	SL4.0ch09	7232782	7232968	-
sly-miR1886h-1_Cardoso2018	miR1886	ACGTTGATTTCATCTCATGATTTCATA	100	4.51e-06	SL4.0ch08	52522776	52522803	-
sly-miR1886h-2_Cardoso2018	miR1886	TATTCTCCAAAAATCATGATATGAGAATTCCATAT	97.222	2.41e-08	SL4.0ch10	1352479	1352514	-
sly-MIR1916_miRBase21	miR1916	CCTAACTTATTGGTGACCTCTTAAATTTGGCACGAAATTTCACTTAGACACCTCAAGTAAAGTGATGTTCATTTTAGACAGCTCATGTAAGGTCTTGTTGTGTCATTTTGATACAACAAAACCCTACATGAGGTGTCTAAAATGAACATCGCCTACTTGAAGTGCCTAAGTGAAATTTCGTGTCAAGTTTAAAGGATCACCAATGAATTAGGC	100	7.35e-109	SL4.0ch08	55513033	55513246	+
sly-MIR1917_miRBase21	miR1917	TTTAGCGGCATTAAATATTGACACTAATAAAGAGTGCTAAAGTCTTTACCGGCATTAGTTAAGT	96.923	6.02e-23	SL4.0ch04	48279331	48279395	-
sly-miR1917-1_Cardoso2018	miR1917	AAAATAACTTTTAGCGGCATTAAATATTGACATTAATAA	97.5	1.19e-10	SL4.0ch09	60712666	60712705	+
sly-miR1917-2_Cardoso2018	miR1917	TCTACAATAAAAATAACTTTTAGCGGCATTAAAT	97.143	9.6e-08	SL4.0ch07	5238348	5238382	-
sly-miR1918_Cardoso2018	miR1918	GTAGCTCAGTTGGTTTAATTAGTTGAATTGTCATTTTGTTGGTGAGAGTTCGATTCTCCATTACGCAATCTCCTCTTCAATTTAAGAGAAAAAGATATGCTACAAGGTGGAGAATCGAACTACCGCTAACAGAATGGAAGTTCAAATACTTAATCAATTAAGCTA	100	2.65e-82	SL4.0ch08	63572882	63573047	-
sly-MIR1918_miRBase21	miR1918	GTTGGTTTAATTAGTTGAATTGTCATTTTGTTGGTGAGAGTTCGATTCTCCATTACGCAATCTCCTCTTCAATTTAAGAGAAAAAGATATGCTACAAGGTGGAGAATCGAACTACCGCTAACAGAATGGAAGTTCAAATACTTAATCAA	100	1.84e-73	SL4.0ch08	63572890	63573039	-
sly-MIR1919a_miRBase21	miR1919	TCTTCCGGTAGTCCTGTCGCAGATGACTCTCGATCTTGTCATTAAGCCCCTTTCTCTAAGTCTAATTAATTTGAATTCAATGTGGTAGGACGAGAGTCATCTGTGACAGGATTATGGAAGAT	100	1.47e-58	SL4.0ch08	54711290	54711412	+
sly-miR1919a-1_Cardoso2018	miR1919	CCGAATCGCTCCGACGCCTTTGATGTTCACATCTTCCGGTAGTCCTGTCGCAGATGACTTTCGCCCATTTATGGAACCACACTTTCTTTAATTTGAATTCTATGTGGTAGGACGAGAGTCATCTGTGACAGGATAATGGAAGATCGAGTTATCAAAGGCTTATTGGGCGTTTCCTT	99.435	1.02e-86	SL4.0ch08	54679696	54679872	+
sly-miR1919a-2_Cardoso2018	miR1919	GACGCCTTTGATGTTCACATCTTCTGGTAGTCCTGTCGCAGATGACTTTCGCCCTTCTAAGGAACCACACTTTCTGTAAATCTAATTAATTTGAATTCAATGTGGCAGGACGAGAGTCATCTGTGACAGGATAATGGAAGATCTAGTTATCAAAGGCTT	100	5.49e-79	SL4.0ch12	7037354	7037513	-
sly-miR1919a-3_Cardoso2018	miR1919	CGACGCCTTTGATGTTCACATCTTCCGGTAGTCCTGTCGCAGATGACTCTCGATCTTGTCATTAAGCCCCTTTCTCTAAGTCTAATTAATTTGAATTCAATGTGGTAGGACGAGAGTCATCTGTGACAGGATTATGGAAGATCGAGTTATCAAAGGGCGTTTT	100	3.38e-81	SL4.0ch08	54711270	54711433	+
sly-MIR1919b_miRBase21	miR1919	CCTTTGATGTTCACATCTTCCGGTAGTCCTGTCGCAGATGACTTTCGCCCATTTATAGAACCACACTTTCTTTAATTTGAATTCTATGTGGTAGGACGAGAGTCATCTGTGACAGGATAATGGAAGATCGAGTTATCAAAGGC	99.306	1.76e-68	SL4.0ch08	54666196	54666339	+
sly-MIR1919c_miRBase21	miR1919	CCTTTGATGTTCACATCTTCCGGTAGTCCTGTCGCAGATGACTTTCGCCCATTTATGGAACCACACTTTCTTTAATTTGAATTCTATGTGGTAGGACGAGAGTCATCTGTGACAGGATAATGGAAGATCGAGTTATCAAAGGC	99.306	1.76e-68	SL4.0ch08	54679712	54679855	+
sly-miR2101_Cardoso2018	miR2101	TCATTTCATTATGTGCATCACTTGAGGCTGGCCTCATTCTTTCATTGGTAAATTTAACTCAAGTGAGCATCATGAAATCCA	100	5.35e-36	SL4.0ch08	12518066	12518147	+
sly-miR2111a_Cardoso2018	miR2111	TGGTAATCTGCATCCTGAGGTTTAGATCAATTTATAACTTACTGGATCTAGTCCTTGGGATGCAGATTAT	100	5.63e-30	SL4.0ch09	4725236	4725306	-
sly-miR319-1_Cardoso2018	miR319	ATGGGATAAGGAAGGAAATTCATCAGTCCAAACAAGGTGGTATATTTGGGCTGATCTTTGCTGCTGAATCATTGGTTCATCAACATATTATACACATACAAGGATATATACATATGTTGTTGCATCAATGATGCAGGAGCTGAGTTCAGTTTTGGCTACCTTTTCTTGGACTGAAGGGTTTCCTTCTCAACCCCAA	100	1.88e-99	SL4.0ch12	53627321	53627517	+
sly-miR319-2_Cardoso2018	miR319	AGGAAACTGTTTAGTCCAACCCAAGGTGGGGTATTGGAACTGATCTTTGCTGCTGAATCATTGGCTCATGAGCATGTCAAAGAAGATGATTGAACATTCTGGACATGTTCTTGCTCCAATGATGCAGGAGCTGAGCTCGGTTTTTCACCGCCTTTTCTTGGACTGAAGGGTTTCCTTC	100	1.72e-89	SL4.0ch03	62188277	62188455	+
sly-MIR319a_miRBase21	miR319	GAGCTTTCTTTAGTCCACACATGGGGAACGATAGGGTTCAATTTGCTGCCGACTCATTCATCCAAATGTTGAGGTCTTGATAATCGAGTGCCACCTCAGCAACTGAGTGAATGAAGCGGGAGTACAAGTTGAGTCTTGAGCTTCCTGTACTTGGACTGAAGGGAGCTC	99.408	9.67e-82	SL4.0ch08	62901896	62902064	-
sly-miR319a-1_Cardoso2018	miR319	GAAAATAAGGAGCTCTCTCCGGTCCAGTCCGAGGCACTCAAAGGCTAAAAACACAGCTGACGACTCGTTGATTCTCAAACATATCAAGAAGCATTTTTTGAAATTGGTGTGTTTAAGATTCAACGATGCGTGAGCTATGTTTGGCTAGCGTTGTCACGTCTTGGACTGAAGGGAGCTCCCTATTAA	100	6.42e-94	SL4.0ch05	2770409	2770595	-
sly-miR319a-2_Cardoso2018	miR319	TGGTATAAGAGAGCTTCCTTTAGTCCACTCATAGGTAGACGAAGGATTTGAATTATCTCCCGACTCATTCATTCAAACGCAATAGGAAGTATGTAATCTTATACTATTGTGAATGTGTGAATGATGCGGGAGATAAATTCTCTCCTTTTTATCTGTGCTTGGACTGAAGGGAGCTCCCTTTTACCTTC	100	5.03e-95	SL4.0ch06	1568498	1568686	+
sly-MIR319b_miRBase21	miR319	TCCCCTTTTTTAAGATTCTAATTTTGTGATTTAGATGTAATGTGGAAGATGGTATAAGAGAGCTTCCTTTAGTCCACTCATAGGTAGACGAAGGATTTGAATTATCTCCCGACTCATTCATTCAAACGCAATAGGAAGTATGTAATCTTATACTATTGTGAATGTGTGAATGATGCGGGAGATAAATTCTCTCCTTTTTATCTGTGCTTGGACTGAAGGGAGCTCCCTTTTACCTTCTTTCTTCGGTTTCTTTTAGTCGAATTGGTTTCTTATGAATTAGTTGTTTGGGGC	100	4.55e-152	SL4.0ch06	1568449	1568740	+
sly-MIR319c_miRBase21	miR319	GAATGGTCCAAGAGAGCTTCCTTCAGCCCACTCACGGAGGAGAAATGGGGTTGAATTAGCTGCCGACTCATTCATCCAACCACTCAGTAGAAAGGATAGGTTTTGTGCTACTGTGATTGAGTGAATGATGCGGGAGATAGTTTTCTATCCCTCTCTTTCCTTGCTTGGACTGAAGGGAGCTCCTTTTCCCCATT	100	2.41e-98	SL4.0ch03	51029646	51029840	+
sly-miR319c-1_Cardoso2018	miR319	TAGGAGCTCCTTTCAAGCCAAGACCGAGGGACGAGGAGCGGCAAGAGCTGCCTAGTCATGCATATTGGTTAACCTTAACAAACAAATTATGTATAGTGTTAAGATTAACCAGTTGCATGGCAAGGGAGCAACTACTTCCGCTAACTTGTCTCACTTATTGGACTGAAGGGAGCTCC	100	2.2e-88	SL4.0ch03	62559288	62559464	-
sly-miR319c-2_Cardoso2018	miR319	AAGAGAGCTTCCTTCAGCCCACTCACGGAGGAGAAATGGGGTTGAATTAGCTGCCGACTCATTCATCCAACCACTCAGTAGAAAGGATAGGTTTTGTGCTACTGTGATTGAGTGAATGATGCGGGAGATAGTTTTCTATCCCTCTCTTTCCTTGCTTGGACTGAAGGGAGCTCCTT	100	2.2e-88	SL4.0ch03	51029655	51029831	+
sly-miR319c-3_Cardoso2018	miR319	AGAGCTTTCTTTAGTCCACACATGGGGAACGATAGGGTTCAATTTGCTGCCGACTCATTCATCCAAATGTTGAGGTCTTGATAATCGAGTGCCACCTCAGCAACTGAGTGAATGAAGCGGGAGTACAAGTTGAGTCTTGAGCTTCCTGTACTTGGACTGAAGGGAGCTCC	100	4.56e-85	SL4.0ch08	62901895	62902065	-
sly-MIR319d_miRBase21	miR319	GAGAAGGAAACTGTTTAGTCCAACCCAAGGTGGGGTATTGGAACTGATCTTTGCTGCTGAATCATTGGCTCATGAGCATGTCAAAGAAGATGATTGAACATTCTGGACATGTTCTTGCTCCAATGATGCAGGAGCTGAGCTCGGTTTTTCACCGCCTTTTCTTGGACTGAAGGGTTTCCTTCCCTTC	100	1.8e-94	SL4.0ch03	62188273	62188460	+
sly-miR3627_Cardoso2018	miR3627	AGAGAGATTGAGGGAATCTTGTCGCAGGAGAGATGGCACTTGCCATTCCTTTTAATTGGTACAATGCCTAAATGGAACCAATTAAGTGCCTCTGTCTTTCGACACGATGCTCACAATTTCTATT	100	1.16e-59	SL4.0ch02	47990626	47990750	+
sly-miR390a_Cardoso2018	miR390	ATCTGTAAAGCTCAGGAGGGATAGCGCCAT	100	1.77e-07	SL4.0ch06	1386846	1386876	-
sly-MIR390a_miRBase21	miR390	AGAGATCAACTATGAATGTTGTTCTTGTGGAAATGGCATGGGGAATCTATAAAGCTCAGGAGGGATAGCACCATGAATACATCTTAATGGCTATCTATAGCGCTATCCATCCTGAGTTTTATGGCTTCTTCATGCTCGCTTTTGGTGCTTCATGTTGATCTT	100	1.21e-80	SL4.0ch10	58441719	58441881	-
sly-miR390b_Cardoso2018	miR390	GGCATGGGGAATCTATAAAGCTCAGGAGGGATAGCACCATGAATACATCTTAATGGCTATCTATAGCGCTATCCATCCTGAGTTTTATGGCTTCTTCATGCT	100	1.53e-47	SL4.0ch10	58441745	58441847	-
sly-MIR390b_miRBase21	miR390	ATCTGTAAAGCTCAGGAGGGATAGCGCCAT	100	1.75e-07	SL4.0ch06	1386846	1386876	-
sly-MIR391_miRBase21	miR391	AGGCTTGCTACGCAGGAGAGATGATGCTGGACGATAGAGAAAATGGGATTTAATTTATTGGCCAGCATCATACTCCTGCATATTAAGCCT	100	6.15e-41	SL4.0ch06	4552436	4552526	+
sly-MIR393_miRBase21	miR393	TTATTCCAAAGGGATCGCATTGATCCTGTGTTCCAAATTAATTAACCATGGGACTATGGGATCATGCGATCTCTTCGGAATTCTCC	100	9.67e-39	SL4.0ch03	3063412	3063498	+
sly-miR393a_Cardoso2018	miR393	TCCAAAGGGATCGCATTGATCCTGTGTTCCAAATTAATTAACCATGGGACTATGGGATCATGCGATCTCTTCGGAAT	100	8.33e-34	SL4.0ch03	3063416	3063493	+
sly-MIR394_miRBase21	miR394	AATCTTGATTTTCATGAAGATTTCTCAAAGGGTTCCTTACATAGTTCTTTGGCATTCTGTCCACCTCCTTTACCTTCATAATCTTCTATTTTTTTAGAAAAATAATTTTTGTTATTATTTTTTTTAAAAAATGGAGGTGGGCATACTGTCAACAGATTTGTGTTAGTTTCTCTTTGTGAAATCTTCTTGATGTTAATTG	100	4.12e-101	SL4.0ch04	63861806	63862005	+
sly-miR394a_Cardoso2018	miR394	TAGAGCCATTTTGGCATTCTGTCCACCTCCCAGCTTGCTGAGGACTGAGGAGGGGGCCAAAGTGCCAAACTAGCTCTGCA	100	1.89e-35	SL4.0ch01	85071499	85071579	+
sly-miR394b_Cardoso2018	miR394	GATGAAGAAAAAAAATATGAAGATTAATTAGTTTCACGGAGGTTTGACAAAGGGTTTCTTACAGAGTTCATTGGCATTCTGTCCACCTCCCTCGTTCTTTTTTCGAGAAAAAAAGAAGAAGGGGGGAAGCAAGATTTAGTGTGGAGGTGGGCATACTGCCAATAGAGCTGTGTTGGTTTCTCTTTGTAAAACCCTCGTGATACACGTCAAGTAAGATAGAGAGTGATTTGATCG	100	1.73e-120	SL4.0ch12	64147222	64147456	+
sly-MIR395a_miRBase21	miR395	GGGCTTACTTTGATGTTGGAAGCCTTGCTGAAGTGTTTGGGGGAACTCCCGGGTTGACTTTGAAAATTACGCAAACAAGTATATATAAATGCATGAGTACGTATTAGCTAAAGATGATGAGTACAATATTGATTCATGTACCTTTGGAGTTCCCTTGACCACTTCATGAGAGCTTAATATTTGATTGTTTGAAGTCCT	100	1.47e-100	SL4.0ch05	1752636	1752834	+
sly-miR395a-1_Cardoso2018	miR395	GCTGAAGTGTTTGGGGAAACTCTTGGACTCACTTTGAAATTTTACACAAACAAATAGAAGTGTAGGAGTCCTGGCTGTGGATGATGAACATGATAGTTCATGTATAAATCTATTAAGGTGTTCCCTAGAGTTCCCTTGACCACTTCATGA	97.351	2.42e-67	SL4.0ch05	1763035	1763185	+
sly-miR395a-2_Cardoso2018	miR395	GCTGAAGTGTTTGGGGGAACTCCTGGG	100	1.41e-05	SL4.0ch05	1763211	1763238	+
sly-miR395a-3_Cardoso2018	miR395	TATCAAGGTGTTCCCTGGAGTTCCCTTGACCGCTTCATTAGGGTTTACTTCATCGTTTCATGCCCTGCTGAAGTGTTTGGGGGAACTCTTGGACTCACTTTGAAAT	95.327	2.1e-41	SL4.0ch05	1758169	1758275	+
sly-miR395a-4_Cardoso2018	miR395	ATAAATCTATCAAGGTTGTTCCCTAGAGTTTACTTGATCACTTCATGAGGGCTTACTTTGATATTAGAAGTCTTGCTGAAGTGTTTGGGGGAACTCCTGGGTTTACTTTGAAAATTACGCAAACAAGTATATATAAATGCATGATGAGTACGTATTAGCTAGAGATGATGAATACAATATTGATTCACGTATAAAACTACCTCTGGAGTTTCCTTGACCACTTTATGAGAGCTTAATATTTCATTGTTTGAAGTCCTGCTGAAGTGTTTGAGGGAACATTCGAATCCACTTTGAAAATTAC	100	1.3e-157	SL4.0ch02	30911846	30912147	-
sly-MIR395b_miRBase21	miR395	TTAAGGTGATCCCTAGAGTTCACTTGACCACTTCATGAGGGCTTAATTTGATGTTAGAAGCATTGCTGAAGTATTTGGGGGAACTCCTGGGTTGACTTTA	95.05	4.21e-38	SL4.0ch02	30870946	30871046	-
sly-miR395g_Cardoso2018	miR395	TGTCCTGCTGAAGTGTTTGGGGAAACTCTTGGACTCACTTTGAAATTTTACACAAACAAATAGAAGTGTAGGAGTCCTGGCTGTGGATGATGAACATGATAGTTCATGTATAAATCTATTAAGGTGTTCCCTAGAGTTCCCTTGACCACTTCATGAGGGCTT	95.706	5.7e-69	SL4.0ch05	1763029	1763191	+
sly-miR396a_Cardoso2018	miR396	TTGTTGCGGTTCAATAAAGCTGTGGGAAGATACATATAGGATCA	95.556	8.87e-12	SL4.0ch12	2957929	2957973	-
sly-MIR396a_miRBase21	miR396	TGTTGCGGTTCAATAAAGCTGTGGGAAGATACAGATAGGGTCA	95.455	3.73e-11	SL4.0ch07	2593591	2593634	+
sly-miR396b_Cardoso2018	miR396	AGTCATGCTTTTCCACAGCTTTCTTGAACTTCTTCTTGCTAAATTTTGATCTCTAAATTGATAATTTTGAGATGAGATTTGAAGCTATGAAAGTCCAAGAAAGCTGTGGGAAAAGATGG	100	6.63e-57	SL4.0ch07	2603059	2603178	-
sly-MIR396b_miRBase21	miR396	GATGACCAAGTCCTAGTCATGCTTTTCCACAGCTTTCTTGAACTTCTTCTTGCTAAATTTTGATCTCTAAATTGATAATTTTGAGATGAGATTTGAAGCTATGAAAGTCCAAGAAAGCTGTGGGAAAAGATGGCAAGCTTTGGACTTAT	100	1.84e-73	SL4.0ch07	2603043	2603192	-
sly-miR396g-1_Cardoso2018	miR396	GTCCAAAGCTTGCCATCTTTTCCCACAGCTTTCTTGGACTTTCATAGCTTCAAATCTCATCTCAAAATTATCAATTTAGAGATCAAAATTTAGCAAGAAGAAGTTCAAGAAAGCTGTGGAAAAGCATGACTAGGACTTGGTCA	100	3.79e-70	SL4.0ch07	2603047	2603190	+
sly-miR396g-2_Cardoso2018	miR396	ATCCTATATGTATCTTCCCACAGCTTTATTGAACCGCAACAA	95.349	1.01e-10	SL4.0ch12	2957931	2957973	+
sly-MIR397_miRBase21	miR397	CAGAGTACTTAGAAACATGATTGAGTGCAGCGTTGATGACATATTTGAGAAGTCCTGCATTTGGGCCTTCCTCATTTTTCATCAACGCTAAACTCGATCATGTTTTTAATTCTCT	100	1.06e-54	SL4.0ch07	65889639	65889754	-
sly-miR397-1_Cardoso2018	miR397	TTATTGCAGAGTACTTAGAAACATGATTGAGTGCAGCGTTGATGACATATTTGAGAAGTCCTGCATTTGGGCCTTCCTCATTTTTCATCAACGCTAAACTCGATCATGTTTTTAATTCTCTGAAGG	100	9.16e-61	SL4.0ch07	65889634	65889760	-
sly-miR397-2_Cardoso2018	miR397	CCTTCAGAGAATTAAAAACATGATCGAGTTTAGCGTTGATGAAAAATGAGGAAGGCCCAAATGCAGGACTTCTCAAATATGTCATCAACGCTGCACTCAATCATGTTTCTAAGTACTCTGCAATAA	100	9.16e-61	SL4.0ch07	65889634	65889760	+
sly-miR398a_Cardoso2018	miR398	GGGTTGATTTGAGAACATATGTATGTGCATATTTTGTTTGTAACAATTTACCGTTTATAAATATGACACATATGTTCTCAGGTCGCCCC	100	2.18e-40	SL4.0ch11	48341509	48341598	-
sly-MIR398a_miRBase21	miR398	CAATAGGGTTGATTTGAGAACATATGTATGTGCATATTTTGTTTGTAACAATTTACCGTTTATAAATATGACACATATGTTCTCAGGTCGCCCCTGTAGA	100	1.93e-46	SL4.0ch11	48341503	48341603	-
sly-miR398b_Cardoso2018	miR398	GTATTCAACAGGGGCAACTTGAGATCACATGTTGTCATTTTTTTCTTTTTGATTTGATTCGATGAATCAGTATCTCAACATGTGTTCTCAGGTTACCCCTGTTGAATTAG	100	6.04e-52	SL4.0ch12	66313292	66313402	+
sly-MIR399_miRBase21	miR399	AGGGCTACACTCTATTGGCATGCAACTTGATCAAATATTTGAGCTGAAATGCCAAAGGAGAGTTGCCCTA	100	5.63e-30	SL4.0ch03	3878870	3878940	+
sly-miR399a-1_Cardoso2018	miR399	GGGGAGTAAGAAATAACAGTGCAATTCTCCTTTGGCAAATGAATATGCAAACCCTATATATATATATATATATATATGTTTTGCATACACATTATATTATCTTTGCCAAAGGAGAATTGCCCTGTCATTCTTCTCCTCG	100	6.13e-68	SL4.0ch03	757888	758027	+
sly-miR399a-2_Cardoso2018	miR399	CGAGGAGAAGAATGACAGGGCAATTCTCCTTTGGCAAAGATAATATAATGTGTATGCAAAACATATATATATATATATATATATAGGGTTTGCATATTCATTTGCCAAAGGAGAATTGCACTGTTATTTCTTACTCCCC	100	6.13e-68	SL4.0ch03	757888	758027	-
sly-miR399a-3_Cardoso2018	miR399	TAAGGGAAACAGTGATAGGGCTACTCTCTATTGGCATGCAATTGTATATTTCAGCTGACACGCCAAAGGAGAGCTGCCCTGTTACTGTCTCTGCTTAAT	99	3.32e-44	SL4.0ch03	3807930	3808029	-
sly-miR399a-4_Cardoso2018	miR399	TAAGGGAAATAGTGATAGGGCTACTCTCTATTGGCATG	97.436	1.04e-09	SL4.0ch03	3877675	3877713	-
sly-miR399a-5_Cardoso2018	miR399	TAAGGGAAACAGTGATAGGGCTACTCTCTATTGGCATG	97.436	6.65e-10	SL4.0ch03	3807991	3808029	-
sly-MIR399b_miRBase21	miR399	TGATAGGGCTACTCTCTATTGGCATGCAATTGTATATTTCAGCTGACACGCCAAAGGAGAGCTGCCCTGTTAC	100	1.29e-31	SL4.0ch03	3812270	3812343	-
sly-miR399d-1_Cardoso2018	miR399	GTTATGTGTGGATGCATTACTGGGCTAATCTTCTTTGGCAAATAATTTCACTATGATTTGGTGCAAATTTGGTCATCTATTGCCAAAGAAGATTTGCCCCGTAAATCACTCATACA	97.436	3.21e-50	SL4.0ch03	753962	754078	+
sly-miR399d-2_Cardoso2018	miR399	AAATCAATTGGTCAAGTGAGACTTCAAGTTATGTGTGGATGCATTACTGGGCTAATCTTCTTTGGCAAATAATTTCACTATTATTTGGTGCAAATTTGGTCATTTATTGCCAAAGAAGATTTGCCCCGTAAATCATTCATACA	97.917	4.69e-65	SL4.0ch03	733471	733614	+
sly-miR399d-3_Cardoso2018	miR399	AACAGTGATAGGGCTACTCTCTATAGGCATATGCCGTTTATCACACATTACAGCTGACACGCCAAAGGAGAGCTGCCCTATTACTGTC	100	7.72e-40	SL4.0ch03	3801935	3802023	-
sly-miR399i-1_Cardoso2018	miR399	TATAAGAGAAACAGTGGTAGGGCTACTCTCTATTGGCATGCACTTATATATTTAAACTGACATGCCAAAGGAGAGCTGCCCTGTTACTGTCTCTGCTTAATG	100	1.53e-47	SL4.0ch03	3814167	3814269	+
sly-miR399j-2_Cardoso2018	miR399	GGAAAATTATACTAAATATGTTATTATTGGTGTGCTTATTAAGTGAAACAGTTGTAGGGCAATTCTCCGTTTGGCAGATATATGATTATGAATGTAATCTGCCAAAGGAGAGTTGCCCTATGATTGCCTCTGCTTAATTATGTTT	100	2.98e-71	SL4.0ch08	61618260	61618405	-
sly-miR399j-3_Cardoso2018	miR399	GGGCTACACTCTATTGGCATGCAACTTGATCAAATATTTGAGCTGAAATGCCAAAGGAGAGTTGCCCTA	100	1.98e-29	SL4.0ch03	3878871	3878940	+
sly-miR403_Cardoso2018	miR403	CAGGAAGAGGCATATTTCACGTTTGTGCGTGAATCTAACAACTCTTTTCATCTGAAAAACTGTTATTGTTTGCTAGATTCACGCACAAGCTCGTAATATGGCTTTTCCAAT	100	1.7e-52	SL4.0ch01	70948963	70949074	+
sly-MIR403_miRBase21	miR403	GAAATTGAAAATCAGGAAGAGGCATATTTCACGTTTGTGCGTGAATCTAACAACTCTTTTCATCTGAAAAACTGTTATTGTTTGCTAGATTCACGCACAAGCTCGTAATATGGCTTTTCCAATCTCTGCGCTTTGATTTCT	100	4.82e-69	SL4.0ch01	70948951	70949092	+
sly-miR403a_Cardoso2018	miR403	ATTGGAAAAGCCATATTACGAGCTTGTGCGTGAATCTAGCAAACAATAACAGTTTTTCAGATGAAAAGAGTTGTTAGATTCACGCACAAACGTGAAATATGCCTCTTCCTG	100	1.7e-52	SL4.0ch01	70948963	70949074	-
sly-MIR408_miRBase21	miR408	GATAGACGGGGACGAGCCAGAGCATGAGATGTGCAATTTTTGCTTTGCCTATTCCATGCACTGCCTCTTCCCTGGCTCTCC	100	5.35e-36	SL4.0ch01	83315379	83315460	-
sly-miR408-1_Cardoso2018	miR408	AAAGGAAGGATTGTGGGGAGAGGAGAGCCAGGGAAGAGGCAGTGCATGGAATAGGCAAAGCAAAAATTGCACATCTCATGCTCTGGCTCGTCCCCGTCTATCCATACCACACCAATTTTTACCTCAA	100	2.57e-61	SL4.0ch01	83315358	83315485	+
sly-miR408-2_Cardoso2018	miR408	TATGGATAGACGGGGACGAGCCAGAGCATGAGATGTGCAATTTTTGCTTTGCCTATTCCATGCACTGCCTCTTCCCTGGCTCTCCTC	100	2.73e-39	SL4.0ch01	83315377	83315464	-
sly-miR408a_Cardoso2018	miR408	ACAGGGACGAGGCAGCGCATGAGATGTACAATTTTATTAGTTGTCCATTCCATGCACAGCCTCTTCCCTGG	100	1.6e-30	SL4.0ch01	83306864	83306935	-
sly-miR437_Cardoso2018	miR437	ATAGTGTTCTTTTCCAAACAAGACATTATTTACAATGGAACTAAGGTATTTGGAAACACATGTAAAGTTAGAGATGTTTGACTTTCTATTACCAAGTTGGATCCCAAGGCATTGAAGTGTGCTCTTTTGGGATATTCTTGCTTTAAAAAGGGGTATCGATGTTGTTATACTAAACTTGGAAAATATATGGTATCACATGATGTGGTATTTCATGTTTGGGGCAGACACTGGA	100	2.22e-119	SL4.0ch03	34295360	34295592	+
sly-miR4376_Cardoso2018	miR4376	AAAGGCTTGCTACGCAGGAGAGATGATGCTGGACGATAGAGAAAATGGGATTTAATTTATTGGCCAGCATCATACTCCTGCATATTAAGCCTAAA	100	1.08e-43	SL4.0ch06	4552434	4552529	+
sly-miR477_Cardoso2018	miR477	AGCTAGGCATTGCTTGTTGTCTCTCCCTCAAGGGCTCCTCTTCAAGATCCTTATAAACAAGAAAGCATGAGGGGGAGGAGTTCTTGTAGGGTGAGACAACAAGAAATTCCTTG	100	1.34e-53	SL4.0ch10	3526127	3526240	-
sly-MIR477_miRBase21	miR477	AGCTAGGCATTGCTTGTTGTCTCTCCCTCAAGGGCTCCTCTTCAAGATCCTTATAAACAAGAAAGCATGAGGGGGAGGAGTTCTTGTAGGGTGAGACAACAAGAAATTCCTTGC	100	3.78e-54	SL4.0ch10	3526126	3526240	-
sly-miR477a_Cardoso2018	miR477	CCTCTCCCTCAAGGGCTTCTCTCCTGCATGCTTTTTATGTTGGGAAAGAAGCTCTAGCAGGGAGAGCCA	100	1.98e-29	SL4.0ch01	79139161	79139230	+
sly-miR477b_Cardoso2018	miR477	ACTCTCCCTCAAAGGCTTCTGGCTTAAAATGCCTTTTGTGCTAATGCTAGAGGTCTTTCGAGTGAGAGTGA	100	1.6e-30	SL4.0ch01	79139277	79139348	+
sly-MIR482a_miRBase21	miR482	GAAAATCTATGGGGATTGGTGAGTTGGAAAGCTTTTCTTTTTCTTCTCTTGTGATTAGCTTTCCAATTCCACCCATTCCTATGGTTTTTCG	100	1.74e-41	SL4.0ch03	59187275	59187366	+
sly-miR482a-1_Cardoso2018	miR482	TTGAAAGGGATGAGAGTATTGGGAAGTTGTTGGTTGTGGGTGGGGTGGAAAGATTTGATAAATCTAATTTTAAAGAGATTAAATCTTTCCTACTCCTCCCATACCCATGACTTCCACTAGCTTCTCCCTTTCTTC	100	9.9e-66	SL4.0ch04	55372146	55372281	+
sly-miR482a-2_Cardoso2018	miR482	AAAATCTATGGGGATTGGTGAGTTGGAAAGCTTTTCTTTTTCTTCTCTTGTGATTAGCTTTCCAATTCCACCCATTCCTATGGTTTTTCG	100	6.15e-41	SL4.0ch03	59187276	59187366	+
sly-MIR482b_miRBase21	miR482	GGAAAGGGATGAAGATTTTTGGGAAGCTTTTGGCGTGAGCGGTGGGGAAAGATAGATCTATCATATTAGTATGATATGATAAATCTTGCCTACACCGCCCATGCCCATGGCTTCCAATGATTTC	100	1.16e-59	SL4.0ch06	35176402	35176526	-
sly-miR482c_Cardoso2018	miR482	GGAAAGGGAGGAGGGATTTGGGAATCTTTTGGAGTGGGTGGGATGGAAAAATATTGTATTTTTTTTTCTAACGGAAAAAAAGATGAGAATTGAGATTTTTCCTATTCCACCCATGCCAATGGCTTCCAGTCATTTACTCCTTTT	100	1.06e-70	SL4.0ch06	35176081	35176225	-
sly-MIR482c_miRBase21	miR482	GTGTTTCGAGGAGGTGTTGGAGTGGGTGGTGTGGTAAGATTTCATATTTATTTTCCATAAAAATTGAGATCTTGCCAATACCGCCCATTCCTATGGCTTCTGATCATTTC	100	6.04e-52	SL4.0ch06	35184160	35184270	-
sly-miR482d_Cardoso2018	miR482	GATTTTTGGGAAGCTTTTGGCGTGAGCGGTGGGGAAAGATAGATCTATCATATTAGTATGATATGATAAATCTTGCCTACACCGCCCATGCCCATGGCTTCCAATGATTT	100	6.04e-52	SL4.0ch06	35176403	35176513	-
sly-MIR482d_miRBase21	miR482	GGAAAGGGAGGAGGGATTTGGGAATCTTTTGGAGTGGGTGGGATGGAAAAATATTGTATTTTTTTTTCTAACGGAAAAAAAGATGAGAATTGAGATTTTTCCTATTCCACCCATGCCAATGGCTTCCAGTCATTTACTCCTTTTC	100	2.98e-71	SL4.0ch06	35176080	35176225	-
sly-miR482e_Cardoso2018	miR482	TAGGAAATAGAAAGGGGATGAGTGTTTCGAGGAGGTGTTGGAGTGGGTGGTGTGGTAAGATTTCATATTTATTTTCCATAAAAATTGAGATCTTGCCAATACCGCCCATTCCTATGGCTTCTGATCATTTCTCTCTTTCCTTTTTCTT	100	6.57e-73	SL4.0ch06	35184143	35184291	-
sly-MIR482e_miRBase21	miR482	ATCTGTGCTATGGAAATATTGATGGCGTTGAAAGGGATGAGAGTATTGGGAAGTTGTTGGTTGTGGGTGGGGTGGAAAGATTTGATAAATCTAATTTTAAAGAGATTAAATCTTTCCTACTCCTCCCATACCCATGACTTCCACTAGCTTCTCCCTTTCTTCATTTGTCATCTCCTTTGCTAAGTTC	100	1.8e-94	SL4.0ch04	55372119	55372306	+
sly-miR5014a_Cardoso2018	miR5014	GATTATGACCTTTAACTTTAGATGTGTACAAGTAGACAGTTAAACTTGTATAAAATTGAGCAAATGAACACATTTGTCATACATGATACTGCTACATGATAACTTTGTCTCCTACATGACATTCTACGTGTATTATGTCATTTAGGACACTTGTGTCTACTTTTTCAATCTTGTACAAATTTAAGTGTATACTTGTGTACATTCAAAGTTGAAGGACATAGT	100	7.65e-114	SL4.0ch09	977780	978002	-
sly-miR5162_Cardoso2018	miR5162	ATTAGGTGTCAATAGAGGGTATATGTATAATTATATCAATAATCTGTGATAGATTTATAGATTGTGTAAGGTGGGAAAATGACCAAAATACCCCTAAAGTGACTATAATTTAGCTAATACCTCTCTTTTACACACTCA	100	2.19e-67	SL4.0ch04	55264542	55264680	-
sly-miR5174d_Cardoso2018	miR5174	TCCCTCCGTTTCAAAAAGATTGGCCTAGTTTGACTTGGAACGGAGCTTAAGAAAAGAAAGAGGACTTTTTAATCTTATGGTTCTAATTTAAAGTTATGTTTAATGTACCAAATTACCCTTTAATCTTGTGGTCTTAAACATGCCACGTGGAAAGTTAAAGTTAAAGTGTTACCAAAAAAGGAAAGGGGTCATTCTTTTTGAAACAAACTAAAAAGGAAATAGGGTCATTCTTTTTGAAACGGGAGTA	100	1.09e-127	SL4.0ch11	9410263	9410510	-
sly-miR530_Cardoso2018	miR530	TCTGCATTTGCACCTGCACCTTAGTGAACGAATTAGTTCGCGTATAATTCGTGCAGAAAGGTGTAGGTGTTCATGCAGACA	100	5.35e-36	SL4.0ch09	1697215	1697296	+
sly-MIR530_miRBase21	miR530	TATCTGCATTTGCACCTGCACCTTAGTGAACGAATTAGTTCGCGTATAATTCGTGCAGAAAGGTGTAGGTGTTCATGCAGACAAAA	100	9.67e-39	SL4.0ch09	1697213	1697299	+
sly-miR5300_Cardoso2018	miR5300	TGACCAAAATTCTTCTTCCCCAGTCCAGGCATTCCAACAGTTGATAACATCTAGATCTGCCAATACTTTGTATTTTTGTTCTTCTATTTTTCACATGACATCTTCAAAATCTACTATGAGCTTCATCATAAGCTAAGAAATGGTGAGTTTTGATGATGTGATGCCTAAAATAGGATTAAATGAAAGTACTAGTAAAAAGGTGTTCAGATCTGGAGGTTATGTTAAGCTGGTGGTATGCTTTGATTGGGAAAGATGACTTAGGTCA	100	1.16e-137	SL4.0ch04	441105	441370	+
sly-MIR5300_miRBase21	miR5300	GACCAAAATTCTTCTTCCCCAGTCCAGGCATTCCAACAGTTGATAACATCTAGATCTGCCAATACTTTGTATTTTTGTTCTTCTATTTTTCACATGACATCTTCAAAATCTACTATGAGCTTCATCATAAGCTAAGAAATGGTGAGTTTTGATGATGTGATGCCTAAAATAGGATTAAATGAAAGTACTAGTAAAAAGGTGTTCAGATCTGGAGGTTATGTTAAGCTGGTGGTATGCTTTGATTGGGAAAGATGACTTAGGTCA	100	4.17e-137	SL4.0ch04	441106	441370	+
sly-MIR5302a_miRBase21	miR5302	AGCATTTTCAGCAAAATGAAATGCTATAGTTGGAAAGTTCTAAACATTTCGGATGATAGTTCCAAAGTAACAAATCTCGTTTGAATGTCTCTTGATCAACTTTTATATATATATATATATATATATCCAAACGAGGTTTGTTACTTTGGAATATCTTTCGAAATCTGAAAAACTTTTCAACTATAGCATTATTTTTTGCGGAAAATTTGTTT	99.07	1.6e-105	SL4.0ch07	4199257	4199469	+
sly-MIR5302b_miRBase21	miR5302	AGCATTTTCAGCAAAATGAAATGCTATAGTTGGAAAGTTCTAAACATTTCGGATGATAGTTCCAAAGTAACAAATCTCGTTTGAATGTCTCTTGATCAACTTTTATATATATATATATATATATATCCAAACGAGGTTTGTTACTTTGGAATATCTTTCGAAATCTGAAAAACTTTTCAACTATAGCATTATTTTTTGCGGAAAATTTGTTT	100	2.63e-108	SL4.0ch07	4199257	4199469	+
sly-miR5303_Cardoso2018	miR5303	CATTTTTGAAGAGTTCGAGCAACATAGA	100	2.72e-06	SL4.0ch03	62379630	62379658	+
sly-MIR5303_miRBase21	miR5303	TTGCTCGGACTCTCCAAAAATGTTGCCAAACCCGTGTCTGATCCTTCAAAAATACATTATTTTTGTAGGACACCTATGGACCTTTTTGAAGAGTTCGAGCAAC	100	4.32e-48	SL4.0ch04	11726654	11726757	+
sly-miR5303c_Cardoso2018	miR5303	CATTTTTGAAGAGTCCGAGCAACATAAC	100	3e-06	SL4.0ch09	68205534	68205562	+
sly-miR5303f_Cardoso2018	miR5303	TTATGTTGCTCGGACTCTTCAAAAATG	100	9.8e-06	SL4.0ch09	68205534	68205561	-
sly-miR5303g_Cardoso2018	miR5303	ATGGAATGACTATGTTGCTCAGACTCTATAAATCATGTCAGATCCTTTATAAGTCCGCAACTTTTAGAGGGGATTAGACACTCATTCATTGATATTTTTGAAGAGTCTGAGCAACGTAACATATCAG	100	2.57e-61	SL4.0ch12	4990410	4990537	-
sly-miR5303h-1_Cardoso2018	miR5303	CATTTTTGAAGAGTCTGAGCAACATAG	100	1.03e-05	SL4.0ch02	40800663	40800690	+
sly-miR5303h-2_Cardoso2018	miR5303	ACATTTTTGAAGAGTCTGAGCAACATA	100	9.6e-06	SL4.0ch10	45178673	45178700	-
sly-miR5303j-1_Cardoso2018	miR5303	ATTTTTGAAGAGTCTGAGCAACATAGG	100	7.94e-06	SL4.0ch01	49809950	49809977	-
sly-miR5303j-2_Cardoso2018	miR5303	AATATTTTTGAAGAGTCTGAGCAACAT	100	9.99e-06	SL4.0ch04	61659503	61659530	-
sly-miR5304_Cardoso2018	miR5304	TCTAATTTAGATCCATGGTGCAGTTGCTCATTCAATGCTACATACTCATCCCCACAACTTTCATCTCACGTTCAAAAGATGAAAGTTATAGAGATGAGTATGGTGCATTGGATGTGTGGCCATACCATGGGTGATGTTAGA	100	4.82e-69	SL4.0ch01	89548685	89548826	+
sly-MIR5304_miRBase21	miR5304	CTAATTTAGATCCATGGTGCAGTTGCTCATTCAATGCTACATACTCATCCCCACAACTTTCATCTCACGTTCAAAAGATGAAAGTTATAGAGATGAGTATGGTGCATTGGATGTGTGGCCATACCATGGGTGATGTTAGA	100	1.72e-68	SL4.0ch01	89548686	89548826	+
sly-miR5368_Cardoso2018	miR5368	TAACCTTGTGTCAGGACCTATGGGCCAAAGGACAGTCTCAGGTAGACAGTTTCTATGGGGCGTAGGCCTCCAAAAGGTAA	97.561	4.24e-32	SL4.0ch11	13444476	13444556	+
sly-miR5532-2_Cardoso2018	miR5532	TTGAAGAGGACTCGAACCTCCACGCTCTTTAGCACGAGATTTTGAGTCTCGCGTGTCTACCATTTCACCACCAAGGCATCTTGAAAGTGAATCGTATTCCATGAATATGATATCTATCTAGTGTGATGTATGGAATATATGACAAAGGTGGATCTATTGATCGGTCATGTCATATAGGCCCGAGTTGGACATCCAATTGCTTCGATTTGAATTATCCGGAGAA	95.089	5.66e-96	SL4.0ch00	7357589	7357812	-
sly-MIR6022_miRBase21	miR6022	CCTGAACGGAACAATACGATCCTGGATATTATCCTTTCCATCACTAACTTATTTCGGCTCAAAGTTTTAAGTTGCAAGGTACTCTTCCTAAGTCAATTCAAAACTTCATGAACCTAACGCGACTTGATCTTAAGTTACATTTTACGAAACCTCAATCTTGGGTAGAGGACCGTGCAATTGGTTAAAACTCGGTCTAAATAACTTAGTGATGGAAGGGAGAATATCCAGGATGGTATTGTTCCGTTCAGGG	100	2.38e-129	SL4.0ch11	3188219	3188469	+
sly-MIR6023_miRBase21	miR6023	AGCAGTAATCTCTGTTCATATTCCATGAAAGAGTTTTTGGATAAGATCTTTTACCGTAGTAATCACAAATCCTAGACGACTGTGCTCTTGGACAGAAATTTCTGATCAAAGCATTTCCCTTCTTAAATTCAAGAGAATGCTTACAGTAGGTCCCTCATCGAGTGTTTGTGATTACTACGGTCAGGAATCTTATCCAGAGACAATTCATGGAATATGAGCTGAGATTGGTGTCT	100	6.2e-120	SL4.0ch12	65998642	65998875	-
sly-miR6024_Cardoso2018	miR6024	AACTGGAAATGGGGAAGTGGAGAAACAACACTTGCTAAAGGAAGTTCACCAGTCATCTCTTTTCTTTTGGAGTTTTTTTAGCAAGAGTTGTTTTACCTCTTCTCAATTCCGTCTC	100	1.06e-54	SL4.0ch01	75480260	75480375	-
sly-MIR6024_miRBase21	miR6024	AACTGGAAATGGGGAAGTGGAGAAACAACACTTGCTAAAGGAAGTTCACCAGTCATCTCTTTTCTTTTGGAGTTTTTTTAGCAAGAGTTGTTTTACCTCTTCTCAATTCCGTCTCT	100	2.99e-55	SL4.0ch01	75480259	75480375	-
sly-MIR6025_miRBase21	miR6025	TGGTATACCAATAATTGAGATAACATCTAGGTTTAATGATCTTTTGAGTAGCTAATTTGTATAGTTATTTCATGTACACTTGCACAAAAATATTATTGAACCTTGATGTTATCTCAGTGTTGGCATGCATA	100	1.6e-63	SL4.0ch04	439922	440053	-
sly-MIR6026_miRBase21	miR6026	ACTTTGATTTGGTAATACAACTATAGCCAAGACAATGCTTCATTATAAGTGCATAACTTTTCACTTTATTGTTTGAGCATTGTGTTGATTTCTCTAAACTTGTTTTTCGTTGAACAAGATTGTTTTTTCATATACTCATGGAAAGCAACACCGTGCTCAGAAGTTAGAGTGAAATGTTATGCATTTGTGATTATATATTTTCTTGGCTAGAGTTGTATTGCCAAGTGAAGTGTTTTAATTG	100	2.3e-124	SL4.0ch01	841895	842136	+
sly-miR6027_Cardoso2018	miR6027	TAATTTTACATGATTATGGGTAGCACAAGGATTAATGTGAAACAGAAAAGTGATATGCAAAGAAGATGGAGATTCAATTGTTTATTGTTACGAAGAAAACACTTTTGTGTTTCTCGTGAATCCTTCGGCTATCCATAATCATGTTGAATGTG	100	4.05e-75	SL4.0ch10	61963683	61963835	+
sly-MIR6027_miRBase21	miR6027	TTCGTAATTTTACATGATTATGGGTAGCACAAGGATTAATGTGAAACAGAAAAGTGATATGCAAAGAAGATGGAGATTCAATTGTTTATTGTTACGAAGAAAACACTTTTGTGTTTCTCGTGAATCCTTCGGCTATCCATAATCATGTTGAATGTGTTATTT	98.773	2.61e-77	SL4.0ch10	61963679	61963841	+
sly-miR7122_Cardoso2018	miR7122	TATATACAGAGAAACCGCTGTCGATTATAATGAGAAATTCGGTGTTTCTCATACTCCACAGCGTTTTTCTGTATAACC	100	2.36e-34	SL4.0ch11	11708174	11708252	+
sly-miR7696c_Cardoso2018	miR7696	TCATTTTGAATTATTAGAACTTGATATGGTCTATTTTGATGTCATTTTGGGGATGGATTGGTTGCATGATTGTTTTGCTTCCATTGATTGTAGAACTAGAATTGTCAAATTCAATTTCCAAATGAACCCGTTCTAGAGTGGAACAGGGACATTCTATTCCTAGAGGTCATATTATCTCTTGTCTTAAGGTTTGTAGAATGATCTCAAAAGGGTGTTTATATCACATTGTAAGATTCAAAGATTGG	100	1.4e-126	SL4.0ch05	20903512	20903757	+
sly-miR7805_Cardoso2018	miR7805	TCAAACATAGCACACTTGAAAGTGTGGTCATATATATAAATAATTGTTGCCAATTATTCAAATAATTGACAACACTTATAACGTGTAGCCTATAATTACAAAAGGGACACTTTAAAAGTGTTGTCAAAGTTTTCATGGTCATAAACCCGGTTCAAAAGTCACGCCTTCAAAGTATTGCCTTAGGTGTCTTTGGCAACACTTTTTAAGCATTGTCAAGATTTTGTGTAGCCTTGACAAAATTTGGTGTAGTGAATATTAATACTTAGTTGTTTTCTTGAGATATGTCACCATACAATTTCTAATATACTCTCTTTTAGGAGATGTTCTAATTATTTTAA	95.87	8.89e-155	SL4.0ch08	28199504	28199842	+
sly-miR7980b-1_Cardoso2018	miR7980	TCATGCGATATCATATCATGATATGGTATCGTGAGATGGAATCAGTGTTTGGACATGCGATTTTACGTTGATTCCATCTCACAGTTCCATATTATGAGATGTGATCCAAT	100	6.04e-52	SL4.0ch03	46184089	46184199	-
sly-miR7980b-2_Cardoso2018	miR7980	ATTGGATCACATCTCATAATATGGAACTGTGAGATGGAATCAACGTAAAATCGCATGTCCAAACACTGATTCCATCTCACGATACCATATCATGATATGATATCGCATGA	100	6.04e-52	SL4.0ch03	46184089	46184199	+
sly-miR7981_Cardoso2018	miR7981	ATGACCGAAATCTCAGAGACACACCTTAACTAAACTAAGGTCCTAT	95.745	1.06e-12	SL4.0ch05	60212621	60212667	+
sly-MIR7981a_miRBase21	miR7981	TTTCTACCCCTTTTCGGCCTACGTGGCACTATC	97.059	1.6e-07	SL4.0ch01	70015678	70015711	-
sly-MIR7981b_miRBase21	miR7981	TTTTACCCCTTTTTAGCTTACGTGGCACTATCTTGTGGGCCCAACGATGGTTAACTTTTTTTTCGAACTAGTGCCACGTAGGCTAAAAAGGGGTAGAAAAT	95.098	1.19e-38	SL4.0ch00	5484870	5484971	+
sly-MIR7981c_miRBase21	miR7981	AAAAAATTATTAATAAAATAAGTTCAG	100	2.2e-05	SL4.0ch09	57404467	57404494	+
sly-MIR7981d_miRBase21	miR7981	GAAATCTCAGAGACACACTTATACTATAATAAGGTCCTATTACCC	95.652	4.54e-12	SL4.0ch03	10360606	10360651	+
sly-MIR7981e_miRBase21	miR7981	TAGTATAAGTGTGTCTCTGAGATTTCGGA	100	1.69e-06	SL4.0ch07	60230405	60230434	+
sly-MIR7981f_miRBase21	miR7981	AATCTCAGAGACACACTTATACTATACTAAGGTCTTATTACCCCCCTTAACTTATTTTATTAATAATTTTTTACCCCTTTTTAGCTTACGTGGCACTATCTTGTGGGCCCAACGATGGTTAACTTTTTTTTCGAACTAGTGCCACGTAGGCTAAAAAGGGGTAGAAAATTACATATAAAATAAGTTCAGGGGGTAATAGGACCTTAGTATAGTATAAGTGTGTCTCTGGGATTTCGGGCATAGG	96.356	1.49e-111	SL4.0ch00	5484802	5485046	+
sly-miR7983-1_Cardoso2018	miR7983	TCATTAGCGGCAATTAATTCTTAATTGCCGCT	96.97	1.11e-06	SL4.0ch02	51076075	51076107	-
sly-miR7983-2_Cardoso2018	miR7983	CTAATGCCGATAAAGACTTTAACACTCTTTATTAATGTCAATATTTAATGCCGCTAAAAGTTGTCTTTGTGTTGTAGTGA	95.062	1.11e-27	SL4.0ch07	60513577	60513657	+
sly-miR7983-3_Cardoso2018	miR7983	ACACTACATCAAAAATGAGCTTTAGCGGCAATTAA	97.222	2.54e-08	SL4.0ch04	40156422	40156457	+
sly-miR7983-4_Cardoso2018	miR7983	AATTAGCACTCTTTGTATATGTCCCTAAAGTCTTTAGCGAC	97.619	8.35e-12	SL4.0ch12	31378799	31378840	-
sly-miR7983-5_Cardoso2018	miR7983	AATGTCAATTAACTAATGCTGGTAAAGACTTTAGCACTCT	95.122	6.04e-10	SL4.0ch01	83456410	83456450	+
sly-miR7983-6_Cardoso2018	miR7983	TAACACTTTTTGTATATGTTCCTAAAGTCTTTAGCGACATTGGTTCGAATGGAGCTTAACTAATGACGGTAAGACTTTAGCAATCTTTATAAATATGTA	100	6.85e-46	SL4.0ch04	8273965	8274064	-
sly-miR7984c_Cardoso2018	miR7984	ACGATACCAAACTTTATGGAGGATCTTTT	100	1.33e-06	SL4.0ch08	55482279	55482308	+
sly-miR7984d_Cardoso2018	miR7984	CTTTGAAAAGGACCTTTTACCCCAGCATTATTTAATAGTGTATTTAAAAGGTATATATGTACCCACGTGGACATCATAATTATTGCATCATTATAAATAGTAACATGTCCACGTGGCACATATACCTTTAGATTAGACTATTAAATAGTGCAGGGGCAAAAGGTCCTTTCCAAAGTTCGGTATTATTCCACCAATTTCGGTCAAAGTTCGGATAT	100	5.74e-110	SL4.0ch08	60439784	60439999	+
sly-miR7985_Cardoso2018	miR7985	GGACTTCCATGTTGGAGGTCTCAAGTTTGAAACCCCTTGTCAGTGAAAGCAAAGTGTTTGCCTTCTGGGTCGAGCTTGTCGCACCGGGCTTGCCTAGTGCGGGTTACCACTCCTATGTGGTTGTGAGTTATTGCATAGGAGCGGGGGTTTTACCCTGTGCGCATCCAAAGGGTAGCG	100	6.14e-89	SL4.0ch12	10028776	10028953	-
sly-miR7987_Cardoso2018	miR7987	ACAAGTACCAACACTAGCTGATGCTATTGATGACAAAAATTGGTTTTCTTGCAAGATCAATTTGTGTCAATCTAGTGTTGATACTTAGTTTTAGTTTAGGAATAAATGTTTGTTGATTGTAAGGACCAACACTAGTTGATCTTATTGATGACAAAAATTAATGTTCTTGCAAGATCGAGTTGTGTCCATCTAGTGTTGATACTTAGC	100	1.54e-105	SL4.0ch01	6155732	6155939	+
sly-miR7990a-1_Cardoso2018	miR7990	ATTTGGTGAAACTTCAAATGATCGTAACTT	100	1.6e-07	SL4.0ch09	61267052	61267082	-
sly-miR7990a-2_Cardoso2018	miR7990	AGATCTCGAAAAATTATCAGATTGAAAAAGATTGCCTCAATCACACATCCAAGGCAAAAAAATTTACCATTTGAAGTTTCACAAATTTACAACTACTTTTTCTGAGTTGCACTCTTTATTTTTTGTGAATCTTCAAATGATCGTAACTTTGGCCTCGAATATCCGTTTGAGGCGATTTCTTTTTCAATTGCACTATTTTCTCGAGATATA	100	3.36e-107	SL4.0ch09	24840117	24840327	+
sly-miR7990a-3_Cardoso2018	miR7990	TGTTTTTCCGCGTAGAACATGAAAAAATAACTAGGTTGAAATAAAATATTGCCTCAATCGGACATTCGAGGCAAGATTTATGACCGTTTGAATTTCACAAATTTACAACTACTTCATTTGGTGAAACTTCAAATGATCGTAACTTTTGCCTCGAATATACGTTGGAGGCGATTCTTTTTTTTAAACTTTCTTATTTTTTTAAGATCTACGTGGTAAACT	99.545	5.83e-110	SL4.0ch09	61266008	61266227	-
sly-miR7992_Cardoso2018	miR7992	TCCCACAAGATCAGTGGGACTGAGTTGAGATGTCTAGATGTGCACTCCAAAGTTGGAGAGTATTAT	100	3.71e-27	SL4.0ch03	62311017	62311083	-
sly-miR7993a_Cardoso2018	miR7993	ACTTTTTGCGTGTGTTTTCATTCGTCTATTAGTTAGTGAAGTTAACTACATGAAATGTATCATCTTTTTTAACCGTACACATTAACTTCAAGTAAAAAATGCTTGAGGTTTTAAGGCGTATTGAGGCGCAAGCGTATAATTAAAGGAGATAGAGATATTTTATGTTGTTAACTTAACTACATCGTAGATAAATGAGTGAGCACAAACCAGAAAAAAA	100	4.48e-111	SL4.0ch12	63135509	63135726	+
sly-miR7997a_Cardoso2018	miR7997	ATGGCATGCTGCTCGGACTCTTCAAAAATGTTGCTAGGTCTGTGTTGGATCCTCCAAAAGTAGTGCATATTTGAAGGATCCGACATGAGTGCGGCAACATTGTTGGAGAGTCTGAGCAACATAGCAG	100	2.57e-61	SL4.0ch01	607832	607959	-
sly-miR8001a_Cardoso2018	miR8001	GCTACAAAGAAACTGTGAATTACATAGGATTTTCCTGGGGATTAGTATGAAAATTCAAAAGAAACTTATTTTCCTGCAAATTTTCACACTAATTCCCATGAAAATCTCTATGTAATTCACAGTTTGCTTATAGTATAG	100	2.19e-67	SL4.0ch01	3728615	3728753	+
sly-miR8001b-1_Cardoso2018	miR8001	CACTACAAGAAAACTATGAATTACATGGGGAT	100	1.73e-08	SL4.0ch06	31417109	31417141	-
sly-miR8001b-2_Cardoso2018	miR8001	AAACACTACAAGAAAAGGGTAAATTAAATGGGGATTAGTATGAAAATTTGCAGGGATTACCCTGTAGTTCACACTTTTCTTGTAGTGAA	100	2.18e-40	SL4.0ch07	1348771	1348860	-
sly-miR8006-1_Cardoso2018	miR8006	CATATATATACTCTAGTTTTTGGATTACAGAGACACCAATGTCCCAAAAATATGACAGAGAGTATTTACCTATCATTTACCATAATGACAATTTTTTTGGTAAAACAATAAACTCTACAAAATGTATATTTTTAAGGAAAAAGGACAAATATATCTCAAGCTATCGTAAATGGTATGCAGATACCCTCCGCCATATTTTTGGAACATTAGTGCCCTGCCGTCCAAAAACTAGAGCAATATGC	100	6.42e-125	SL4.0ch03	52096107	52096349	-
sly-miR8006-2_Cardoso2018	miR8006	ACGTGTATGTATGTTAGTGTAAAGGGTATATATACTATAGTTTTTGAACGACAGGGGCACCAACGTCCCAAAGGTATGATGGAGGGTATTTGCATACCATTTACGATAGTTTGGGTATATTTATACTTTTTCCCTAGATACAATGTTCGTTTTAATAGTTCTTTACATTCGACATAATACATA	100	2.93e-92	SL4.0ch11	1124813	1124996	-
sly-miR8007a_Cardoso2018	miR8007	GTAAACATTTTGAATTATTAATTATTG	100	1.21e-05	SL4.0ch02	35858667	35858694	-
sly-miR8007b_Cardoso2018	miR8007	CTCCGTCCCATTTCATGTGACACTTTT	100	2.38e-05	SL4.0ch11	49440969	49440996	-
sly-miR8008a-1_Cardoso2018	miR8008	TTTCCAGAAAAGCGACGGACAGGGTCCTTTAATCTGTCGCTATTCTGGGATTT	100	1e-20	SL4.0ch08	13833829	13833882	+
sly-miR8008a-2_Cardoso2018	miR8008	TTTTCCATCACTTTTTTACATTACTTTTTTCAACTAAACTCAGAAAAGCGACGAACATAAACCTTTTGTCCGTCTCTTTTCCGGCTACTTTAAAAAATTCATTTCCAGAAAAGTGACGGACAGTGTCCTTTAGTCCGTCGATTTTCTGAGCTTTTCAAAATATAAATTTACAGAAAAGCGACGGAGT	100	1.8e-94	SL4.0ch01	59281587	59281774	-
sly-miR8008b-1_Cardoso2018	miR8008	TTGATTTATATTTGCAGGTATTGCAGAAAAAAATGAGGAGCAGAGTGGTTTTGTCCGTCGCTTTTTTGCTTTATTTATTTCAAATAAACCCAGAAAAGCGACGGACAAGGTTCTTTGGTCCGTCACTTCTCTAGGTATTTTAAAAAATTAATTTCAAGGAAAGCGACAGACATTGTCCTTTAGTCGTCCCTCGCTTTTCTGGAATTTTCAAAATATAAATTT	100	7.65e-114	SL4.0ch05	40171510	40171732	-
sly-miR8008b-2_Cardoso2018	miR8008	TAAAAAATGCAAAAAAAAATCGACGGACAGGGTGGTTTTTTCCATCACTTTTTTGCATAATTCTTTCAAATAAACCCAGAAAAGCGACAGACAGGGTCCTTTAGTGCGTCGCGTTTCTGGGTTTTTCAAAAAAAAAAATTTCAGAAAAGATGGATAGGGTCCTTTAGTCCGTCACTTTTCTACGATTTTCA	100	1.1e-96	SL4.0ch08	9071460	9071651	-
sly-miR8008b-3_Cardoso2018	miR8008	TGCAAATCCCAGAAAAGCGACTGACAAAAGAACACTATCCATCGCTTTTCTGGAAATTATTTTTTCAAAAAGTCAAAAAAAAAAGTGAAGGACTAAAACACACTAACTGTCACTTTTCTTGGTTTTAAAAAATAAAAACCCAGAAAAGCGACGGACAAAACCATGTTGTCTGTCGCTTTGTCTGCAATTTTT	100	3.08e-97	SL4.0ch03	8846001	8846193	-
sly-miR8011a-1_Cardoso2018	miR8011	GACACTAGTCAAGTGAGACTCATTTTTGCCTCACAAAAAATTAAGCCCATTTGAGTCTACTTTTATGTGAGACAAAAAGAAGCCTCACACAACTAGTAT	100	6.85e-46	SL4.0ch03	49302516	49302615	-
sly-miR8011a-2_Cardoso2018	miR8011	CATGAACTTTGTTTTGTGTCTCACACAACTGATGTAAGTTGTGTGAGGTCTCTTTTTGTTTTACAAGTCAGTGCGACCCAAATCGTTGGACTCACCAACTCGTGAAATAAAAAGAAGTCTCACGCAACTTGCGTTAATTCTGTGAGTCGCAAAGTAAATTTTCAAAT	100	2.08e-83	SL4.0ch01	840509	840676	+
sly-miR8013_Cardoso2018	miR8013	AAAAATAATTATAGCAGCTATTTCCTTTTTCCTTAAAAAAGTTAATAGAGGCAGGCATTTTGGTCCTAACATTTGGTCTGCCCTGCAATATTTGTTAAATTTTT	95.238	6.34e-40	SL4.0ch06	36570342	36570446	-
sly-miR8019-1_Cardoso2018	miR8019	TACTCCCTCCGTTTCAAAAAGAATGAC	100	2.51e-05	SL4.0ch10	63752239	63752266	-
sly-miR8019-2_Cardoso2018	miR8019	ACTAATACTCCTCCATTTTAAAAAAGAATGACCTGGTTTGACTTGGCACGAAGTTTAAGAAAATAAAGAAGACTTTGGATCTTGTGGTACTAAATTAAAGTTATGTGAAATACACAAAACTGCCCTTTAATCTTGTGGCCTTAAACATACCACATGGAAAGTTGAAATAAAAATGTAACCAAAAAAAGAAAGAGGTCATTCTTTTTAAAACAGACTAAAAAGAAAAGAAAGTCATCCATTTTGAAACGGAGGGAGTATTTA	100	1.92e-135	SL4.0ch01	77963267	77963528	-
sly-miR8020_Cardoso2018	miR8020	TCAGACCCCACTTAGTGGAATTTCATTGAGTATGTTGTTGTTGTAAAGCATTCTGAATTAATGCAAGTACACAAGTTACAACAACAACATACTTACTGAAATGCCACAAAAAGGGGTCTAGG	100	1.47e-58	SL4.0ch09	62521770	62521892	+
sly-miR8021-1_Cardoso2018	miR8021	ATTCAAGGCTCAAACTCGAGACCTCTGGTTAAGAATGGATGTGTCATATACATCCCTTTATAACTATTTTGAATCTAATAATAACTTAATTCACTCTCTCCTGCATATTCTTCAATATGCTAGAATTAAGTTATTGAGATCTACGAACAATATTGTGTTGGAGAAGAAGCTTATATTACTTCATTCTTAACCAGAAGTGTCAAGTTTGAGTCTTGACG	100	1.25e-111	SL4.0ch11	10897207	10897425	-
sly-miR8021-2_Cardoso2018	miR8021	ATATTCAAGGCTCAAACTCGAGACCTCTGATTAAGGATGGATATTTCATATACATCCCCTCGTAAATATTGTTGGCTCTAAACTTAAAATAATAACATAATTCACACTCTCTTGCATATTATGCAATATGTTGAATTAAGTTATTGAGTTCTACCAAAAATATTGTGTTGGAGAAGAAGTTAATATTACTTTATCCTTAACCAGAAGTGTCAAATTTGAGTCTTGGCATG	95.238	6.35e-100	SL4.0ch01	7127307	7127537	+
sly-miR8021-3_Cardoso2018	miR8021	CTTCATATTCAAGGCTCAAACTCGAGACCTCTGGTTAAGGATAGATGGATCATATACAACCCACCACAACTTTTATGGTACTAATAATGACTTGATTTACTTTCTCTTAAATATTTGACAATATGTTGGATTTATTTGTTGTATTCTACCAACAAATATTTTGATTGAGTGAAAGTTAGTATTTATTTATCCTTAGTCAGAAGTGTCAGGTTCGAATCTTAGACATGAGTT	100	7.94e-119	SL4.0ch01	7615325	7615556	+
sly-miR8025_Cardoso2018	miR8025	TCAAACATCATAAAGAAATATTTTACCACACACTACACATGCAATTAAATTAGTATAAGTCGCCATTATGTTTTTCTTAACCAAGCTGAATCATATAATGGTGACTTATACTAATTTAATTGCATGCCGACTGTGT	100	2.78e-66	SL4.0ch12	61104070	61104206	-
sly-miR8032d_Cardoso2018	miR8032	ATCATTTTCGATCAAAAGTTCAAGAAGATGACATCGGAATCCAATTCTGACGATTCCATCAGTTCCGGAAGGGTCATTTTAGGCTAGTATCATGGTCGACACCCCTGAAGTTTTCAGTGTGAGTTGGTGCGATTAGGCGTTTTAACTTTAAGTTAAAGGCTAAGTTTGACTTTAGTTAACATTCTGAGTAAATGCGCTCGGATGAGAAGTTTCGGAATGTCGAGTTTGGTCTAGTTTTTACCCTTCTTTCGTGTTATGAGGTTTTTGATATTTTTCCGAGCCCTTTTGTAGTTTTTGACTTAAAATGGCC	100	1.34e-162	SL4.0ch03	3743185	3743495	+
sly-miR8033_Cardoso2018	miR8033	CATTAGCTGGAGTACAAGCTTCCAAAGCTGCAGAAATGAGTTTTTTTTTTTAACTGAAAAAGAAAAACTATTTCTGCAGCTTTGGAATTTTTTACTCCAGCTAAGTT	100	2.71e-50	SL4.0ch01	82871158	82871265	+
sly-miR8038a_Cardoso2018	miR8038	ATTTTTCAAGTCAAAACAGTTTCTCCTTGTGAGTAAGTTGAATCTCGTGCTCGTTAAACCGCAAGAGACGTAGAATGCGTCCCAACATGAGATTCAGCTTACTCACTTGGAAAAATTGTTTTTGCTTGAGAAGCA	100	9.9e-66	SL4.0ch04	2925416	2925551	+
sly-miR8039-1_Cardoso2018	miR8039	TTAATAGTCAAAAACACATTTGAACTGTTACTTTTTCGGTAGTTTCACACTTTAACTACCGGTTATTCCTTTTTCCTATCTGAACTATGACCATCGTTCAGGTAGGAAAAGGAAACAACTGATAGTTGAAATGTGAAACTGACGAGAGAACAATAGTTCATTTGAGTTTTTGAGCTATGC	100	1.35e-90	SL4.0ch11	53812675	53812855	-
sly-miR8039-2_Cardoso2018	miR8039	GTTCAAGTAAGAAAAGGGAACAACTGATAGTTGGAGTGTGTAACTC	95.745	7.73e-13	SL4.0ch06	741891	741937	-
sly-miR8045-1_Cardoso2018	miR8045	TAACATACCTCAACTAACAATTTTTCCCTTTTCCTACCTAAACGATAGTGATATTTCAGGTATGAAAAGGGAAAATTGATAGTTGAGGTGTGTT	100	3.84e-43	SL4.0ch01	2077801	2077895	-
sly-miR8045-2_Cardoso2018	miR8045	ACACACCTAGGATATACCCATTTTTTGAGTTTCATATAGGAAATATCATCATCGTTCAGGTAGGAAAAGTAAACAATTGATAGTTGAGGTGTGTTTTGATGAATAACGGTGATAGTTTAGGTAGGAAATTCGCACACATGATAGTTTAGGTTTGAAACTCGAAAAATCGGAGTACTTTAGGTGTG	100	2.3e-93	SL4.0ch08	2135089	2135274	-
sly-miR8051_Cardoso2018	miR8051	AATTGAATCCTCACCAACAAGGTGGGAGTTAGGTAGGATACCAACTAAGCAATTGAAATTCCCCTTGTATTTCACATGAAAACTCTGTGAACTAGAATAAACAAAATGCTAGTATATGGATAGTATGGTAGAAAGATTCATCTCATGTGTGTTCTTTTAATGACCATGATAAAAAGTTATTGGTAAGAACAAAAATAATCAGTTCTTACAATTCCTACAATAACTAATTCAAGACACTTTTGGTGAAATTCAAAAT	100	1.13e-132	SL4.0ch11	13897257	13897513	+
sly-miR827_Cardoso2018	miR827	TATGAATTTGTTTGTTGATGGTCATCTATTCATCATATCATTTGGCATAGTTTTGGAACCATTAATATGCCATGATTAGATGAACATCAACAAACATCTTCATCAC	99.074	4.54e-48	SL4.0ch12	64971884	64971990	+
sly-MIR827_miRBase21	miR827	TTTGTTTGTTGATGGTCATCTATTCATCATATCATTTGGCATAGTTTTGGAACCATTAATATGCCATGATTAGATGAACATCAACAAACATCTTC	98.969	5.12e-42	SL4.0ch12	64971890	64971985	+
sly-miR828a_Cardoso2018	miR828	ATTTACATTCACTTCTTTGGGAAAGCCTCTTGCTCAAATGAGTATTCCAACAAATGTCTAATTGACATACTTTTGAGATACTCATTTGGGTAAGAAGTTTTACCAGGAAGGTTGTACT	100	2.36e-56	SL4.0ch10	3312335	3312453	-
sly-miR845b_Cardoso2018	miR845	GAAGTAGTCGGTTATAGTTAATTGAGAGTTTTTGTAGTGGTGAGTTTTTGATTATTAAGTTGTAATCATAAAATCATCTAGTTGAATTAATAAAACGAGGTTATTCCTTCCTTGATTGAGGAAGGTTTTAATTTAACAAGTGTTTGTGTTCTGACTTAAAACCAACTTACAAGAACTTGGTTCTTGTTCTAGGGGATAGGTTTCTTCAATTGGTATCAGAGCAAGTCTTTTCGATAAAAGATTCACACCTTGAAAAGACTCAATGGCACTACCACCCACCACAC	100	3.45e-148	SL4.0ch12	6288047	6288331	-
sly-MIR9469_miRBase21	miR9469	CAAAAGCTAGCTCATGAGGAGAGGTTTGTCAAGTCCACATAAGAAGACCGAATTCCCATCCCTCTACCGCTGTGGGACATCTTAATGGGAATTCGGTCTTCTTATGTGGACTTGACAAACCTCTCCTCATGAGTTAGCTTTT	100	1.35e-69	SL4.0ch07	58508532	58508674	-
sly-MIR9470_miRBase21	miR9470	CACCCAAAATGTCACACTACTAAATGGTAAAGAAAGACAGTCACCCAAGAAAGTTTAGGAAAAGTTGCTAGGTGGGCAAAGGTAACCTTGAAAATGCGAGCTGCACCAACAGGATTGTCCTCCGTCATACATTGGCGAATTGGGGGGCTGAAATCCATGAGCCTAAACTATAGCCCTCGCCTTTGGCATGGTTGCATACAAATATTGTGGTGATAAGGTCCAACTCAATTTTCTATTTTCCCAATCACGTGCACACAAAAACCAAGCTGGCTCTAGTTATTTAATGACACACAGTGAGTGGAGTTCAAGAGAGGGCTACAGTTTGGCTCATGGATTTTAGCAAACCATTTCTCCATGTTTGTCAGACGACAATACTGTTGGACCAACTTGCATTTTCGG…	100	0	SL4.0ch08	407050	407536	+
sly-miR9471a_Cardoso2018	miR9471	GATCTTTGACTGATTTGGGGTTTTGAGATTCAGTTGATTTCTGAGGTGCTCACTCAGCTAATAGTTATTGTTTAAGAAACTCAATAATATTGGCAGCAAGGAGAATGGTGACTTTCAGGATGATAACTATTGGCTGAGTGAGCATCACTGAAATCGACATGATTCTGAGAGGAAAATG	96.089	8.17e-78	SL4.0ch12	2030429	2030607	-
sly-MIR9471a_miRBase21	miR9471	GATCTTTGACTGATTTGGGGTTTTGAGATTCAGTTGATTTCTGAGGTGCTCACTCAGCTAATAGTTATTGTTTAAGAAACTCAATAATATTGGCAGCAAGGAGAATGGTGACTTTCAGGATGATAACTATTGGCTGAGTGAGCATCACTGAAATCGACATGATTCTGAGAGGAAAATG	96.089	8.22e-78	SL4.0ch12	2030429	2030607	-
sly-miR9471b_Cardoso2018	miR9471	TGAGATTCAGTTGATTTCTCAGGTGCTCACTCAGCTAATAGTTATTATTTAAGAAACTCAATAATATTGGCAGCAAGGAGAATGGTGACTTTCAGGATGATAACTATTGGCTGAGTGAGCATCACGGAAATCGACGTGATTCTGA	97.26	1.41e-64	SL4.0ch12	2028794	2028939	-
sly-MIR9471b_miRBase21	miR9471	GAAATGATTTTGTGAAAAAAAATTGGATCTTTGACTGATTTGGGGTTTTGAGATTCAGTTGATTTCTGAGGTGCTCACTCAGCTAATAGTTATTGTTTAAGAAACTCAATAATATTGGCAGCAAGGAGAATGGTGACTTTCAGGATGATAACTATTGGCTGAGTGAGCATCACTGAAATCGACATGATTCTGAGAGGAAAATGACTGATTGAAAGATGTATTTATTAAAAAAATTGTTT	100	2.95e-123	SL4.0ch12	2030393	2030632	-
sly-miR9472_Cardoso2018	miR9472	CATAGATCTACTCGATTTATTTTTCAGTAGACGTTGTGAATAATTGATAAATACAGGTATACAGAGGTCTTAATATAGTCAGAACCTAGAAATATGTGTAACTAGATTCAGACCTTTGTACACTTGTATTCTGTTGCTATTCACAATCTCTGCTGAAAAATGATTGACTAGATCTACGA	100	4.81e-90	SL4.0ch08	57078557	57078736	+
sly-MIR9472_miRBase21	miR9472	TGGGTTTCAATTATAGCTACAGATCTTCCCATAGATCTACTCGATTTATTTTTCAGTAGACGTTGTGAATAATTGATAAATACAGGTATACAGAGGTCTTAATATAGTCAGAACCTAGAAATATGTGTAACTAGATTCAGACCTTTGTACACTTGTATTCTGTTGCTATTCACAATCTCTGCTGAAAAATGATTGACTAGATCTACGAATAATCTAGATTATTAATGCCCGT	100	2.22e-119	SL4.0ch08	57078528	57078760	+
sly-MIR9473_miRBase21	miR9473	AGCAGATATTGGCTGTAAATCTAAACTCGTTCTACTCCACTAGTCATCATATAATGACATTTACTAGAAGAAGAGACTATTGGGGTAAAACGAGTTCAGATTTACAGCCAATATTGTT	100	2.36e-56	SL4.0ch07	3051306	3051424	+
sly-miR9473-1_Cardoso2018	miR9473	TAGCAGATATTGGCTGTAAATCTAAACTCGTTCTACTCCACTAGTCATCATATAATGACATTTACTAGAAGAAGAGACTATTGGGGTAAAACGAGTTCAGATTTACAGCCAATATTGTT	100	6.63e-57	SL4.0ch07	3051305	3051424	+
sly-miR9473-2_Cardoso2018	miR9473	AAAACAATATTGGCTGTAAATCTGAACTCGTTTTACCCCAATAGTCTCTTCTTCTAGTAAATGTCATTATATGATGACTAGTGGAGTAGAACGAGTTTAGATTTACAGCCAATATCT	100	8.4e-56	SL4.0ch07	3051309	3051426	-
sly-MIR9474_miRBase21	miR9474	CACATAGGTCTGTAACTGGGCCACAATTACTGTAGAAGTCATGAATAAAATGTGGTTATAACGAGTGCTACTAGTTCTGAAAAATCAAAATTCTCAGTTGACCTTGTCACTCATTTCTTTTTTCTTTGGAAATTATTAACCCCGATAAAATCTAAGTTTCCAAAGGCTTTAATGTTACTCGTCAAGTAAATGGTGATGAGTTGGTAATGTTAAGGTTTTTGGAATCTTGGATTTTATCGGAGTTAATGACTTTTGAAGGAAAGAAATGAGTGGCTAAGTCGATGGAGAATTTTGATTTTTCAGAACCAGTAACACTCATTATGACTACATTTTGTTCGCAGATACTACAGTGATTGTAGCCATTTTATGGACTCATGT	100	0	SL4.0ch08	60248391	60248769	-
sly-MIR9475_miRBase21	miR9475	CAGAACGATCTCTACATTGTAGGCAAATCGTTCGACTAAACTTCAGATGTCGTTGGATTGAATTATGAAGATTTGCATCCATCAAAACTTGGATCTTTAAGAAGGGTTCAAAGTGTCGAAATTTGACACTTTTGGAGGAACTAGAAATCTGTTGGCTCATTTGAGGGCTTATTGTGACCAGCTCGTAGGAGTTGGAAGAAATGGAGTTTTGTTTATGCGGCTCTTTAGTCAAAGTTTTAACGGGGAAGCGTTAGAACGGTTCACTTACCAGGAGATGAAGCAATGGTCCAGTTGGAACACACTCGCCAAGGATTTTTTCAAACAATTTGCCTACAATGTAGAGATCGTTTTGGAC	100	0	SL4.0ch09	57496462	57496817	-
sly-MIR9476_miRBase21	miR9476	CCTGTCCAAAACTGCTATTGGTCTAGTCCTGCATCTTTTTTTACATTTTTTCCGTTATCAAAAAATATAAAAAAAGATGCAGGACTAGACCAATAGCAGGATGGATTG	100	7.63e-51	SL4.0ch01	80369146	80369254	-
sly-MIR9477_miRBase21	miR9477	TGTTTCGATAAACATTTGGTGATAGTTC	100	5.61e-06	SL4.0ch11	3763963	3763991	-
sly-miR9478_Cardoso2018	miR9478	GCTTATAAAAGGGATAAGGCTTAAATATGTAGATCGAACTTTGAGAAAAGACTCATCTATGTCATCTGGTAAAGTTTGGTGTGTAATGGTTTGAATGAGCCTTTTCTCGAACGAAAATGGTGTAGATGAGTTAAATTTTTAACGGATTACATAATTGAGCCTTTTCTCATAGTTCGATGACATATTTGAGCCTTTTTCCAATTATAAATG	100	3.36e-107	SL4.0ch11	51024502	51024712	+
sly-MIR9478_miRBase21	miR9478	TATAAAAGGGATAAGGCTTAAATATGTAGATCGAACTTTGAGAAAAGACTCATCTATGTCATCTGGTAAAGTTTGGTGTGTAATGGTTTGAATGAGCCTTTTCTCGAACGAAAATGGTGTAGATGAGTTAAATTTTTAACGGATTACATAATTGAGCCTTTTCTCATAGTTCGATGACATATTTGAGCCTTTTTCCAATTATAA	100	7.04e-104	SL4.0ch11	51024505	51024709	+
sly-MIR9479_miRBase21	miR9479	AGGGTTAGTGGCACGCGGTTAGTTTATATGATCGGTTTATAACAAGTCCAGTCCTCTACCCTTCTCCACTTAAAAGACCAAGCTTGTCTACAACAAGGTTCCAACTCATGACAAACATATGATGTGTGAGTTAGGCACGTGTCACGGGTTCAAATGCTACCACCGACAAAAGTATGGTATTTAAGTGGAGAATGGTAGAGGGTCGGACCCATTATCTACCGAGTTTCATACCGTGCACCACTAGCCCTC	100	8.52e-129	SL4.0ch05	64515586	64515835	+
