# Supplementary material for: Sulfate Deficiency-Responsive MicroRNAs in Tomato Uncover an Expanded and Functionally Integrated Regulatory Network
Source: Int J Mol Sci. 2025 Aug 29;26(17):8392. doi: 10.3390/ijms26178392 (PMC12428225; doi:10.3390/ijms26178392)
Supplement: Supplementary file 1 [file ijms-26-08392-s001.zip › TableS2_miRNAs.xlsx]

## Sheet: Description
Table S2. Updated miRNA annotation in the SL4.0 tomato genome
The mirna hairpin sequences obtained from miRBase v.22.1, Plant small RNA genes (Lunardon et al., 2020) and Cardoso et al., 2018, were annotated in the SL4.0 tomato genome. miRNA names were determined by the naming given in (1) miRBase, (2) Cardoso et al., 2018, and (3) Plant small RNA genes. For novel or non-anotated miRNAs, a name was assigned based on the cluster number assigned by ShortStack …

## Sheet: Table S2
Chr	start	end	strand	Family	Source	Name	Mature sequence -5p	Mature sequence -3p
SL4.0ch01	2795129	2795161	-	miR1128	Cardoso2018	Cardoso2018_sly-miR1128	UACUACUCCCUCCGUCCCAAA
SL4.0ch03	61481050	61481091	-	miR1446	Cardoso2018	Cardoso2018_sly-miR1446-1	UGAACUCUCUCCCUCAAUGGCU
SL4.0ch03	61485821	61485852	-	miR1446	Cardoso2018	Cardoso2018_sly-miR1446-2	UGAACUCUCUCCCUCAAUGGCU
SL4.0ch08	50036827	50036918	-	miR156	Cardoso2018	Cardoso2018_sly-miR156a-1	UGACAGAAGAGAGUGAGCACA
SL4.0ch07	310215	310307	+	miR156	Cardoso2018	Cardoso2018_sly-miR156a-2	UGACAGAAGAGAGUGAGCACA	GCUCACUUCUCAUUCUGUCAGA
SL4.0ch07	61439526	61439689	-	miR156	Cardoso2018	Cardoso2018_sly-miR156f	UUGACAGAAGAGAGAGAGUACA
SL4.0ch08	50035588	50035742	-	miR156	Cardoso2018	Cardoso2018_sly-miR156i-1	UGACAGAAGAGCGUGAGCAC	GCUCACUGCUCUAUCUUUCAUC
SL4.0ch08	50035837	50035940	-	miR156	Cardoso2018	Cardoso2018_sly-miR156i-2	UGACAGAAGAGAGUGGGCAC	UGCUCACUUCUCUAUCUGUCAUC
SL4.0ch08	50169209	50169318	+	miR156	Cardoso2018	Cardoso2018_sly-miR156l-1	UGACAGAAGAGAGUGAGCAC	GCUCACUGCUCUAUCUGUCACC
SL4.0ch02	33349069	33349216	+	miR157	Cardoso2018	Cardoso2018_sly-miR157a-1	UUGACAGAAGAUAGAGAGCAC	GCUCUUUAUUCUUCUGUCAUCA
SL4.0ch03	62113701	62113946	+	miR157	Cardoso2018	Cardoso2018_sly-miR157a-4	UUGACAGAAGAUAGAGAGCAC
SL4.0ch02	24389479	24389573	+	miR160	Cardoso2018	Cardoso2018_sly-miR160	UGGCAUACAGGGAGCCAGGCA
SL4.0ch02	24389483	24389568	-	miR160	Cardoso2018	Cardoso2018_sly-miR160a	UGCCUGGCUCCCUGUAUGCCA	GCGUAUAAGGAGCCAAGCAUA
SL4.0ch12	4030807	4030893	+	miR160	Cardoso2018	Cardoso2018_sly-miR160g	UGCCUGGCUCCCUGGAUGCCA
SL4.0ch09	1298911	1298995	-	miR160	Cardoso2018	Cardoso2018_sly-miR160h-1	UGCCUGGCUCCCUGUAUGCCAUU
SL4.0ch06	40704336	40704463	+	miR162	Cardoso2018	Cardoso2018_sly-miR160h-2	UGCCUGGCUCCUUGUAUGCCAUU
SL4.0ch03	58860122	58860231	+	miR162	Cardoso2018	Cardoso2018_sly-miR162-1	UGGAGGCAGCGGUUCAUCGAUC	UCGAUAAACCUCUGCAUCCAG
SL4.0ch06	37456222	37456309	+	miR164	Cardoso2018	Cardoso2018_sly-miR162-2	UGGAGGCAGCGGUUCAUCGAUC	UCGAUAAACCUCUGCAUCCAG
SL4.0ch06	34424372	34424517	+	miR166	Cardoso2018	Cardoso2018_sly-miR164f	UGGAGAAGCAGGGCACAUGCU
SL4.0ch03	47047536	47047701	-	miR166	Cardoso2018	Cardoso2018_sly-miR166-1	UCGGACCAGGCUUCAUUCCCCC
SL4.0ch03	297364	297398	-	miR166	Cardoso2018	Cardoso2018_sly-miR166-3	UCGGACCAGGCUUCAUUCCCCC
SL4.0ch08	2982044	2982150	+	miR166	Cardoso2018	Cardoso2018_sly-miR166a-1		UCGGACCAGGCUUCAUUCCCC
SL4.0ch03	297367	297459	-	miR166	Cardoso2018	Cardoso2018_sly-miR166a-2	GGAAUGUUGUUUGGCUCGAGG	UCGGACCAGGCUUCAUUCCCC
SL4.0ch01	79667322	79667479	+	miR166	Cardoso2018	Cardoso2018_sly-miR166a-3		UCGGACCAGGCUUCAUUCCCC
SL4.0ch09	64586093	64586178	+	miR167	Cardoso2018	Cardoso2018_sly-miR166a-4	GGAAUGUUGUCUGGCUCGAGG	UCGGACCAGGCUUCAUUCCCC
SL4.0ch09	60077092	60077175	+	miR167	Cardoso2018	Cardoso2018_sly-miR167a-2	UGAAGCUGCCAGCAUGAUCUAA	GAUCAUGUGGUUGCUUCACC
SL4.0ch09	60085849	60085961	-	miR167	Cardoso2018	Cardoso2018_sly-miR167c	UGAAGCUGCCAGCAUGAUCUA	GGUCAUGCUCGGACAGCCUCACU
SL4.0ch09	60085863	60085947	+	miR167	Cardoso2018	Cardoso2018_sly-miR167h-2	AUCAUGCUGGCAGCUUCAACUGCU
SL4.0ch07	4219630	4219944	-	miR169	Cardoso2018	Cardoso2018_sly-miR167h-3	AGCAGUUGAAGCUGCCAGCAUGAU	AGAUCAUGUGGCAGCAUCACC
SL4.0ch07	4219877	4220023	-	miR169	Cardoso2018	Cardoso2018_sly-miR169a-1		GGCAAGUUGUUCUUGGCUAUA
SL4.0ch02	48345997	48346180	+	miR169	Cardoso2018	Cardoso2018_sly-miR169b-2	CAGCCAAGGAUGACUUGCCGG	GGCAAGUUGUUCUUGGCUAUA
SL4.0ch07	2153620	2153783	+	miR169	Cardoso2018	Cardoso2018_sly-miR169b-3	CAGCCAAGGAUGACUUGCCGG
SL4.0ch03	5174620	5174827	-	miR169	Cardoso2018	Cardoso2018_sly-miR169d	UAGCCAAGGAUGACUUGUCU	GCAGGUCAUCUUUAGCUAACU
SL4.0ch02	48345997	48346180	-	miR169	Cardoso2018	Cardoso2018_sly-miR169g	UAGCCAAGGAUGACUUGCCUGC
SL4.0ch07	60724014	60724172	+	miR171	Cardoso2018	Cardoso2018_sly-miR169m	UAGCCAAAAAUGACUUGCCAG
SL4.0ch06	40396615	40396724	+	miR171	Cardoso2018	Cardoso2018_sly-miR171b-2		UUGAGCCGUGCCAAUAUCACG
SL4.0ch07	2658620	2658719	+	miR171	Cardoso2018	Cardoso2018_sly-miR171b-3	UGAUUGAGCCGUGCCAAUAUC
SL4.0ch03	47165310	47165421	+	miR171	Cardoso2018	Cardoso2018_sly-miR171c-3	GAUGUUGGUGAGGUUCAAUC	AGAUUGAGCCGCGCCAAUAUC
SL4.0ch10	62893186	62893296	+	miR172	Cardoso2018	Cardoso2018_sly-miR171f	AUGAGCCGAACCAAUAUCACU
SL4.0ch11	2667501	2667688	-	miR172	Cardoso2018	Cardoso2018_sly-miR172d	GCAGCACCAUUAAGAUUCACA
SL4.0ch05	64576507	64576599	+	miR172	Cardoso2018	Cardoso2018_sly-miR172d-1	UGUGAAUCUUGAUGAUGCUGCAU
SL4.0ch06	669453	669616	+	miR172	Cardoso2018	Cardoso2018_sly-miR172d-10	AUGCAGCAUCAUCAAGAUUCUCA	UGCAGCAUCAUCAAGAUUCU
SL4.0ch11	2667492	2667739	+	miR172	Cardoso2018	Cardoso2018_sly-miR172d-5	UGCAACAUCAUCAAGAUUCACA	UGGGAAUCUUGAUGAUGCUGCAU
SL4.0ch10	62893186	62893296	-	miR172	Cardoso2018	Cardoso2018_sly-miR172d-6	UGCAGCAUCAUCAAGAUUCACA	UGAGAAUCUUGAUGAUGCUGCAU
SL4.0ch06	669447	669615	-	miR172	Cardoso2018	Cardoso2018_sly-miR172d-9	AAUGCAGCAUCAUCAAGAUUCACA	AGAAUCUUAAUAGUGCUGCAU
SL4.0ch09	7232782	7232968	-	miR1886	Cardoso2018	Cardoso2018_sly-miR172j-2	GCAGCAUCAUCAAGAUUCCCA	GAAUCUUGAUGAUGUUGCAU
SL4.0ch08	52522776	52522803	-	miR1886	Cardoso2018	Cardoso2018_sly-miR1886a	AUGGUAUCGUGAGAUGAAAUCAGC
SL4.0ch10	1352479	1352514	-	miR1886	Cardoso2018	Cardoso2018_sly-miR1886h-1	AUUUUACGUUGAUUUCAUCUCAUG
SL4.0ch09	60712666	60712705	+	miR1917	Cardoso2018	Cardoso2018_sly-miR1886h-2	AUUUUACGUUGAUUUCAUCUCAUG
SL4.0ch07	5238348	5238382	-	miR1917	Cardoso2018	Cardoso2018_sly-miR1917-1	AUUAAUAAAGAGUGCUAAAGU
SL4.0ch12	7037354	7037513	-	miR1919	Cardoso2018	Cardoso2018_sly-miR1917-2	AUUAAUAAAGAGUGCUAAAGU
SL4.0ch08	12518066	12518147	+	miR2101	Cardoso2018	Cardoso2018_sly-miR1919a-2	ACGAGAGUCAUCUGUGACAGG
SL4.0ch09	4725236	4725306	-	miR2111	Cardoso2018	Cardoso2018_sly-miR2101		AUUUAACUCAAGUGAGCAU
SL4.0ch12	53627321	53627517	+	miR319	Cardoso2018	Cardoso2018_sly-miR2111a	UAAUCUGCAUCCUGAGGUUUA	CCUUGGGAUGCAGAUUAUC
SL4.0ch05	2770409	2770595	-	miR319	Cardoso2018	Cardoso2018_sly-miR319a-1	GAGCUCUCUCCGGUCCAGUC	UUGGACUGAAGGGAGCUCCCU
SL4.0ch03	62559288	62559464	-	miR319	Cardoso2018	Cardoso2018_sly-miR319c-1	UUGGACUGAAGGGAGCUCCU
SL4.0ch02	47990626	47990750	+	miR3627	Cardoso2018	Cardoso2018_sly-miR3627	UUGUCGCAGGAGAGAUGGCACU	AAGUGCCUCUGUCUUUCGACA
SL4.0ch01	85071499	85071579	+	miR394	Cardoso2018	Cardoso2018_sly-miR394a	UUGGCAUUCUGUCCACCUCC
SL4.0ch12	64147222	64147456	+	miR394	Cardoso2018	Cardoso2018_sly-miR394b	UUGGCAUUCUGUCCACCUCC	AGGUGGGCAUACUGCCAAUAG
SL4.0ch05	1763035	1763185	+	miR395	Cardoso2018	Cardoso2018_sly-miR395a-1	CUGAAGUGUUUGGGGGAACUC
SL4.0ch05	1763211	1763238	+	miR395	Cardoso2018	Cardoso2018_sly-miR395a-2	CUGAAGUGUUUGGGGGAACUCC
SL4.0ch05	1758169	1758275	+	miR395	Cardoso2018	Cardoso2018_sly-miR395a-3	CUGAAGUGUUUGGGGGAACUC
SL4.0ch02	30911846	30912147	-	miR395	Cardoso2018	Cardoso2018_sly-miR395a-4	CUGAAGUGUUUGGGGGAACUCC	CUGAAGUGUUUGAGGGAAC
SL4.0ch05	1763029	1763191	+	miR395	Cardoso2018	Cardoso2018_sly-miR395g	UUGAAGUGUUUGGGGGAACUC
SL4.0ch12	2957929	2957973	-	miR396	Cardoso2018	Cardoso2018_sly-miR396a	UUCCACAGCUUUCUUGAACUG	GUUCAAUAAAGCUGUGGGAAG
SL4.0ch12	2957931	2957973	+	miR396	Cardoso2018	Cardoso2018_sly-miR396g-2	UCCCACAGCUUUAUUGAACCG	GUUCAAGAAAGCUGUGGAAAA
SL4.0ch12	66313292	66313402	+	miR398	Cardoso2018	Cardoso2018_sly-miR398b		UGUGUUCUCAGGUUACCCCUG
SL4.0ch03	757888	758027	+	miR399	Cardoso2018	Cardoso2018_sly-miR399a-1	UGCCAAAGGAGAAUUGCCCUG
SL4.0ch03	757888	758027	-	miR399	Cardoso2018	Cardoso2018_sly-miR399a-2	UGCCAAAGGAGAAUUGCACUG
SL4.0ch03	3807930	3808029	-	miR399	Cardoso2018	Cardoso2018_sly-miR399a-3	GGGCUACUCUCUAUUGGCAUG	CGCCAAAGGAGAGCUGCCCUG
SL4.0ch03	3877675	3877713	-	miR399	Cardoso2018	Cardoso2018_sly-miR399a-4	GGGCUACUCUCUAUUGGCAUG	CGCCAAAGGAGAGCUGCCCUG
SL4.0ch03	3807991	3808029	-	miR399	Cardoso2018	Cardoso2018_sly-miR399a-5	GGGCUACUCUCUAUUGGCAUG	CGCCAAAGGAGAGCUGCCCUG
SL4.0ch03	753962	754078	+	miR399	Cardoso2018	Cardoso2018_sly-miR399d-1	UGCCAAAGAAGAUUUGCCCCG
SL4.0ch03	733471	733614	+	miR399	Cardoso2018	Cardoso2018_sly-miR399d-2	UGCCAAAGAAGAUUUGCCCCG
SL4.0ch03	3801935	3802023	-	miR399	Cardoso2018	Cardoso2018_sly-miR399d-3	GGGCUACUCUCUAUAGGCAU	GCCAAAGGAGAGCUGCCCUA
SL4.0ch03	3814167	3814269	+	miR399	Cardoso2018	Cardoso2018_sly-miR399i-1	UGCCAAAGGAGAGCUGCCCUG
SL4.0ch08	61618260	61618405	-	miR399	Cardoso2018	Cardoso2018_sly-miR399j-2	UGCCAAAGGAGAGUUGCCCUA
SL4.0ch01	83306864	83306935	-	miR408	Cardoso2018	Cardoso2018_sly-miR408a	ACAGGGACGAGGCAGCGCAUG	AUGCACAGCCUCUUCCCUGGC
SL4.0ch03	34295360	34295592	+	miR437	Cardoso2018	Cardoso2018_sly-miR437	AAAGUUAGAGAUGUUUGACUU
SL4.0ch01	79139161	79139230	+	miR477	Cardoso2018	Cardoso2018_sly-miR4376	ACGCAGGAGAGAUGAUGCUGGA	GCAUCAUACUCCUGCAUAUU
SL4.0ch01	79139277	79139348	+	miR477	Cardoso2018	Cardoso2018_sly-miR477a	CCUCUCCCUCAAGGGCUUCUC	GAAGCUCUAGCAGGGAGAGCCA
SL4.0ch09	977780	978002	-	miR5014	Cardoso2018	Cardoso2018_sly-miR477b	ACUCUCCCUCAAAGGCUUCUG	GAGGUCUUUCGAGUGAGAGUGA
SL4.0ch04	55264542	55264680	-	miR5162	Cardoso2018	Cardoso2018_sly-miR5014a		UUGUACAAAUUUAAGUGUA
SL4.0ch11	9410263	9410510	-	miR5174	Cardoso2018	Cardoso2018_sly-miR5162	AAAUGACCAAAAUACCCCUAAA
SL4.0ch03	62379630	62379658	+	miR5303	Cardoso2018	Cardoso2018_sly-miR5174d	UCCCUCCGUUUCAAAAAGAUUGGC
SL4.0ch09	68205534	68205562	+	miR5303	Cardoso2018	Cardoso2018_sly-miR5303	UUUUUGAAGAGUUCGAGCAAC
SL4.0ch09	68205534	68205561	-	miR5303	Cardoso2018	Cardoso2018_sly-miR5303c	UUUUGGAGAAUCCGACACGCACCC
SL4.0ch12	4990410	4990537	-	miR5303	Cardoso2018	Cardoso2018_sly-miR5303f	AUUUUUGGAGAAUCUGACACGGGU
SL4.0ch02	40800663	40800690	+	miR5303	Cardoso2018	Cardoso2018_sly-miR5303g	AUAUUUUUGAAGAGUCUGAGCAAC
SL4.0ch10	45178673	45178700	-	miR5303	Cardoso2018	Cardoso2018_sly-miR5303h-1	AACAUUUUUGAAGAGUCUGAGCAA
SL4.0ch01	49809950	49809977	-	miR5303	Cardoso2018	Cardoso2018_sly-miR5303h-2	AACAUUUUUGAAGAGUCUGAGCAA
SL4.0ch04	61659503	61659530	-	miR5303	Cardoso2018	Cardoso2018_sly-miR5303j-1	AAUAUUUUUGAAGAGUCUGAGCAA
SL4.0ch11	13444476	13444556	+	miR5368	Cardoso2018	Cardoso2018_sly-miR5303j-2	AAUAUUUUUGAAGAGUCUGAGCAA
SL4.0ch00	7357589	7357812	-	miR5532	Cardoso2018	Cardoso2018_sly-miR5368	GGACAGUCUCAGGUAGACA
SL4.0ch11	11708174	11708252	+	miR7122	Cardoso2018	Cardoso2018_sly-miR5532-2	AUGGAAUAUAUGACAAAGGUGG
SL4.0ch05	20903512	20903757	+	miR7696	Cardoso2018	Cardoso2018_sly-miR7122	UAUACAGAGAAACCGCUGUCG	ACAGCGUUUUUCUGUAUAACC
SL4.0ch08	28199504	28199842	+	miR7805	Cardoso2018	Cardoso2018_sly-miR7696c		UUUUGAAUUAUUAGAACUUGA
SL4.0ch03	46184089	46184199	-	miR7980	Cardoso2018	Cardoso2018_sly-miR7805	AAAUUUGGUGUAGUGAAUACU
SL4.0ch03	46184089	46184199	+	miR7980	Cardoso2018	Cardoso2018_sly-miR7980b-2	GUCCAAACACUGAUUCCAUCUCA	GAGAUGGAAUCAACGU
SL4.0ch05	60212621	60212667	+	miR7981	Cardoso2018	Cardoso2018_sly-miR7981	UUAACUUAACUAAGGUUCUAUUA	AUAGGACUUUAGUUUAGUUAAGGU
SL4.0ch02	51076075	51076107	-	miR7983	Cardoso2018	Cardoso2018_sly-miR7983-1	UAAAGCUUUUAGCGAUAUUUGUUC	ACUAAUGCCGGUAAAGACUUUAAC
SL4.0ch07	60513577	60513657	+	miR7983	Cardoso2018	Cardoso2018_sly-miR7983-2	UAAAGCUUUUAGCGAAAUUGAUUC	ACUAAUGCCGGUAAAGACUUUAAC
SL4.0ch04	40156422	40156457	+	miR7983	Cardoso2018	Cardoso2018_sly-miR7983-3	UAACGGCUUUAGCAACAUUGGAUC	ACUAAUGCCGGUAAAGACUUUAAC
SL4.0ch12	31378799	31378840	-	miR7983	Cardoso2018	Cardoso2018_sly-miR7983-4	UAAAGUCUUUAGCGACAUUGGUUC	ACUAAUUUCGGUAAAGACUUUAGC
SL4.0ch01	83456410	83456450	+	miR7983	Cardoso2018	Cardoso2018_sly-miR7983-5	UAAAGUCUUUAGCGACAUUGGUUC	ACUAAUGCUGGUAAAGACUUUAGC
SL4.0ch04	8273965	8274064	-	miR7983	Cardoso2018	Cardoso2018_sly-miR7983-6	UAAAGUCUUUAGCGACAUUGGUUC	ACUAAUGACGGU-AAGACUUUAGC
SL4.0ch08	55482279	55482308	+	miR7984	Cardoso2018	Cardoso2018_sly-miR7984c	ACGAUACCAAACUUUAUGGAGGA	UACGAUACCAAACUUUAUGGAGG
SL4.0ch08	60439784	60439999	+	miR7984	Cardoso2018	Cardoso2018_sly-miR7984d		CAAUUUCGGUCAAAGUUCGGAUAU
SL4.0ch12	10028776	10028953	-	miR7985	Cardoso2018	Cardoso2018_sly-miR7985	CGGGCUUGCCUAGUGCGGGUUACC
SL4.0ch01	6155732	6155939	+	miR7987	Cardoso2018	Cardoso2018_sly-miR7987	ACACUAGCUGAUGCUAUUGAUGAC	ACACUAGUUGAUCUUAUUGAUGAC
SL4.0ch09	61267052	61267082	-	miR7990	Cardoso2018	Cardoso2018_sly-miR7990a-1	UUCAAAUGAUCGUAACUUUGGCCU
SL4.0ch09	24840117	24840327	+	miR7990	Cardoso2018	Cardoso2018_sly-miR7990a-2	UUCAAAUGAUCGUAACUUUGGCCU
SL4.0ch09	61266008	61266227	-	miR7990	Cardoso2018	Cardoso2018_sly-miR7990a-3	UUCAAAUGAUCGUAACUUUUGCCU
SL4.0ch03	62311017	62311083	-	miR7992	Cardoso2018	Cardoso2018_sly-miR7992	AGUACACAUCCAGACACU	UGUCUAGAUGUGCACUCCAAAGU
SL4.0ch12	63135509	63135726	+	miR7993	Cardoso2018	Cardoso2018_sly-miR7993a	AUAUUUUAUGUUGUUAACUUAACU
SL4.0ch01	607832	607959	-	miR7997	Cardoso2018	Cardoso2018_sly-miR7997a	AUGCUGCUCGGACUCUUCAAA
SL4.0ch01	3728615	3728753	+	miR8001	Cardoso2018	Cardoso2018_sly-miR8001a	UCCUGGGGAUUAGUAUGAAAAUUC
SL4.0ch06	31417109	31417141	-	miR8001	Cardoso2018	Cardoso2018_sly-miR8001b-1	AUGGGGAUUAGUAUGAAAAUUUGC	ACUUUUAUACUAAUUCCCAGGA
SL4.0ch07	1348771	1348860	-	miR8001	Cardoso2018	Cardoso2018_sly-miR8001b-2	AUGGGGAUUAGUAUGAAAAUUUGC
SL4.0ch03	52096107	52096349	-	miR8006	Cardoso2018	Cardoso2018_sly-miR8006-1	UAGUUUUUGGAUUACAGAGACACC	UGCCCUGCCGUCCAAAAACUAGA
SL4.0ch11	1124813	1124996	-	miR8006	Cardoso2018	Cardoso2018_sly-miR8006-2	UAGUUUUUGAACGACAGGGGCACC
SL4.0ch02	35858667	35858694	-	miR8007	Cardoso2018	Cardoso2018_sly-miR8007a	AUGUGGCACUUUUCGGAUUUCGAG
SL4.0ch11	49440969	49440996	-	miR8007	Cardoso2018	Cardoso2018_sly-miR8007b	AUGUGACACUUUUUGGAUUUCGAG	AAAAACGAAAAGUGCCA
SL4.0ch08	13833829	13833882	+	miR8008	Cardoso2018	Cardoso2018_sly-miR8008a-1	AUUUCCAGAAAAGCGACGGACAG
SL4.0ch01	59281587	59281774	-	miR8008	Cardoso2018	Cardoso2018_sly-miR8008a-2	AUUUCCAGAAAAGUGACGGACAGU	AUUUACAGAAAAGCGACGGA
SL4.0ch05	40171510	40171732	-	miR8008	Cardoso2018	Cardoso2018_sly-miR8008b-1	AAACCCAGAAAAGCGACGGACA	CAAGGAAAGCGACAGACAUU
SL4.0ch08	9071460	9071651	-	miR8008	Cardoso2018	Cardoso2018_sly-miR8008b-2	AAAAAAUCGACGGACAG	AAACCCAGAAAAGCGACAGACAG
SL4.0ch03	8846001	8846193	-	miR8008	Cardoso2018	Cardoso2018_sly-miR8008b-3	AAUCCCAGAAAAGCGACUGACA	AAACCCAGAAAAGCGACGGACA
SL4.0ch03	49302516	49302615	-	miR8011	Cardoso2018	Cardoso2018_sly-miR8011a-1		ACAAAAAGAAGCCUCACACAACU
SL4.0ch01	840509	840676	+	miR8011	Cardoso2018	Cardoso2018_sly-miR8011a-2	UUGUGUGAGGUCUCUUUUUGUUU	AAUAAAAAGAAGUCUCACGCAACU
SL4.0ch06	36570342	36570446	-	miR8013	Cardoso2018	Cardoso2018_sly-miR8013	AGAAGAAAAUCACACCGUCAGAAG
SL4.0ch10	63752239	63752266	-	miR8019	Cardoso2018	Cardoso2018_sly-miR8019-1	AGGAAAGGAGGUUAUUCUUUUUG	AAAAGAAUGACCUGGUUUGACUUG
SL4.0ch01	77963267	77963528	-	miR8019	Cardoso2018	Cardoso2018_sly-miR8019-2	GAAAGAGGUCAUUCUUUUU	AAAAGAAUGACCUGGUUUGACUUG
SL4.0ch09	62521770	62521892	+	miR8020	Cardoso2018	Cardoso2018_sly-miR8020	AAUUUCAUUGAGUAUGUUGUUGUU
SL4.0ch11	10897207	10897425	-	miR8021	Cardoso2018	Cardoso2018_sly-miR8021-1	AUUCAAGGCUCAAACUCGAGACCU
SL4.0ch01	7127307	7127537	+	miR8021	Cardoso2018	Cardoso2018_sly-miR8021-2	AUUCAAGGCUCAAACUCGAGACCU
SL4.0ch01	7615325	7615556	+	miR8021	Cardoso2018	Cardoso2018_sly-miR8021-3	AUUCAAGGCUCAAACUCGAGACCU
SL4.0ch12	61104070	61104206	-	miR8025	Cardoso2018	Cardoso2018_sly-miR8025	ACACACUACACAUGCAAUUAAAUU	UUUAAUUGCAUGCCGACUGUGUG
SL4.0ch03	3743185	3743495	+	miR8032	Cardoso2018	Cardoso2018_sly-miR8032d		AGUGUGAGUUGGUGCGAUUAGG
SL4.0ch01	82871158	82871265	+	miR8033	Cardoso2018	Cardoso2018_sly-miR8033	UUCCAAAGCUGCAGAAAUGAGU	AUUUCUGCAGCUUUGGAAUU
SL4.0ch04	2925416	2925551	+	miR8038	Cardoso2018	Cardoso2018_sly-miR8038a	CCUUGUGAGUAAGUUGAAUCUC	UUCAGCUUACUCACUUGGA
SL4.0ch11	53812675	53812855	-	miR8039	Cardoso2018	Cardoso2018_sly-miR8039-1	UUUCCUAUCUGAACUAUGACC
SL4.0ch06	741891	741937	-	miR8039	Cardoso2018	Cardoso2018_sly-miR8039-2	UUUCCUAUCGGAACUAUCACC
SL4.0ch01	2077801	2077895	-	miR8045	Cardoso2018	Cardoso2018_sly-miR8045-1	AUUGAUAGUUGAGGUGUGUUU
SL4.0ch08	2135089	2135274	-	miR8045	Cardoso2018	Cardoso2018_sly-miR8045-2	AUUGAUAGUUGAGGUGUGUUU	UGAUAGUUUAGGUUUG
SL4.0ch11	13897257	13897513	+	miR8051	Cardoso2018	Cardoso2018_sly-miR8051	UAGUAUGGUAGAAAGAUUCA
SL4.0ch10	3312335	3312453	-	miR828	Cardoso2018	Cardoso2018_sly-miR828a	UCUUGCUCAAAUGAGUAUUCCA
SL4.0ch12	6288047	6288331	-	miR845	Cardoso2018	Cardoso2018_sly-miR845b	UCAAUUGGUAUCAGAGCAA
SL4.0ch12	2028794	2028939	-	miR9471	Cardoso2018	Cardoso2018_sly-miR9471b	GAGGUGCUCACUCAGCUAAUA	UUGGCUGAGUGAGCAUCACUG
SL4.0ch08	50015979	50016006	-	miR156	Lunardon2020	Lunardon2020_miR156_sly-b2.5r1-119906_MIRNA	UGACAGAAGAGAGUGAGCACA
SL4.0ch08	50036561	50036687	-	miR156	Lunardon2020	Lunardon2020_miR156_sly-b2.5r1-132620_MIRNA	UGACAGAAGAGAGUGAGCACA
SL4.0ch07	2153191	2153218	+	miR169	Lunardon2020	Lunardon2020_miR169_sly-b2.5r1-134976_MIRNA	UAGCCAAAAAUGACUUGCCAG
SL4.0ch08	54703893	54703937	+	miR1919	Lunardon2020	Lunardon2020_miR1919_sly-b2.5r1-43419_MIRNA	UGUCGCAGAUGACUUUCGCCC
SL4.0ch03	3805696	3805788	+	miR399	Lunardon2020	Lunardon2020_miR399_sly-b2.5r1-65741_MIRNA	AAAAGAAUGACCUGGUUUGACUUG
SL4.0ch08	24014576	24014614	+	miR8019	Lunardon2020	Lunardon2020_miR8019_sly-b2.5r1-12530_nearMIRNA	AGGAAAGGAGGUUAUUCUUUUUG
SL4.0ch05	61013923	61013983	+	none	Lunardon2020	Lunardon2020_sly-b2.5r1-100164_nearMIRNA	AGAGACGGAGUCAGCAUUUGAAGC
SL4.0ch05	61305316	61305485	-	none	Lunardon2020	Lunardon2020_sly-b2.5r1-100332_nearMIRNA	AGGAUGAGAUAACAAUUACAAAUU
SL4.0ch05	61494333	61494384	+	none	Lunardon2020	Lunardon2020_sly-b2.5r1-100419_nearMIRNA	AUGACGAGUAAAAGUGAACCGAGA
SL4.0ch05	62311566	62311602	-	none	Lunardon2020	Lunardon2020_sly-b2.5r1-100883_nearMIRNA	UCCGGAUAUAGGUUAGGGGGC
SL4.0ch06	1538537	1538723	-	none	Lunardon2020	Lunardon2020_sly-b2.5r1-103103_MIRNA	AGUGGACAAGUAAAGGUGGAUGGA
SL4.0ch06	3434820	3434948	+	none	Lunardon2020	Lunardon2020_sly-b2.5r1-103913_nearMIRNA	AUACAAACAUGUCUGAAUACAUUA
SL4.0ch06	23336823	23336853	-	none	Lunardon2020	Lunardon2020_sly-b2.5r1-105864_nearMIRNA	AGGAGAGGGAUGUAUAAUGAAAAA
SL4.0ch05	40000315	40000348	-	none	Lunardon2020	Lunardon2020_sly-b2.5r1-107795_nearMIRNA	AGGAGGACAAUUUCAAUAUGAUUC
SL4.0ch01	74155988	74156159	+	none	Lunardon2020	Lunardon2020_sly-b2.5r1-11001_nearMIRNA	AAAAACACAAUAUACUAGUGAUUU
SL4.0ch07	723023	723223	+	none	Lunardon2020	Lunardon2020_sly-b2.5r1-114521_nearMIRNA	AUUAACUGAGUGAGCAUCUGAGAA
SL4.0ch07	57792861	57792897	+	none	Lunardon2020	Lunardon2020_sly-b2.5r1-121787_nearMIRNA	UUUGUGUCUCACACAACAGAC
SL4.0ch07	58578510	58578629	-	none	Lunardon2020	Lunardon2020_sly-b2.5r1-122170_nearMIRNA	UCAACUGACCGUAACUUUUGCCU
SL4.0ch07	66346781	66346884	-	none	Lunardon2020	Lunardon2020_sly-b2.5r1-125813_nearMIRNA	AAGCAUGAGAUUUGAUUUUUGGAU
SL4.0ch07	66759815	66759914	-	none	Lunardon2020	Lunardon2020_sly-b2.5r1-125999_nearMIRNA	AGGACGAGCACUGGCUAACAGCUG
SL4.0ch08	408785	408897	+	none	Lunardon2020	Lunardon2020_sly-b2.5r1-126552_MIRNA	UUUGUUGGUGCAACUGGCAUUCUC
SL4.0ch02	48410545	48410574	-	none	Lunardon2020	Lunardon2020_sly-b2.5r1-127568_MIRNA	UUGGAGUGCGUACUUGCUAGU
SL4.0ch01	6463980	6464043	-	none	Lunardon2020	Lunardon2020_sly-b2.5r1-12952_nearMIRNA	GAGGAUUUGAACGUUUGAUAAUGU
SL4.0ch05	57075939	57075995	-	none	Lunardon2020	Lunardon2020_sly-b2.5r1-130664_nearMIRNA	UGAGGCACCAUGAAACUGGCCU
SL4.0ch09	14620832	14620959	+	none	Lunardon2020	Lunardon2020_sly-b2.5r1-142826_MIRNA	UGAUGAAGAUAAGAAAUGAUC
SL4.0ch09	50147180	50147207	-	none	Lunardon2020	Lunardon2020_sly-b2.5r1-143776_nearMIRNA	AGAAGAUAGUGUCACGUAGGUCA
SL4.0ch01	3063711	3063922	+	none	Lunardon2020	Lunardon2020_sly-b2.5r1-1457_MIRNA	UGGAAGAGGUGAUUGGAGAAA
SL4.0ch09	55295408	55295521	-	none	Lunardon2020	Lunardon2020_sly-b2.5r1-145801_nearMIRNA	UCGAGAUUUAAUAGAGUUGAACU
SL4.0ch09	61418121	61418178	+	none	Lunardon2020	Lunardon2020_sly-b2.5r1-147852_MIRNA	AAGAAAAUAAAGACUUCACAGACU
SL4.0ch07	60866889	60866932	-	none	Lunardon2020	Lunardon2020_sly-b2.5r1-149751_nearMIRNA	GUUAAUAUUUUAUACACUUUGGGC
SL4.0ch10	882371	882401	+	none	Lunardon2020	Lunardon2020_sly-b2.5r1-17775_nearMIRNA	UGAAACCCCGUGUAUGACAUG
SL4.0ch01	3800566	3800756	+	none	Lunardon2020	Lunardon2020_sly-b2.5r1-1796_nearMIRNA	AUUCAUGAAUCGAACCUGAGACCU
SL4.0ch10	2236446	2236605	-	none	Lunardon2020	Lunardon2020_sly-b2.5r1-18515_nearMIRNA	GAGAUAAUAGAACGCUGAUAAAGU
SL4.0ch01	4292192	4292256	-	none	Lunardon2020	Lunardon2020_sly-b2.5r1-1990_MIRNA	CACACUCAGCAUGGCUCCAUC
SL4.0ch10	52478687	52478793	-	none	Lunardon2020	Lunardon2020_sly-b2.5r1-24514_nearMIRNA	AUGAGAUGGAAUCAAUGGUUGGAU
SL4.0ch10	55133390	55133521	-	none	Lunardon2020	Lunardon2020_sly-b2.5r1-25100_nearMIRNA	UUUGAAACUCGAAAUUUUGGCUCC
SL4.0ch10	56250890	56250982	+	none	Lunardon2020	Lunardon2020_sly-b2.5r1-25456_nearMIRNA	AGGGGCGGCUCAGACAUAAUGGUG
SL4.0ch10	61541893	61542082	-	none	Lunardon2020	Lunardon2020_sly-b2.5r1-27775_nearMIRNA	GAGGAUUAUGAUAGAGCGGAAAGU
SL4.0ch10	61767158	61767430	-	none	Lunardon2020	Lunardon2020_sly-b2.5r1-27893_MIRNA	UUAUUUGGGGUAGAUGAGCUC
SL4.0ch10	61781313	61781424	+	none	Lunardon2020	Lunardon2020_sly-b2.5r1-27900_MIRNA	UGCUUGUUUCGAUCUUUUAUC
SL4.0ch11	307905	308190	-	none	Lunardon2020	Lunardon2020_sly-b2.5r1-29351_MIRNA	UCAAGUAGAUGCAUCACCUGCUUA
SL4.0ch11	959934	960041	-	none	Lunardon2020	Lunardon2020_sly-b2.5r1-29595_MIRNA	UUAUCUGGAGUUACAAGUUGA
SL4.0ch11	2770964	2771035	-	none	Lunardon2020	Lunardon2020_sly-b2.5r1-30453_nearMIRNA	GACGGAGUUAGAAUUUUAUAAAUC
SL4.0ch11	4055186	4055407	+	none	Lunardon2020	Lunardon2020_sly-b2.5r1-31088_MIRNA	UUCGAUACGCACCUGAAUCGA
SL4.0ch11	12784356	12784442	+	none	Lunardon2020	Lunardon2020_sly-b2.5r1-33666_nearMIRNA	AGAAAUACUGAUCCUAGAGAGAUG
SL4.0ch08	59840686	59840715	-	none	Lunardon2020	Lunardon2020_sly-b2.5r1-35869_nearMIRNA	AGAAGAUAGUGUCACGUAGGUCA
SL4.0ch11	47224986	47225047	+	none	Lunardon2020	Lunardon2020_sly-b2.5r1-37177_nearMIRNA	UUUAUUUUUGACUUAAAAGCUACU
SL4.0ch11	48540177	48540259	+	none	Lunardon2020	Lunardon2020_sly-b2.5r1-37586_MIRNA	UUCAAAUCUGACAACGUGAAC
SL4.0ch11	51971262	51971299	+	none	Lunardon2020	Lunardon2020_sly-b2.5r1-39164_nearMIRNA	UAGGAAAAGGGGGCAACUGAUAGU
SL4.0ch12	2027469	2027593	-	none	Lunardon2020	Lunardon2020_sly-b2.5r1-41082_MIRNA	AUUUCUCUGGUGCUUACUCAAC
SL4.0ch12	61020582	61020815	+	none	Lunardon2020	Lunardon2020_sly-b2.5r1-45490_MIRNA	ACACACUCUGCAUUCAAUUAAAUU
SL4.0ch08	55877731	55877766	+	none	Lunardon2020	Lunardon2020_sly-b2.5r1-4774_nearMIRNA	ACAAGAUAGUGCCACGUAGGACA
SL4.0ch12	61562806	61563069	+	none	Lunardon2020	Lunardon2020_sly-b2.5r1-49254_MIRNA	UAAAUGUUUUCCGAGUAUCUUU
SL4.0ch12	61959027	61959141	+	none	Lunardon2020	Lunardon2020_sly-b2.5r1-49494_MIRNA	AGAUUCUUUAUUUAUGAAUUAUGU
SL4.0ch12	8530185	8530216	-	none	Lunardon2020	Lunardon2020_sly-b2.5r1-5316_nearMIRNA	UAGUAGAGUCUUGCGGAACGGUA
SL4.0ch01	35877412	35877481	-	none	Lunardon2020	Lunardon2020_sly-b2.5r1-5331_nearMIRNA	GAUGAAUGAUAUGCAGGGCUUGUA
SL4.0ch02	27490055	27490089	-	none	Lunardon2020	Lunardon2020_sly-b2.5r1-54306_nearMIRNA	AGAGGACGAGCAAUAUGAUAUAGC
SL4.0ch02	27721846	27722014	+	none	Lunardon2020	Lunardon2020_sly-b2.5r1-54347_MIRNA	AGAUGAUUAUGUGCUCUUGCA
SL4.0ch02	34560849	34560905	-	none	Lunardon2020	Lunardon2020_sly-b2.5r1-56526_nearMIRNA	UUGGUUUCCUCAAAGAAAAAAGUA
SL4.0ch02	40388553	40388680	-	none	Lunardon2020	Lunardon2020_sly-b2.5r1-59077_MIRNA	AGGAGAUGUAUGCAAGAGCAA
SL4.0ch03	640660	640690	+	none	Lunardon2020	Lunardon2020_sly-b2.5r1-64238_nearMIRNA	AAUGACGGGGUCUGAGAUAAUACU
SL4.0ch03	1865301	1865398	+	none	Lunardon2020	Lunardon2020_sly-b2.5r1-64835_MIRNA	UUUUCUGAGAAAACAAAUAGU
SL4.0ch02	7356381	7356427	-	none	Lunardon2020	Lunardon2020_sly-b2.5r1-69874_nearMIRNA	AAAAUCGGGCCGCGACUGGCACCC
SL4.0ch03	48894383	48894416	-	none	Lunardon2020	Lunardon2020_sly-b2.5r1-71956_nearMIRNA	AGGCGAAACGGUAUCUUUUGAAUU
SL4.0ch03	51415660	51415793	+	none	Lunardon2020	Lunardon2020_sly-b2.5r1-72921_nearMIRNA	GUUACAAAAAGAAUGAUCGUUUU
SL4.0ch03	54194823	54194927	+	none	Lunardon2020	Lunardon2020_sly-b2.5r1-73712_MIRNA	AGCAUAGUAAAGAGUAGAGACU
SL4.0ch05	50555103	50555146	-	none	Lunardon2020	Lunardon2020_sly-b2.5r1-7668_nearMIRNA	AUUAUGCGGACAACUUUAAAGGGU
SL4.0ch03	63901575	63901704	+	none	Lunardon2020	Lunardon2020_sly-b2.5r1-77633_MIRNA	AGAAUAGUUGGCUCAUUAGGUUAA
SL4.0ch09	65906799	65906836	-	none	Lunardon2020	Lunardon2020_sly-b2.5r1-78876_MIRNA	GAUAGUACAGGUAGGAAACUCACA
SL4.0ch04	3177261	3177343	+	none	Lunardon2020	Lunardon2020_sly-b2.5r1-79588_MIRNA	UGGGGAGGGUGGUGUGUACGC
SL4.0ch04	4899260	4899322	-	none	Lunardon2020	Lunardon2020_sly-b2.5r1-80395_nearMIRNA	AUAAACGUCAUUGUAGUUAAACCU
SL4.0ch04	5065743	5065773	-	none	Lunardon2020	Lunardon2020_sly-b2.5r1-80482_nearMIRNA	AUCAGUUGAGACUAAGCUAAAACU
SL4.0ch04	9036098	9036231	-	none	Lunardon2020	Lunardon2020_sly-b2.5r1-81586_nearMIRNA	ACAAGAUAGUGCCACGUAGACCU
SL4.0ch10	25324603	25324636	+	none	Lunardon2020	Lunardon2020_sly-b2.5r1-81685_nearMIRNA	AACCUGUGACGGGCUGUCGUGCCU
SL4.0ch03	55613435	55613512	-	none	Lunardon2020	Lunardon2020_sly-b2.5r1-81902_nearMIRNA	CAAAGUAGACAUGACCACGGCA
SL4.0ch12	29613443	29613476	+	none	Lunardon2020	Lunardon2020_sly-b2.5r1-82554_nearMIRNA	AGGGGUCGCAUAUGACUUAGGCCU
SL4.0ch04	36490310	36490473	+	none	Lunardon2020	Lunardon2020_sly-b2.5r1-83413_nearMIRNA	ACAAGAUAGUGUUACGUAGGCCA
SL4.0ch04	38016190	38016324	-	none	Lunardon2020	Lunardon2020_sly-b2.5r1-83516_nearMIRNA	UGAUCUGUUUGUUGCAACAAA
SL4.0ch04	45975381	45975512	+	none	Lunardon2020	Lunardon2020_sly-b2.5r1-84427_MIRNA	UGGAUCCCGAAUCUUGAGUUU
SL4.0ch04	53018257	53018376	+	none	Lunardon2020	Lunardon2020_sly-b2.5r1-86192_MIRNA	UGCAAUGUACUCAAAUCGUUAUC
SL4.0ch04	53034168	53034202	+	none	Lunardon2020	Lunardon2020_sly-b2.5r1-86205_nearMIRNA	UUGAUUAUGGUAGAAUAUUAG
SL4.0ch04	54588986	54589119	+	none	Lunardon2020	Lunardon2020_sly-b2.5r1-86716_nearMIRNA	GAGAAUUAGGACUAUUUUGACUCU
SL4.0ch01	68415409	68415445	-	none	Lunardon2020	Lunardon2020_sly-b2.5r1-8709_nearMIRNA	UCAAGAAGGUUAAAGGCGGCAUA
SL4.0ch00	2362606	2362649	-	none	Lunardon2020	Lunardon2020_sly-b2.5r1-88178_nearMIRNA	AUAAAUUGUAUAAUUCGCUGGCCU
SL4.0ch05	3159882	3160007	-	none	Lunardon2020	Lunardon2020_sly-b2.5r1-92451_nearMIRNA	UUUUGAGCAUUUCUUUACCU
SL4.0ch07	56261885	56261915	-	none	Lunardon2020	Lunardon2020_sly-b2.5r1-94292_nearMIRNA	ACAAGAUAGUGUUACGUAGGCCA
SL4.0ch07	54813234	54813261	-	none	Lunardon2020	Lunardon2020_sly-b2.5r1-98170_nearMIRNA	AGAAGAUAGUGUCACGUAGGCCA
SL4.0ch01	71579943	71580028	+	none	Lunardon2020	Lunardon2020_sly-b2.5r1-9958_MIRNA	UUGGCAAUAUGGUAGGGGAUU
SL4.0ch05	60895414	60895509	+	miR10528	miRBase21	miRBase21_sly-miR10528	AAUGCAAUGUCAUAUACCAUC
SL4.0ch11	1224755	1224887	+	miR10529	miRBase21	miRBase21_sly-miR10529	AACGAGUGAGACUUGCUCAGUUGG
SL4.0ch09	3095468	3095619	-	miR10530	miRBase21	miRBase21_sly-miR10530	ACGUCCCUUCCCCAUCGUUCAACA
SL4.0ch06	32774839	32774960	+	miR10531	miRBase21	miRBase21_sly-miR10531	UGGGGUCCUAGUAGAGUCGGUUC
SL4.0ch00	4030836	4030884	-	miR10532	miRBase21	miRBase21_sly-miR10532	AAGUGUGUCUCUGAGAUUUCGGGC
SL4.0ch12	1451137	1451414	+	miR10533	miRBase21	miRBase21_sly-miR10533	UCUUAUGAAUUCUAGGUCUUCU
SL4.0ch00	4021929	4021971	-	miR10534	miRBase21	miRBase21_sly-miR10534	CAAAAUACCCUUGUCAUCCAA
SL4.0ch08	3359517	3359636	-	miR10535	miRBase21	miRBase21_sly-miR10535a	UUGGCAUAAGUUUGUGAAAGCCGG
SL4.0ch08	3362985	3363104	-	miR10535	miRBase21	miRBase21_sly-miR10535b	UUGGCAUGAGUUUGUGAAAGCCGG
SL4.0ch04	62000818	62000944	-	miR10536	miRBase21	miRBase21_sly-miR10536	AGACAUGUUCUAAUCGUCAGCUUC
SL4.0ch08	409452	409687	+	miR10537	miRBase21	miRBase21_sly-miR10537	AUUUACCCCAAGUUCGUUGUC
SL4.0ch11	49253302	49253354	+	miR10538	miRBase21	miRBase21_sly-miR10538	AGAUUGAUAUACGUUACUCACAGU
SL4.0ch12	4238051	4238256	-	miR10539	miRBase21	miRBase21_sly-miR10539	CUUGGAACCACAGUUACCACC
SL4.0ch06	77269	77383	+	miR10540	miRBase21	miRBase21_sly-miR10540	AUAAUAACUAUUAGUUGAAUG
SL4.0ch04	42636196	42636331	+	miR10541	miRBase21	miRBase21_sly-miR10541	AGUCACUUUGAUGAUUGUCAAACA
SL4.0ch12	58015286	58015414	+	miR10542	miRBase21	miRBase21_sly-miR10542	UAGAAGAAUCAUAUAUACCCCUA
SL4.0ch06	40486303	40486402	-	miR156	miRBase21	miRBase21_sly-miR156a	UUGACAGAAGAUAGAGAGCAC
SL4.0ch02	50517069	50517152	+	miR156	miRBase21	miRBase21_sly-miR156b	UUGACAGAAGAUAGAGAGCAC
SL4.0ch07	51016570	51016597	+	miR156	miRBase21	miRBase21_sly-miR156d	UGACAGAAGAGAGUGAGCAC	GCUCACUGCUCUAUCUGUCACC
SL4.0ch08	50047419	50047523	-	miR156	miRBase21	miRBase21_sly-miR156e	UGAUAGAAGAGAGUGAGCAC	GCUUACUCUCUAUCUGUCACC
SL4.0ch03	62179784	62179961	+	miR159	miRBase21	miRBase21_sly-miR159	UUUGGAUUGAAGGGAGCUCUA
SL4.0ch08	62458898	62459070	-	miR159	miRBase21	miRBase21_sly-miR159b	UUGGAAAGAAGGGAGCUCUAC
SL4.0ch05	64819453	64819581	-	miR160	miRBase21	miRBase21_sly-miR160a	UGCCUGGCUCCCUGUAUGCCA
SL4.0ch09	7216720	7216891	+	miR164	miRBase21	miRBase21_sly-miR164a	UGGAGAAGCAGGGCACGUGCA	CAUGUGCCUGUUUUCCCCAUC
SL4.0ch01	82235326	82235421	+	miR164	miRBase21	miRBase21_sly-miR164b	UGGAGAAGCAGGGCACGUGCA	CACGUGUUCUCCUUCUCCAAC--
SL4.0ch09	65154353	65154387	-	miR166	miRBase21	miRBase21_sly-miR166a	UCGGACCAGGCUUCAUUCCCC
SL4.0ch08	63842125	63842325	+	miR166	miRBase21	miRBase21_sly-miR166b	UCGGACCAGGCUUCAUUCCCC
SL4.0ch01	84930395	84930582	-	miR166	miRBase21	miRBase21_sly-miR166c	GGGAUGUUGUCUGGCUCGACA	UCGGACCAGGCUUCAUUCCUC
SL4.0ch06	46913725	46913840	-	miR167	miRBase21	miRBase21_sly-miR167a	UGAAGCUGCCAGCAUGAUCUA
SL4.0ch02	36834403	36834699	-	miR167	miRBase21	miRBase21_sly-miR167b	UAAAGCUGCCAGCAUGAUCUGG	AGGUCAUCUAGCAGCUUCAAU
SL4.0ch08	573875	574033	+	miR168	miRBase21	miRBase21_sly-miR168a	UCGCUUGGUGCAGGUCGGGAC	CCUGCCUUGCAUCAACUGAAU
SL4.0ch12	64746971	64747138	+	miR168	miRBase21	miRBase21_sly-miR168b	UCGCUUGGUGCAGGUCGGGAC	CCCGCCUUGCAUCAACUGAAU--
SL4.0ch07	4195624	4195772	+	miR169	miRBase21	miRBase21_sly-miR169a	CAGCCAAGGAUGACUUGCCGG
SL4.0ch07	2147045	2147249	+	miR169	miRBase21	miRBase21_sly-miR169b	UAGCCAAGGAUGACUUGCCUG
SL4.0ch07	4181057	4181203	+	miR169	miRBase21	miRBase21_sly-miR169c	CAGCCAAGGAUGACUUGCCGA
SL4.0ch07	2144070	2144245	-	miR169	miRBase21	miRBase21_sly-miR169d	UAGCCAAGGAUGACUUGCCUA
SL4.0ch08	55684858	55685049	+	miR169	miRBase21	miRBase21_sly-miR169e	UAGCCAAGGAUGACUUGCCUUU	UGGCAAGCAUCUUUGGCGACU
SL4.0ch03	54665329	54665466	+	miR169	miRBase21	miRBase21_sly-miR169f	UAGGCGUUGUCUGAGGCUAAC
SL4.0ch02	44751609	44751730	-	miR171	miRBase21	miRBase21_sly-miR171a	UGAUUGAGCCGUGCCAAUAUC
SL4.0ch02	42766479	42766564	-	miR171	miRBase21	miRBase21_sly-miR171b	AUAUUGGUGCGGUUCAAUUAG	UUGAGCCGUGCCAAUAUCACG
SL4.0ch12	528883	529003	-	miR171	miRBase21	miRBase21_sly-miR171c	UAUUGGUGCGGUUCAAUGAGA
SL4.0ch12	2935080	2935191	+	miR171	miRBase21	miRBase21_sly-miR171d	UUGAGCCGCGCCAAUAUCAC
SL4.0ch07	60675127	60675233	+	miR171	miRBase21	miRBase21_sly-miR171e	UUGAGCCGCGUCAAUAUCUCU
SL4.0ch02	31344789	31344868	-	miR171	miRBase21	miRBase21_sly-miR171f	UAUUGGCCUGGUUCACUCAGA
SL4.0ch06	44192246	44192351	+	miR172	miRBase21	miRBase21_sly-miR172a	AGAAUCUUGAUGAUGCUGCAU
SL4.0ch11	52459098	52459232	+	miR172	miRBase21	miRBase21_sly-miR172b	AGAAUCUUGAUGAUGCUGCAU
SL4.0ch04	4127767	4127921	-	miR172	miRBase21	miRBase21_sly-miR172c	AGAAUCUUGAUGAUGCUGCAG
SL4.0ch05	62595376	62595478	+	miR172	miRBase21	miRBase21_sly-miR172d	GGAAUCUUGAUGAUGCUGCAG
SL4.0ch08	55513033	55513246	+	miR1916	miRBase21	miRBase21_sly-miR1916	AUUUCACUUAGACACCUCAA
SL4.0ch04	48279331	48279395	-	miR1917	miRBase21	miRBase21_sly-miR1917	AUUAAUAAAGAGUGCUAAAGU
SL4.0ch08	63572890	63573039	-	miR1918	miRBase21	miRBase21_sly-miR1918	UGUUGGUGAGAGUUCGAUUCUC
SL4.0ch08	54711290	54711412	+	miR1919	miRBase21	miRBase21_sly-miR1919a	ACGAGAGUCAUCUGUGACAGG
SL4.0ch08	54666196	54666339	+	miR1919	miRBase21	miRBase21_sly-miR1919b	ACGAGAGUCAUCUGUGACAGG
SL4.0ch08	54679712	54679855	+	miR1919	miRBase21	miRBase21_sly-miR1919c	UGUCGCAGAUGACUUUCGCCC	ACGAGAGUCAUCUGUGACAGG
SL4.0ch08	62901896	62902064	-	miR319	miRBase21	miRBase21_sly-miR319a	CUUGGACUGAAGGGAGCUCC
SL4.0ch06	1568449	1568740	+	miR319	miRBase21	miRBase21_sly-miR319b	UUGGACUGAAGGGAGCUCCCU
SL4.0ch03	51029646	51029840	+	miR319	miRBase21	miRBase21_sly-miR319c	AGAGCUUCCUUCAGCCCACUC	UUGGACUGAAGGGAGCUCCUU
SL4.0ch03	62188273	62188460	+	miR319	miRBase21	miRBase21_sly-miR319d	AGGAAACUGUUUAGUCCAACC
SL4.0ch10	58441719	58441881	-	miR390	miRBase21	miRBase21_sly-miR390a	AAGCUCAGGAGGGAUAGCACC	CGCUAUCCAUCCUGAGUUUUA
SL4.0ch06	1386846	1386876	-	miR390	miRBase21	miRBase21_sly-miR390b	AAGCUCAGGAGGGAUAGCGCC	CGCUAUCCAUCCUGAGUUUCA
SL4.0ch06	4552436	4552526	+	miR391	miRBase21	miRBase21_sly-miR391	ACGCAGGAGAGAUGAUGCUGGA--
SL4.0ch03	3063412	3063498	+	miR393	miRBase21	miRBase21_sly-miR393	AUCAUGCGAUCUCUUCGGAAU
SL4.0ch04	63861806	63862005	+	miR394	miRBase21	miRBase21_sly-miR394	UUGGCAUUCUGUCCACCUCC	AGGUGGGCAUACUGUCAACA
SL4.0ch05	1752636	1752834	+	miR395	miRBase21	miRBase21_sly-miR395a	CUGAAGUGUUUGGGGGAACUCC
SL4.0ch02	30870946	30871046	-	miR395	miRBase21	miRBase21_sly-miR395b	CUGAAGUGUUUGGGGGAACUCC
SL4.0ch07	2593591	2593634	+	miR396	miRBase21	miRBase21_sly-miR396a	UUCCACAGCUUUCUUGAACUG	GUUCAAUAAAGCUGUGGGAAG
SL4.0ch07	2603043	2603192	-	miR396	miRBase21	miRBase21_sly-miR396b	UUCCACAGCUUUCUUGAACUU
SL4.0ch07	65889639	65889754	-	miR397	miRBase21	miRBase21_sly-miR397	AUUGAGUGCAGCGUUGAUGA	UCAACGCUAAACUCGAUCAUG--
SL4.0ch11	48341503	48341603	-	miR398	miRBase21	miRBase21_sly-miR398a	UAUGUUCUCAGGUCGCCCCUG
SL4.0ch03	3878870	3878940	+	miR399	miRBase21	miRBase21_sly-miR399	UGCCAAAGGAGAGUUGCCCUA--
SL4.0ch03	3812270	3812343	-	miR399	miRBase21	miRBase21_sly-miR399b	GGGCUACUCUCUAUUGGCAUG
SL4.0ch01	70948951	70949092	+	miR403	miRBase21	miRBase21_sly-miR403	CGUUUGUGCGUGAAUCUAACA	CUAGAUUCACGCACAAGCUCG
SL4.0ch01	83315379	83315460	-	miR408	miRBase21	miRBase21_sly-miR408	ACGGGGACGAGCCAGAGCAUG
SL4.0ch10	3526126	3526240	-	miR477	miRBase21	miRBase21_sly-miR477	UGUCUCUCCCUCAAGGGCUCC	AGUUCUUGUAGGGUGAGACAAC--
SL4.0ch03	59187275	59187366	+	miR482	miRBase21	miRBase21_sly-miR482a	UUUCCAAUUCCACCCAUUCCUA--
SL4.0ch06	35176402	35176526	-	miR482	miRBase21	miRBase21_sly-miR482b	UCUUGCCUACACCGCCCAUGCC
SL4.0ch06	35184160	35184270	-	miR482	miRBase21	miRBase21_sly-miR482c	UCUUGCCAAUACCGCCCAUUCC--
SL4.0ch06	35176080	35176225	-	miR482	miRBase21	miRBase21_sly-miR482d	GGAGUGGGUGGGAUGGAAAAA	UUUCCUAUUCCACCCAUGCCAA
SL4.0ch04	55372119	55372306	+	miR482	miRBase21	miRBase21_sly-miR482e	UGUGGGUGGGGUGGAAAGAUU	UCUUUCCUACUCCUCCCAUACC
SL4.0ch09	1697213	1697299	+	miR530	miRBase21	miRBase21_sly-miR530	AGGUGUAGGUGUUCAUGCAGA
SL4.0ch04	441106	441370	+	miR5300	miRBase21	miRBase21_sly-miR5300	UCCCCAGUCCAGGCAUUCCAAC
SL4.0ch07	4199257	4199469	+	miR5302	miRBase21	miRBase21_sly-miR5302a	AAACGAGGUUUGUUACUUUGG
SL4.0ch07	4199257	4199469	+	miR5302	miRBase21	miRBase21_sly-miR5302b	UGAAAUGCUAUAGUUGGAAAGU	UUUUCAACUAUAGCAUUAUUUU
SL4.0ch04	11726654	11726757	+	miR5303	miRBase21	miRBase21_sly-miR5303	UUUUUGAAGAGUUCGAGCAAC
SL4.0ch01	89548686	89548826	+	miR5304	miRBase21	miRBase21_sly-miR5304	UCAAUGCUACAUACUCAUCCC
SL4.0ch11	3188219	3188469	+	miR6022	miRBase21	miRBase21_sly-miR6022	UGGAAGGGAGAAUAUCCAGGA--
SL4.0ch12	65998642	65998875	-	miR6023	miRBase21	miRBase21_sly-miR6023	UUCCAUGAAAGAGUUUUUGGAU--
SL4.0ch01	75480259	75480375	-	miR6024	miRBase21	miRBase21_sly-miR6024	UUUUAGCAAGAGUUGUUUUACC--
SL4.0ch04	439922	440053	-	miR6025	miRBase21	miRBase21_sly-miR6025	UACCAAUAAUUGAGAUAACAUC
SL4.0ch01	841895	842136	+	miR6026	miRBase21	miRBase21_sly-miR6026	UUCUUGGCUAGAGUUGUAUUGC
SL4.0ch10	61963679	61963841	+	miR6027	miRBase21	miRBase21_sly-miR6027	AUGGGUAGCACAAGGAUUAAUG	UGAAUCCUUCGGCUAUCCAUAA--
SL4.0ch01	70015678	70015711	-	miR7981	miRBase21	miRBase21_sly-miR7981a	ACCCCUUUUCGGCCUACGUGGCAC
SL4.0ch00	5484870	5484971	+	miR7981	miRBase21	miRBase21_sly-miR7981b	ACCCCUUUUUAGCUUACGUGGCAC
SL4.0ch09	57404467	57404494	+	miR7981	miRBase21	miRBase21_sly-miR7981c	UCGAAAUCUCAGAGACACACUUAU
SL4.0ch03	10360606	10360651	+	miR7981	miRBase21	miRBase21_sly-miR7981d	UCGAAAUCUCAGAGACACACUUAU
SL4.0ch07	60230405	60230434	+	miR7981	miRBase21	miRBase21_sly-miR7981e	AAGUGUGUCUCUGAGAUUUCGGAU
SL4.0ch00	5484802	5485046	+	miR7981	miRBase21	miRBase21_sly-miR7981f	AAGUGUGUCUCUGGAAUUUCGGGC
SL4.0ch12	64971890	64971985	+	miR827	miRBase21	miRBase21_sly-miR827	UUAGAUGAACAUCAACAAACA
SL4.0ch07	58508532	58508674	-	miR9469	miRBase21	miRBase21_sly-miR9469	CCACAUAAGAAGACCGAAUUC	AUUCGGUCUUCUUAUGUGGAC
SL4.0ch08	407050	407536	+	miR9470	miRBase21	miRBase21_sly-miR9470	UGAAAUCCAUGAGCCUAAACU	UUUGGCUCAUGGAUUUUAGC
SL4.0ch12	2030429	2030607	-	miR9471	miRBase21	miRBase21_sly-miR9471a	CAGGUGCUCACUCAGCUAAUA	UUGGCUGAGUGAGCAUCACGG
SL4.0ch12	2030393	2030632	-	miR9471	miRBase21	miRBase21_sly-miR9471b	GAGGUGCUCACUCAGCUAAUA	UUGGCUGAGUGAGCAUCACUG
SL4.0ch08	57078528	57078760	+	miR9472	miRBase21	miRBase21_sly-miR9472	UUUCAGUAGACGUUGUGAAUA	UUCACAAUCUCUGCUGAAAAA
SL4.0ch07	3051306	3051424	+	miR9473	miRBase21	miRBase21_sly-miR9473	UGGCUGUAAAUCUAAACUCGU	AAACGAGUUCAGAUUUACAGC
SL4.0ch08	60248391	60248769	-	miR9474	miRBase21	miRBase21_sly-miR9474	UGUAGAAGUCAUGAAUAAAAUG	UUUUGUUCGCAGAUACUACAGU
SL4.0ch09	57496462	57496817	-	miR9475	miRBase21	miRBase21_sly-miR9475	AACGAUCUCUACAUUGUAGGC	CUACAAUGUAGAGAUCGUUUU
SL4.0ch01	80369146	80369254	-	miR9476	miRBase21	miRBase21_sly-miR9476	UCUAGUCCUGCAUCUUUUUUU	AAAAAGAUGCAGGACUAGACC
SL4.0ch11	3763963	3763991	-	miR9477	miRBase21	miRBase21_sly-miR9477	UAUCCGUUGUUCCCUUUUCCUACC	UUGGGAAAGGGAACAACUGAUAGU
SL4.0ch11	51024505	51024709	+	miR9478	miRBase21	miRBase21_sly-miR9478	GCUUAAAUAUGUAGAUCGAACU	UUCGAUGACAUAUUUGAGCCU
SL4.0ch05	64515586	64515835	+	miR9479	miRBase21	miRBase21_sly-miR9479	UCCAGUCCUCUACCCUUCUCCA	GAGAAUGGUAGAGGGUCGGACC
SL4.0ch02	30824319	30824567	-	novel	This study	sly-b4.0r1-14493_MIRNA	AGACUAUCCUAUAAACUGAAUUAU
SL4.0ch02	30872633	30872856	-	novel	This study	sly-b4.0r1-14505_MIRNA	ACCUAUGUUGGUCGGACUCUC
SL4.0ch02	51920686	51920881	+	novel	This study	sly-b4.0r1-21667_MIRNA	UCCGGUGGAGCUUACAACAGC
SL4.0ch03	18114273	18114510	-	novel	This study	sly-b4.0r1-25391_MIRNA	ACUCAAAUCCGAGAUCUCUGGUUA
SL4.0ch07	2867627	2867791	-	novel	This study	sly-b4.0r1-59201_MIRNA	UUCAGAAACGUCGACGGGUGC
SL4.0ch07	6622744	6622995	+	novel	This study	sly-b4.0r1-60115_MIRNA	CAACUGGUAGACAAGUUAGAGUGU
SL4.0ch08	1104184	1104468	-	novel	This study	sly-b4.0r1-66932_MIRNA	UUGUGAUCUUAAUUGAAUGUA
SL4.0ch10	908067	908160	+	novel	This study	sly-b4.0r1-83697_MIRNA	AUCCGGUAGAAUUCGUUAAGG
SL4.0ch11	49383354	49383587	+	novel	This study	sly-b4.0r1-96827_MIRNA	AAGGGUGAUGGCAAUGACGAUGUU
SL4.0ch11	50734687	50734946	-	novel	This study	sly-b4.0r1-97328_MIRNA	AAGGGUGAUGGCAAUGACGAUGUU
