# Supplementary material for: Sulfate Deficiency-Responsive MicroRNAs in Tomato Uncover an Expanded and Functionally Integrated Regulatory Network
Source: Int J Mol Sci. 2025 Aug 29;26(17):8392. doi: 10.3390/ijms26178392 (PMC12428225; doi:10.3390/ijms26178392)
Supplement: Supplementary file 1 [file ijms-26-08392-s001.zip › TableS3_GFF.xlsx]

## Sheet: Description
Table S3. GFF annotation of miRNAs in the SL4.0 genome

## Sheet: Table S3
Chr	start	end	strand	miRNA
SL4.0ch05	60895414	60895509	+	miRBase21_sly-MIR10528
SL4.0ch11	1224755	1224887	+	miRBase21_sly-MIR10529
SL4.0ch09	3095468	3095619	-	miRBase21_sly-MIR10530
SL4.0ch06	32774839	32774960	+	miRBase21_sly-MIR10531
SL4.0ch00	4030836	4030884	-	miRBase21_sly-MIR10532
SL4.0ch12	1451137	1451414	+	miRBase21_sly-MIR10533
SL4.0ch00	4021929	4021971	-	miRBase21_sly-MIR10534
SL4.0ch08	3359517	3359636	-	miRBase21_sly-MIR10535a
SL4.0ch08	3362985	3363104	-	miRBase21_sly-MIR10535b
SL4.0ch04	62000818	62000944	-	miRBase21_sly-MIR10536
SL4.0ch08	409452	409687	+	miRBase21_sly-MIR10537
SL4.0ch11	49253302	49253354	+	miRBase21_sly-MIR10538
SL4.0ch12	4238051	4238256	-	miRBase21_sly-MIR10539
SL4.0ch06	77269	77383	+	miRBase21_sly-MIR10540
SL4.0ch04	42636196	42636331	+	miRBase21_sly-MIR10541
SL4.0ch12	58015286	58015414	+	miRBase21_sly-MIR10542
SL4.0ch01	2795129	2795161	-	Cardoso2018_sly-miR1128
SL4.0ch03	61481050	61481091	-	Cardoso2018_sly-miR1446-1
SL4.0ch03	61485821	61485852	-	Cardoso2018_sly-miR1446-2
SL4.0ch06	40486303	40486402	-	miRBase21_sly-MIR156a
SL4.0ch02	50517069	50517152	+	miRBase21_sly-MIR156b
SL4.0ch07	310215	310307	+	Cardoso2018_sly-miR156a-2
SL4.0ch07	51016570	51016597	+	miRBase21_sly-MIR156d
SL4.0ch08	50047419	50047523	-	miRBase21_sly-MIR156e
SL4.0ch07	61439526	61439689	-	Cardoso2018_sly-miR156f
SL4.0ch08	50035588	50035742	-	Cardoso2018_sly-miR156i-1
SL4.0ch08	50035837	50035940	-	Cardoso2018_sly-miR156i-2
SL4.0ch08	50036827	50036918	-	Cardoso2018_sly-miR156a-1
SL4.0ch08	50169209	50169318	+	Cardoso2018_sly-miR156l-1
SL4.0ch08	50015979	50016006	-	Lunardon2020_miR156_sly-b2.5r1-119906_MIRNA
SL4.0ch08	50036561	50036687	-	Lunardon2020_miR156_sly-b2.5r1-132620_MIRNA
SL4.0ch02	33349069	33349216	+	Cardoso2018_sly-miR157a-1
SL4.0ch03	62113701	62113946	+	Cardoso2018_sly-miR157a-4
SL4.0ch03	62179784	62179961	+	miRBase21_sly-MIR159
SL4.0ch08	62458898	62459070	-	miRBase21_sly-MIR159b
SL4.0ch05	64819453	64819581	-	miRBase21_sly-MIR160a
SL4.0ch02	24389479	24389573	+	Cardoso2018_sly-miR160
SL4.0ch02	24389483	24389568	-	Cardoso2018_sly-miR160a
SL4.0ch09	1298911	1298995	-	Cardoso2018_sly-miR160h-2
SL4.0ch12	4030807	4030893	+	Cardoso2018_sly-miR160g
SL4.0ch03	58860122	58860231	+	Cardoso2018_sly-miR162-2
SL4.0ch06	40704336	40704463	+	Cardoso2018_sly-miR162-1
SL4.0ch09	7216720	7216891	+	miRBase21_sly-MIR164a
SL4.0ch01	82235326	82235421	+	miRBase21_sly-MIR164b
SL4.0ch06	37456222	37456309	+	Cardoso2018_sly-miR164f
SL4.0ch09	65154353	65154387	-	miRBase21_sly-MIR166a
SL4.0ch08	63842125	63842325	+	miRBase21_sly-MIR166b
SL4.0ch01	84930395	84930582	-	miRBase21_sly-MIR166c
SL4.0ch01	79667322	79667479	+	Cardoso2018_sly-miR166a-4
SL4.0ch03	297367	297459	-	Cardoso2018_sly-miR166a-3
SL4.0ch03	47047536	47047701	-	Cardoso2018_sly-miR166-3
SL4.0ch03	297364	297398	-	Cardoso2018_sly-miR166a-1
SL4.0ch06	34424372	34424517	+	Cardoso2018_sly-miR166-1
SL4.0ch08	2982044	2982150	+	Cardoso2018_sly-miR166a-2
SL4.0ch06	46913725	46913840	-	miRBase21_sly-MIR167a
SL4.0ch02	36834403	36834699	-	miRBase21_sly-MIR167b
SL4.0ch09	60077092	60077175	+	Cardoso2018_sly-miR167c
SL4.0ch09	60085849	60085961	-	Cardoso2018_sly-miR167h-2
SL4.0ch09	60085863	60085947	+	Cardoso2018_sly-miR167h-3
SL4.0ch09	64586093	64586178	+	Cardoso2018_sly-miR167a-2
SL4.0ch08	573875	574033	+	miRBase21_sly-MIR168a
SL4.0ch12	64746971	64747138	+	miRBase21_sly-MIR168b
SL4.0ch07	4195624	4195772	+	miRBase21_sly-MIR169a
SL4.0ch07	2147045	2147249	+	miRBase21_sly-MIR169b
SL4.0ch07	4181057	4181203	+	miRBase21_sly-MIR169c
SL4.0ch07	2144070	2144245	-	miRBase21_sly-MIR169d
SL4.0ch08	55684858	55685049	+	miRBase21_sly-MIR169e
SL4.0ch03	54665329	54665466	+	miRBase21_sly-MIR169f
SL4.0ch02	48345997	48346180	+	Cardoso2018_sly-miR169b-3
SL4.0ch02	48345997	48346180	-	Cardoso2018_sly-miR169m
SL4.0ch03	5174620	5174827	-	Cardoso2018_sly-miR169g
SL4.0ch07	2153620	2153783	+	Cardoso2018_sly-miR169d
SL4.0ch07	4219630	4219944	-	Cardoso2018_sly-miR169a-1
SL4.0ch07	4219877	4220023	-	Cardoso2018_sly-miR169b-2
SL4.0ch07	2153191	2153218	+	Lunardon2020_miR169_sly-b2.5r1-134976_MIRNA
SL4.0ch02	44751609	44751730	-	miRBase21_sly-MIR171a
SL4.0ch02	42766479	42766564	-	miRBase21_sly-MIR171b
SL4.0ch12	528883	529003	-	miRBase21_sly-MIR171c
SL4.0ch12	2935080	2935191	+	miRBase21_sly-MIR171d
SL4.0ch07	60675127	60675233	+	miRBase21_sly-MIR171e
SL4.0ch02	31344789	31344868	-	miRBase21_sly-MIR171f
SL4.0ch03	47165310	47165421	+	Cardoso2018_sly-miR171f
SL4.0ch06	40396615	40396724	+	Cardoso2018_sly-miR171b-3
SL4.0ch07	2658620	2658719	+	Cardoso2018_sly-miR171c-3
SL4.0ch07	60724014	60724172	+	Cardoso2018_sly-miR171b-2
SL4.0ch06	44192246	44192351	+	miRBase21_sly-MIR172a
SL4.0ch11	52459098	52459232	+	miRBase21_sly-MIR172b
SL4.0ch04	4127767	4127921	-	miRBase21_sly-MIR172c
SL4.0ch05	62595376	62595478	+	miRBase21_sly-MIR172d
SL4.0ch05	64576507	64576599	+	Cardoso2018_sly-miR172d-3
SL4.0ch06	669447	669615	-	Cardoso2018_sly-miR172j-2
SL4.0ch06	669453	669616	+	Cardoso2018_sly-miR172d-5
SL4.0ch10	62893186	62893296	+	Cardoso2018_sly-miR172d-1
SL4.0ch10	62893186	62893296	-	Cardoso2018_sly-miR172d-9
SL4.0ch11	2667492	2667739	+	Cardoso2018_sly-miR172d-6
SL4.0ch11	2667501	2667688	-	Cardoso2018_sly-miR172d-10
SL4.0ch08	52522776	52522803	-	Cardoso2018_ssly-miR1886h-1
SL4.0ch09	7232782	7232968	-	Cardoso2018_ssly-miR1886a
SL4.0ch10	1352479	1352514	-	Cardoso2018_sly-miR1886h-2
SL4.0ch08	55513033	55513246	+	miRBase21_sly-MIR1916
SL4.0ch04	48279331	48279395	-	miRBase21_sly-MIR1917
SL4.0ch07	5238348	5238382	-	Cardoso2018_sly-miR1917-2
SL4.0ch09	60712666	60712705	+	Cardoso2018_sly-miR1917-1
SL4.0ch08	63572890	63573039	-	miRBase21_sly-MIR1918
SL4.0ch08	54711290	54711412	+	miRBase21_sly-MIR1919a
SL4.0ch08	54666196	54666339	+	miRBase21_sly-MIR1919b
SL4.0ch08	54679712	54679855	+	miRBase21_sly-MIR1919c
SL4.0ch12	7037354	7037513	-	Cardoso2018_sly-miR1919a-2
SL4.0ch08	54703893	54703937	+	Lunardon2020_miR1919_sly-b2.5r1-43419_MIRNA
SL4.0ch08	12518066	12518147	+	Cardoso2018_sly-miR2101
SL4.0ch09	4725236	4725306	-	Cardoso2018_sly-miR2111a
SL4.0ch08	62901896	62902064	-	miRBase21_sly-MIR319a
SL4.0ch03	62559288	62559464	-	Cardoso2018_sly-miR319c-1
SL4.0ch06	1568449	1568740	+	miRBase21_sly-MIR319b
SL4.0ch05	2770409	2770595	-	Cardoso2018_sly-miR319a-1
SL4.0ch03	51029646	51029840	+	miRBase21_sly-MIR319c
SL4.0ch12	53627321	53627517	+	Cardoso2018_sly-miR319-1
SL4.0ch03	62188273	62188460	+	miRBase21_sly-MIR319d
SL4.0ch02	47990626	47990750	+	Cardoso2018_sly-miR3627
SL4.0ch10	58441719	58441881	-	miRBase21_sly-MIR390a
SL4.0ch06	1386846	1386876	-	miRBase21_sly-MIR390b
SL4.0ch06	4552436	4552526	+	miRBase21_sly-MIR391
SL4.0ch03	3063412	3063498	+	miRBase21_sly-MIR393
SL4.0ch04	63861806	63862005	+	miRBase21_sly-MIR394
SL4.0ch01	85071499	85071579	+	Cardoso2018_sly-miR394a
SL4.0ch12	64147222	64147456	+	Cardoso2018_sly-miR394b
SL4.0ch05	1752636	1752834	+	miRBase21_sly-MIR395a
SL4.0ch02	30870946	30871046	-	miRBase21_sly-MIR395b
SL4.0ch05	1763035	1763185	+	Cardoso2018_sly-miR395a-1
SL4.0ch02	30911846	30912147	-	Cardoso2018_sly-miR395a-4
SL4.0ch05	1758169	1758275	+	Cardoso2018_sly-miR395a-3
SL4.0ch05	1763211	1763238	+	Cardoso2018_sly-miR395a-2
SL4.0ch05	1763029	1763191	+	Cardoso2018_sly-miR395g
SL4.0ch07	2593591	2593634	+	miRBase21_sly-MIR396a
SL4.0ch07	2603043	2603192	-	miRBase21_sly-MIR396b
SL4.0ch12	2957929	2957973	-	Cardoso2018_sly-miR396a
SL4.0ch12	2957931	2957973	+	Cardoso2018_sly-miR396g-2
SL4.0ch07	65889639	65889754	-	miRBase21_sly-MIR397
SL4.0ch11	48341503	48341603	-	miRBase21_sly-MIR398a
SL4.0ch12	66313292	66313402	+	Cardoso2018_sly-miR398b
SL4.0ch03	3878870	3878940	+	miRBase21_sly-MIR399
SL4.0ch03	3812270	3812343	-	miRBase21_sly-MIR399b
SL4.0ch03	753962	754078	+	Cardoso2018_sly-miR399d-1
SL4.0ch03	733471	733614	+	Cardoso2018_sly-miR399d-2
SL4.0ch03	757888	758027	+	Cardoso2018_sly-miR399a-1
SL4.0ch03	757888	758027	-	Cardoso2018_sly-miR399a-2
SL4.0ch03	3801935	3802023	-	Cardoso2018_sly-miR399d-3
SL4.0ch03	3807930	3808029	-	Cardoso2018_sly-miR399a-3
SL4.0ch03	3877675	3877713	-	Cardoso2018_sly-miR399a-4
SL4.0ch03	3814167	3814269	+	Cardoso2018_sly-miR399i-1
SL4.0ch03	3807991	3808029	-	Cardoso2018_sly-miR399a-5
SL4.0ch08	61618260	61618405	-	Cardoso2018_sly-miR399j-2
SL4.0ch03	3805696	3805788	+	Lunardon2020_miR399_sly-b2.5r1-65741_MIRNA
SL4.0ch01	70948951	70949092	+	miRBase21_sly-MIR403
SL4.0ch01	83315379	83315460	-	miRBase21_sly-MIR408
SL4.0ch01	83306864	83306935	-	Cardoso2018_sly-miR408a
SL4.0ch03	34295360	34295592	+	Cardoso2018_sly-miR437
SL4.0ch10	3526126	3526240	-	miRBase21_sly-MIR477
SL4.0ch01	79139161	79139230	+	Cardoso2018_sly-miR477a
SL4.0ch01	79139277	79139348	+	Cardoso2018_sly-miR477b
SL4.0ch03	59187275	59187366	+	miRBase21_sly-MIR482a
SL4.0ch06	35176402	35176526	-	miRBase21_sly-MIR482b
SL4.0ch06	35184160	35184270	-	miRBase21_sly-MIR482c
SL4.0ch06	35176080	35176225	-	miRBase21_sly-MIR482d
SL4.0ch04	55372119	55372306	+	miRBase21_sly-MIR482e
SL4.0ch09	977780	978002	-	Cardoso2018_sly-miR5014a
SL4.0ch04	55264542	55264680	-	Cardoso2018_sly-miR5162
SL4.0ch11	9410263	9410510	-	Cardoso2018_sly-miR5174d
SL4.0ch09	1697213	1697299	+	miRBase21_sly-MIR530
SL4.0ch04	441106	441370	+	miRBase21_sly-MIR5300
SL4.0ch07	4199257	4199469	+	miRBase21_sly-MIR5302a
SL4.0ch07	4199257	4199469	+	miRBase21_sly-MIR5302b
SL4.0ch04	11726654	11726757	+	miRBase21_sly-MIR5303
SL4.0ch09	68205534	68205561	-	Cardoso2018_sly-miR5303f
SL4.0ch10	45178673	45178700	-	Cardoso2018_sly-miR5303h-2
SL4.0ch09	68205534	68205562	+	Cardoso2018_sly-miR5303c
SL4.0ch03	62379630	62379658	+	Cardoso2018_sly-miR5303
SL4.0ch02	40800663	40800690	+	Cardoso2018_sly-miR5303h-1
SL4.0ch04	61659503	61659530	-	Cardoso2018_sly-miR5303j-2
SL4.0ch12	4990410	4990537	-	Cardoso2018_sly-miR5303g
SL4.0ch01	49809950	49809977	-	Cardoso2018_sly-miR5303j-1
SL4.0ch01	89548686	89548826	+	miRBase21_sly-MIR5304
SL4.0ch11	13444476	13444556	+	Cardoso2018_sly-miR5368
SL4.0ch00	7357589	7357812	-	Cardoso2018_sly-miR5532-2
SL4.0ch11	3188219	3188469	+	miRBase21_sly-MIR6022
SL4.0ch12	65998642	65998875	-	miRBase21_sly-MIR6023
SL4.0ch01	75480259	75480375	-	miRBase21_sly-MIR6024
SL4.0ch04	439922	440053	-	miRBase21_sly-MIR6025
SL4.0ch01	841895	842136	+	miRBase21_sly-MIR6026
SL4.0ch10	61963679	61963841	+	miRBase21_sly-MIR6027
SL4.0ch11	11708174	11708252	+	Cardoso2018_sly-miR7122
SL4.0ch05	20903512	20903757	+	Cardoso2018_sly-miR7696c
SL4.0ch08	28199504	28199842	+	Cardoso2018_sly-miR7805
SL4.0ch03	46184089	46184199	+	Cardoso2018_sly-miR7980b-2
SL4.0ch03	46184089	46184199	-	Cardoso2018_sly-miR7980b-1
SL4.0ch01	70015678	70015711	-	miRBase21_sly-MIR7981a
SL4.0ch00	5484870	5484971	+	miRBase21_sly-MIR7981b
SL4.0ch09	57404467	57404494	+	miRBase21_sly-MIR7981c
SL4.0ch03	10360606	10360651	+	miRBase21_sly-MIR7981d
SL4.0ch07	60230405	60230434	+	miRBase21_sly-MIR7981e
SL4.0ch00	5484802	5485046	+	miRBase21_sly-MIR7981f
SL4.0ch05	60212621	60212667	+	Cardoso2018_sly-miR7981
SL4.0ch01	83456410	83456450	+	Cardoso2018_sly-miR7983-5
SL4.0ch02	51076075	51076107	-	Cardoso2018_sly-miR7983-1
SL4.0ch04	8273965	8274064	-	Cardoso2018_sly-miR7983-6
SL4.0ch04	40156422	40156457	+	Cardoso2018_sly-miR7983-3
SL4.0ch07	60513577	60513657	+	Cardoso2018_sly-miR7983-2
SL4.0ch12	31378799	31378840	-	Cardoso2018_sly-miR7983-4
SL4.0ch08	55482279	55482308	+	Cardoso2018_sly-miR7984c
SL4.0ch08	60439784	60439999	+	Cardoso2018_sly-miR7984d
SL4.0ch12	10028776	10028953	-	Cardoso2018_sly-miR7985
SL4.0ch01	6155732	6155939	+	Cardoso2018_sly-miR7987
SL4.0ch09	24840117	24840327	+	Cardoso2018_sly-miR7990a-2
SL4.0ch09	61267052	61267082	-	Cardoso2018_sly-miR7990a-1
SL4.0ch09	61266008	61266227	-	Cardoso2018_sly-miR7990a-3
SL4.0ch03	62311017	62311083	-	Cardoso2018_sly-miR7992
SL4.0ch12	63135509	63135726	+	Cardoso2018_sly-miR7993a
SL4.0ch01	607832	607959	-	Cardoso2018_sly-miR7997a
SL4.0ch01	3728615	3728753	+	Cardoso2018_sly-miR8001a
SL4.0ch06	31417109	31417141	-	Cardoso2018_sly-miR8001b-1
SL4.0ch07	1348771	1348860	-	Cardoso2018_sly-miR8001b-2
SL4.0ch03	52096107	52096349	-	Cardoso2018_sly-miR8006-1
SL4.0ch11	1124813	1124996	-	Cardoso2018_sly-miR8006-2
SL4.0ch02	35858667	35858694	-	Cardoso2018_sly-miR8007a
SL4.0ch11	49440969	49440996	-	Cardoso2018_sly-miR8007b
SL4.0ch01	59281587	59281774	-	Cardoso2018_sly-miR8008a-2
SL4.0ch03	8846001	8846193	-	Cardoso2018_sly-miR8008b-3
SL4.0ch05	40171510	40171732	-	Cardoso2018_sly-miR8008b-1
SL4.0ch08	9071460	9071651	-	Cardoso2018_sly-miR8008b-2
SL4.0ch08	13833829	13833882	+	Cardoso2018_sly-miR8008a-1
SL4.0ch01	840509	840676	+	Cardoso2018_sly-miR8011a-2
SL4.0ch03	49302516	49302615	-	Cardoso2018_sly-miR8011a-1
SL4.0ch06	36570342	36570446	-	Cardoso2018_sly-miR8013
SL4.0ch01	77963267	77963528	-	Cardoso2018_sly-miR8019-2
SL4.0ch10	63752239	63752266	-	Cardoso2018_sly-miR8019-1
SL4.0ch08	24014576	24014614	+	Lunardon2020_miR8019_sly-b2.5r1-12530_nearMIRNA
SL4.0ch09	62521770	62521892	+	Cardoso2018_sly-miR8020
SL4.0ch01	7615325	7615556	+	Cardoso2018_sly-miR8021-3
SL4.0ch01	7127307	7127537	+	Cardoso2018_sly-miR8021-2
SL4.0ch11	10897207	10897425	-	Cardoso2018_sly-miR8021-1
SL4.0ch12	61104070	61104206	-	Cardoso2018_sly-miR8025
SL4.0ch03	3743185	3743495	+	Cardoso2018_sly-miR8032d
SL4.0ch01	82871158	82871265	+	Cardoso2018_sly-miR8033
SL4.0ch04	2925416	2925551	+	Cardoso2018_sly-miR8038a
SL4.0ch06	741891	741937	-	Cardoso2018_sly-miR8039-2
SL4.0ch11	53812675	53812855	-	Cardoso2018_sly-miR8039-1
SL4.0ch01	2077801	2077895	-	Cardoso2018_sly-miR8045-1
SL4.0ch08	2135089	2135274	-	Cardoso2018_sly-miR8045-2
SL4.0ch11	13897257	13897513	+	Cardoso2018_sly-miR8051
SL4.0ch12	64971890	64971985	+	miRBase21_sly-MIR827
SL4.0ch10	3312335	3312453	-	Cardoso2018_sly-miR828a
SL4.0ch12	6288047	6288331	-	Cardoso2018_sly-miR845b
SL4.0ch07	58508532	58508674	-	miRBase21_sly-MIR9469
SL4.0ch08	407050	407536	+	miRBase21_sly-MIR9470
SL4.0ch12	2030429	2030607	-	miRBase21_sly-MIR9471a
SL4.0ch12	2030393	2030632	-	miRBase21_sly-MIR9471b
SL4.0ch12	2028794	2028939	-	Cardoso2018_sly-miR9471b
SL4.0ch08	57078528	57078760	+	miRBase21_sly-MIR9472
SL4.0ch07	3051306	3051424	+	miRBase21_sly-MIR9473
SL4.0ch08	60248391	60248769	-	miRBase21_sly-MIR9474
SL4.0ch09	57496462	57496817	-	miRBase21_sly-MIR9475
SL4.0ch01	80369146	80369254	-	miRBase21_sly-MIR9476
SL4.0ch11	3763963	3763991	-	miRBase21_sly-MIR9477
SL4.0ch11	51024505	51024709	+	miRBase21_sly-MIR9478
SL4.0ch05	64515586	64515835	+	miRBase21_sly-MIR9479
SL4.0ch00	2362606	2362649	-	Lunardon2020_sly-b2.5r1-88178_nearMIRNA
SL4.0ch01	3063711	3063922	+	Lunardon2020_sly-b2.5r1-1457_MIRNA
SL4.0ch01	3800566	3800756	+	Lunardon2020_sly-b2.5r1-1796_nearMIRNA
SL4.0ch01	4292192	4292256	-	Lunardon2020_sly-b2.5r1-1990_MIRNA
SL4.0ch01	6463980	6464043	-	Lunardon2020_sly-b2.5r1-12952_nearMIRNA
SL4.0ch01	35877412	35877481	-	Lunardon2020_sly-b2.5r1-5331_nearMIRNA
SL4.0ch01	68415409	68415445	-	Lunardon2020_sly-b2.5r1-8709_nearMIRNA
SL4.0ch01	71579943	71580028	+	Lunardon2020_sly-b2.5r1-9958_MIRNA
SL4.0ch01	74155988	74156159	+	Lunardon2020_sly-b2.5r1-11001_nearMIRNA
SL4.0ch02	7356381	7356427	-	Lunardon2020_sly-b2.5r1-69874_nearMIRNA
SL4.0ch02	27490055	27490089	-	Lunardon2020_sly-b2.5r1-54306_nearMIRNA
SL4.0ch02	27721846	27722014	+	Lunardon2020_sly-b2.5r1-54347_MIRNA
SL4.0ch02	34560849	34560905	-	Lunardon2020_sly-b2.5r1-56526_nearMIRNA
SL4.0ch02	40388553	40388680	-	Lunardon2020_sly-b2.5r1-59077_MIRNA
SL4.0ch02	48410545	48410574	-	Lunardon2020_sly-b2.5r1-127568_MIRNA
SL4.0ch03	640660	640690	+	Lunardon2020_sly-b2.5r1-64238_nearMIRNA
SL4.0ch03	1865301	1865398	+	Lunardon2020_sly-b2.5r1-64835_MIRNA
SL4.0ch03	48894383	48894416	-	Lunardon2020_sly-b2.5r1-71956_nearMIRNA
SL4.0ch03	51415660	51415793	+	Lunardon2020_sly-b2.5r1-72921_nearMIRNA
SL4.0ch03	54194823	54194927	+	Lunardon2020_sly-b2.5r1-73712_MIRNA
SL4.0ch03	55613435	55613512	-	Lunardon2020_sly-b2.5r1-81902_nearMIRNA
SL4.0ch03	63901575	63901704	+	Lunardon2020_sly-b2.5r1-77633_MIRNA
SL4.0ch04	3177261	3177343	+	Lunardon2020_sly-b2.5r1-79588_MIRNA
SL4.0ch04	4899260	4899322	-	Lunardon2020_sly-b2.5r1-80395_nearMIRNA
SL4.0ch04	5065743	5065773	-	Lunardon2020_sly-b2.5r1-80482_nearMIRNA
SL4.0ch04	9036098	9036231	-	Lunardon2020_sly-b2.5r1-81586_nearMIRNA
SL4.0ch04	36490310	36490473	+	Lunardon2020_sly-b2.5r1-83413_nearMIRNA
SL4.0ch04	38016190	38016324	-	Lunardon2020_sly-b2.5r1-83516_nearMIRNA
SL4.0ch04	45975381	45975512	+	Lunardon2020_sly-b2.5r1-84427_MIRNA
SL4.0ch04	53018257	53018376	+	Lunardon2020_sly-b2.5r1-86192_MIRNA
SL4.0ch04	53034168	53034202	+	Lunardon2020_sly-b2.5r1-86205_nearMIRNA
SL4.0ch04	54588986	54589119	+	Lunardon2020_sly-b2.5r1-86716_nearMIRNA
SL4.0ch05	3159882	3160007	-	Lunardon2020_sly-b2.5r1-92451_nearMIRNA
SL4.0ch05	40000315	40000348	-	Lunardon2020_sly-b2.5r1-107795_nearMIRNA
SL4.0ch05	50555103	50555146	-	Lunardon2020_sly-b2.5r1-7668_nearMIRNA
SL4.0ch05	57075939	57075995	-	Lunardon2020_sly-b2.5r1-130664_nearMIRNA
SL4.0ch05	61013923	61013983	+	Lunardon2020_sly-b2.5r1-100164_nearMIRNA
SL4.0ch05	61305316	61305485	-	Lunardon2020_sly-b2.5r1-100332_nearMIRNA
SL4.0ch05	61494333	61494384	+	Lunardon2020_sly-b2.5r1-100419_nearMIRNA
SL4.0ch05	62311566	62311602	-	Lunardon2020_sly-b2.5r1-100883_nearMIRNA
SL4.0ch06	1538537	1538723	-	Lunardon2020_sly-b2.5r1-103103_MIRNA
SL4.0ch06	3434820	3434948	+	Lunardon2020_sly-b2.5r1-103913_nearMIRNA
SL4.0ch06	23336823	23336853	-	Lunardon2020_sly-b2.5r1-105864_nearMIRNA
SL4.0ch07	723023	723223	+	Lunardon2020_sly-b2.5r1-114521_nearMIRNA
SL4.0ch07	54813234	54813261	-	Lunardon2020_sly-b2.5r1-98170_nearMIRNA
SL4.0ch07	56261885	56261915	-	Lunardon2020_sly-b2.5r1-94292_nearMIRNA
SL4.0ch07	57792861	57792897	+	Lunardon2020_sly-b2.5r1-121787_nearMIRNA
SL4.0ch07	58578510	58578629	-	Lunardon2020_sly-b2.5r1-122170_nearMIRNA
SL4.0ch07	60866889	60866932	-	Lunardon2020_sly-b2.5r1-149751_nearMIRNA
SL4.0ch07	66346781	66346884	-	Lunardon2020_sly-b2.5r1-125813_nearMIRNA
SL4.0ch07	66759815	66759914	-	Lunardon2020_sly-b2.5r1-125999_nearMIRNA
SL4.0ch08	408785	408897	+	Lunardon2020_sly-b2.5r1-126552_MIRNA
SL4.0ch08	55877731	55877766	+	Lunardon2020_sly-b2.5r1-4774_nearMIRNA
SL4.0ch08	59840686	59840715	-	Lunardon2020_sly-b2.5r1-35869_nearMIRNA
SL4.0ch09	14620832	14620959	+	Lunardon2020_sly-b2.5r1-142826_MIRNA
SL4.0ch09	50147180	50147207	-	Lunardon2020_sly-b2.5r1-143776_nearMIRNA
SL4.0ch09	55295408	55295521	-	Lunardon2020_sly-b2.5r1-145801_nearMIRNA
SL4.0ch09	61418121	61418178	+	Lunardon2020_sly-b2.5r1-147852_MIRNA
SL4.0ch09	65906799	65906836	-	Lunardon2020_sly-b2.5r1-78876_MIRNA
SL4.0ch10	882371	882401	+	Lunardon2020_sly-b2.5r1-17775_nearMIRNA
SL4.0ch10	2236446	2236605	-	Lunardon2020_sly-b2.5r1-18515_nearMIRNA
SL4.0ch10	25324603	25324636	+	Lunardon2020_sly-b2.5r1-81685_nearMIRNA
SL4.0ch10	52478687	52478793	-	Lunardon2020_sly-b2.5r1-24514_nearMIRNA
SL4.0ch10	55133390	55133521	-	Lunardon2020_sly-b2.5r1-25100_nearMIRNA
SL4.0ch10	56250890	56250982	+	Lunardon2020_sly-b2.5r1-25456_nearMIRNA
SL4.0ch10	61541893	61542082	-	Lunardon2020_sly-b2.5r1-27775_nearMIRNA
SL4.0ch10	61767158	61767430	-	Lunardon2020_sly-b2.5r1-27893_MIRNA
SL4.0ch10	61781313	61781424	+	Lunardon2020_sly-b2.5r1-27900_MIRNA
SL4.0ch11	307905	308190	-	Lunardon2020_sly-b2.5r1-29351_MIRNA
SL4.0ch11	959934	960041	-	Lunardon2020_sly-b2.5r1-29595_MIRNA
SL4.0ch11	2770964	2771035	-	Lunardon2020_sly-b2.5r1-30453_nearMIRNA
SL4.0ch11	4055186	4055407	+	Lunardon2020_sly-b2.5r1-31088_MIRNA
SL4.0ch11	12784356	12784442	+	Lunardon2020_sly-b2.5r1-33666_nearMIRNA
SL4.0ch11	47224986	47225047	+	Lunardon2020_sly-b2.5r1-37177_nearMIRNA
SL4.0ch11	48540177	48540259	+	Lunardon2020_sly-b2.5r1-37586_MIRNA
SL4.0ch11	51971262	51971299	+	Lunardon2020_sly-b2.5r1-39164_nearMIRNA
SL4.0ch12	2027469	2027593	-	Lunardon2020_sly-b2.5r1-41082_MIRNA
SL4.0ch12	8530185	8530216	-	Lunardon2020_sly-b2.5r1-5316_nearMIRNA
SL4.0ch12	29613443	29613476	+	Lunardon2020_sly-b2.5r1-82554_nearMIRNA
SL4.0ch12	61020582	61020815	+	Lunardon2020_sly-b2.5r1-45490_MIRNA
SL4.0ch12	61562806	61563069	+	Lunardon2020_sly-b2.5r1-49254_MIRNA
SL4.0ch12	61959027	61959141	+	Lunardon2020_sly-b2.5r1-49494_MIRNA
SL4.0ch02	30824319	30824567	-	sly-b4.0r1-14493_MIRNA
SL4.0ch02	30872633	30872856	-	sly-b4.0r1-14505_MIRNA
SL4.0ch02	51920686	51920881	+	sly-b4.0r1-21667_MIRNA
SL4.0ch03	18114273	18114510	-	sly-b4.0r1-25391_MIRNA
SL4.0ch07	2867627	2867791	-	sly-b4.0r1-59201_MIRNA
SL4.0ch07	6622744	6622995	+	sly-b4.0r1-60115_MIRNA
SL4.0ch08	1104184	1104468	-	sly-b4.0r1-66932_MIRNA
SL4.0ch10	908067	908160	+	sly-b4.0r1-83697_MIRNA
SL4.0ch11	49383354	49383587	+	sly-b4.0r1-96827_MIRNA
SL4.0ch11	50734687	50734946	-	sly-b4.0r1-97328_MIRNA
