# Supplementary material for: Sulfate Deficiency-Responsive MicroRNAs in Tomato Uncover an Expanded and Functionally Integrated Regulatory Network
Source: Int J Mol Sci. 2025 Aug 29;26(17):8392. doi: 10.3390/ijms26178392 (PMC12428225; doi:10.3390/ijms26178392)
Supplement: Supplementary file 1 [file ijms-26-08392-s001.zip › TableS4_Alignment_statistics.xlsx]

## Sheet: Description
Table S4. Summary of sequenced sRNA reads
Solanum lycopersicum cv. Moneymaker seeds were germinated and grown in hydroponic medium containing basal 0.5 X Murashige and Skoog (MS) salts, either with or without sulfate. Three biological replicates, each consisting of five plants per condition, were used. The table reports: the organ sampled, the number of weeks from sowing (Week), the growth condition (Ctrl: control, 0.5X MS with sulfate, …

## Sheet: Table S4
Organ	Week	Condition	Total Raw Reads	Reads post QC filtering	Reads post QC filtering (%)	Unique mappers	Unique mappers (%)	Multi Mappers ignored and marked as unmapped	Multi Mappers ignored and marked as unmapped (%)	Non mappers	Non mappers (%)	Overall alignment rate (%)	Reads aligned against sRNA clusters
Leaves	3	Ctrl	26131058	20741868	79.3763	6993504	33.7168	6352685	30.6274	522580	2.51945	97.5	12981080
Leaves	3	Ctrl	31378861	25504677	81.2798	10335016	40.522	4382775	17.1842	838310	3.28689	96.7	18939248
Leaves	3	Ctrl	29260930	24326636	83.1369	10563689	43.4244	3697559	15.1996	863702	3.55044	96.4	18340239
Leaves	3	Trt	31631245	26301977	83.1519	9868534	37.5201	6706334	25.4975	910769	3.46274	96.5	17266804
Leaves	3	Trt	36322369	31691592	87.2509	15152365	47.8119	4149014	13.0918	1203264	3.79679	96.2	24276801
Leaves	3	Trt	36660523	30400165	82.9234	14078311	46.31	4091854	13.46	1200761	3.94985	96.1	23458125
Roots	3	Ctrl	28728457	19931270	69.3781	7435700	37.3067	5987185	30.0392	2377529	11.9286	88.1	10595950
Roots	3	Ctrl	28475039	18274670	64.1779	4953464	27.1056	6744542	36.9065	2742457	15.0069	85	8083259
Roots	3	Ctrl	29520352	22816632	77.2912	4578971	20.0686	7698129	33.7391	7750310	33.9678	66	6626201
Roots	3	Trt	23980768	20026451	83.5105	5644852	28.187	6676643	33.3391	4871717	24.3264	75.7	7826112
Roots	3	Trt	31223191	25921817	83.021	3144168	12.1294	5268248	20.3236	14541633	56.098	43.9	5550877
Roots	3	Trt	33418615	27691923	82.8638	6013043	21.7141	8397327	30.3241	9307836	33.6121	66.4	9163552
Leaves	4	Ctrl	31420857	25744279	81.9337	8880705	34.4958	3823387	14.8514	695976	2.70342	97.3	20323641
Leaves	4	Ctrl	31830601	26701187	83.8853	12725175	47.6577	2730925	10.2277	1001970	3.75253	96.2	21497813
Leaves	4	Ctrl	28783400	22527862	78.2669	10733615	47.646	3009524	13.3591	726573	3.22522	96.8	17602124
Leaves	4	Trt	31586301	25955556	82.1735	11118426	42.8364	3656236	14.0865	938754	3.61677	96.4	20026157
Leaves	4	Trt	33322831	27366180	82.1244	7792296	28.4742	9696259	35.4315	1317795	4.81541	95.2	15138853
Leaves	4	Trt	31162671	26384653	84.6675	10528234	39.9029	6487365	24.5876	862925	3.27056	96.7	17808096
Roots	4	Ctrl	31183395	22950748	73.5993	5239002	22.8272	9916244	43.2066	5039052	21.9559	78	7365630
Roots	4	Ctrl	36634180	28821064	78.6726	5074543	17.6071	15417962	53.4955	3549080	12.3142	87.7	9169129
Roots	4	Ctrl	31134029	22161221	71.1801	6675187	30.121	7987644	36.0433	1760755	7.94521	92.1	11586968
Roots	4	Trt	28982844	21905461	75.5808	2148279	9.80705	13019476	59.4348	4493076	20.5112	79.5	4127189
Roots	4	Trt	27532620	19552047	71.0141	2313321	11.8316	9301452	47.5728	4693042	24.0028	76	5141953
Roots	4	Trt	31302693	25902143	82.7473	5685074	21.9483	14130523	54.5535	2091624	8.0751	91.9	8890928
