# Supplementary material for: Sulfate Deficiency-Responsive MicroRNAs in Tomato Uncover an Expanded and Functionally Integrated Regulatory Network
Source: Int J Mol Sci. 2025 Aug 29;26(17):8392. doi: 10.3390/ijms26178392 (PMC12428225; doi:10.3390/ijms26178392)
Supplement: Supplementary file 1 [file ijms-26-08392-s001.zip › TableS5_sRNA_clusters.xlsx]

## Sheet: Description
Table S5. ShortStack annotation of sRNA clusters
Reads from sRNAseq libraries of tomato roots and leaves at 3 and 4 weeks post-sowing in S and -S treatment were aligned to the SL4.0 genome, and sRNA clusters were identified using ShortStack. We show the locus of the identified sRNA cluster (Locus, Chr:start-end), cluster Name (Cluster_x), Length of the locus (Length in bp), Number of aligned sRNA-seq reads tha overlap this locus (Reads), Reads …

## Sheet: Table S5
Locus	Name	Length	Reads	RPM	UniqueReads	FracTop	Strand	MajorRNA	MajorRNAReads	Complexity	DicerCall	MIRNA	PhaseScore	Short	Long	X20	X21	X22	X23	X24	miR_name
SL4.0ch01:2795017-2795157	Cluster_1610	141	2953	725	11	6	-	UAAAGUGACACUUAUUUUGGGACG	2252	0.029	24	N11	-1	7	62	9	62	44	41	2728	Cardoso2018_sly-miR1128
SL4.0ch03:61480225-61481101	Cluster_30939	877	4911	1281	2808	27	.	UGAACUCUCUCCCUCAAUGGCU	1154	40	22	N5	-1	171	140	314	433	1696	1230	927	Cardoso2018_sly-miR1446-1
SL4.0ch03:61485698-61485944	Cluster_30943	247	1707	408	335	0.003	-	UGAACUCUCUCCCUCAAUGGCU	728	0.093	22	Y	-1	103	22	160	354	932	123	13	Cardoso2018_sly-miR1446-2
SL4.0ch08:50036798-50037042	Cluster_70164	245	246	35	52	0.089	-	UGACAGAAGAGAGUGAGCAC	129	87	20	Y	-1	45	2	133	12	30	7	17	Cardoso2018_sly-miR156a-1
SL4.0ch07:310120-310597	Cluster_58155	478	20702	5356	5074	0.9	+	UGACAGAAGAGAGUGAGCAC	11062	0.041	20	N5	-1	3708	201	12140	748	1370	819	1716	Cardoso2018_sly-miR156a-2
SL4.0ch07:61439123-61439537	Cluster_63977	415	993	264	940	58	.	AGAACUCGAAAUUGAAAUUAAAUG	65	73	24	N5	2	85	50	63	48	73	223	451	Cardoso2018_sly-miR156f
SL4.0ch08:50035595-50036664	Cluster_70163	1070	946	243	330	0.091	-	GCUCACUGCUCUAUCUGUCACC	228	0	N	N2	-1	189	4	248	26	345	82	52	Cardoso2018_sly-miR156i-1
SL4.0ch08:50035595-50036664	Cluster_70163	1070	946	243	330	0.091	-	GCUCACUGCUCUAUCUGUCACC	228	0	N	N2	-1	189	4	248	26	345	82	52	Cardoso2018_sly-miR156i-2
SL4.0ch08:50168987-50169422	Cluster_70184	436	2284	5.898	278	0.922	+	UGACAGAAGAGAGUGAGCAC	600	37	22	N5	-1	226	25	662	102	746	163	360	Cardoso2018_sly-miR156l-1
SL4.0ch02:33348971-33349308	Cluster_15188	338	1312	388	468	0.874	+	UUGACAGAAGAUAGAGAGC	327	84	N	N2	-1	488	17	268	224	89	90	136	Cardoso2018_sly-miR157a-1
SL4.0ch03:62113603-62114998	Cluster_31170	1396	24031	62.052	8504	0.996	+	UUGACAGAAGAUAGAGAGC	6067	0.025	N	N2	-1	8347	33	4488	4169	6678	246	70	Cardoso2018_sly-miR157a-4
SL4.0ch02:24388985-24389733	Cluster_13635	749	1604	442	1132	61	.	UGCCUGGCUCCCUGUAUGCC	200	13	24	N5	7	109	75	371	166	129	292	462	Cardoso2018_sly-miR160
SL4.0ch02:24388985-24389733	Cluster_13635	749	1604	442	1132	61	.	UGCCUGGCUCCCUGUAUGCC	200	13	24	N5	7	109	75	371	166	129	292	462	Cardoso2018_sly-miR160a
SL4.0ch09:1298445-1299053	Cluster_75283	609	875	259	869	0.067	-	ACUUGGUCUGGGAACUUCAAAACC	464	46	24	N5	-1	16	15	18	27	73	78	648	Cardoso2018_sly-miR160h-2
SL4.0ch06:40704064-40704453	Cluster_55652	390	22933	5917	143	1	+	UCGAUAAACCUCUGCAUCCAG	13970	0.011	N	N2	-1	5774	22	516	16091	403	100	27	Cardoso2018_sly-miR162-1
SL4.0ch03:58859846-58860436	Cluster_30124	591	588691	1520.1	3069	1	+	UCGAUAAACCUCUGCAUCCAG	359420	0.001	N	N2	-1	147166	133	12841	413874	10316	2031	2330	Cardoso2018_sly-miR162-2
SL4.0ch06:37455980-37456471	Cluster_54538	492	3211	891	3082	0.918	+	CAUGUGCUCUAGCUCUCCAGC	1506	1	21	N5	-1	217	84	297	2048	201	95	269	Cardoso2018_sly-miR164f
SL4.0ch06:34424350-34424968	Cluster_53345	619	9786	2569	1005	0.959	+	UCGGACCAGGCUUCAUUCCCC	6225	0.045	21	N5	-1	83	64	158	8424	322	195	540	Cardoso2018_sly-miR166-1
SL4.0ch03:47047544-47047796	Cluster_26762	253	158915	41044	7127	0	-	UCGGACCAGGCUUCAUUCCCC	110816	0.004	21	Y	-1	1401	15	2811	153563	951	96	78	Cardoso2018_sly-miR166-3
SL4.0ch03:296895-297654	Cluster_22111	760	75280	19485	2228	0.002	-	UCGGACCAGGCUUCAUUCCCC	29950	0.01	21	N5	-1	1181	49	3835	66977	2428	401	409	Cardoso2018_sly-miR166a-1
SL4.0ch08:2981876-2982228	Cluster_67758	353	147459	380.763	6560	1	+	UCGGACCAGGCUUCAUUCCCC	101867	0.003	21	N5	-1	799	11	2154	138427	5944	86	38	Cardoso2018_sly-miR166a-2
SL4.0ch03:296895-297654	Cluster_22111	760	75280	19485	2228	0.002	-	UCGGACCAGGCUUCAUUCCCC	29950	0.01	21	N5	-1	1181	49	3835	66977	2428	401	409	Cardoso2018_sly-miR166a-3
SL4.0ch01:79667235-79667530	Cluster_9165	296	528678	136532	17260	1	+	UCGGACCAGGCUUCAUUCCCC	267222	0.001	21	Y	-1	7992	40	8304	494694	17425	168	55	Cardoso2018_sly-miR166a-4
SL4.0ch09:64586019-64586442	Cluster_81859	424	140590	363.026	40774	0.998	+	UGAAGCUGCCAGCAUGAUCU	38112	0.007	20	N5	-1	17254	1110	73031	40058	4601	1256	3280	Cardoso2018_sly-miR167a-2
SL4.0ch09:60077070-60077208	Cluster_80240	139	11103	2870	3211	0.995	+	UGAAGCUGCCAGCAUGAUCU	3053	0.032	20	Y	-1	1344	38	3808	2780	613	2135	385	Cardoso2018_sly-miR167c
SL4.0ch09:60085552-60086199	Cluster_80249	648	20817	53.753	6045	0.959	+	UGAAGCUGCCAGCAUGAUCU	5606	0.048	20	N5	-1	2565	526	8214	5038	958	1393	2123	Cardoso2018_sly-miR167h-2
SL4.0ch09:60085552-60086199	Cluster_80249	648	20817	53.753	6045	0.959	+	UGAAGCUGCCAGCAUGAUCU	5606	0.048	20	N5	-1	2565	526	8214	5038	958	1393	2123	Cardoso2018_sly-miR167h-3
SL4.0ch07:4218604-4220379	Cluster_59734	1776	4130	1064	4039	11	.	ACGUACUUAGAAUCUUCAAAAAGA	685	74	24	N5	25	204	186	116	223	348	705	2348	Cardoso2018_sly-miR169a-1
SL4.0ch07:4218604-4220379	Cluster_59734	1776	4130	1064	4039	11	.	ACGUACUUAGAAUCUUCAAAAAGA	685	74	24	N5	25	204	186	116	223	348	705	2348	Cardoso2018_sly-miR169b-2
SL4.0ch03:5174176-5174680	Cluster_24140	505	830	243	784	73	.	AGGCGUAUCUAAAAUUUUGAAUU	359	23	23	N5	-1	41	11	21	66	61	457	173	Cardoso2018_sly-miR169g
SL4.0ch07:60723863-60724462	Cluster_63683	600	4722	1293	3760	0.971	+	AGAUGUUGGUGCGGUUCAAUG	2816	0.056	21	N5	-1	111	6	87	4154	145	42	177	Cardoso2018_sly-miR171b-2
SL4.0ch06:40396531-40397003	Cluster_55527	473	2002	569	1771	79	.	CGAUGUUGGUGUGGUUCAAUU	156	60	24	N5	4.9	105	104	78	473	135	378	729	Cardoso2018_sly-miR171b-3
SL4.0ch07:2658575-2658731	Cluster_59130	157	3354	861	1409	0.875	+	CGAUGUUGGUGAGGUUCAAUC	776	38	24	N14	-1	147	66	105	1034	579	291	1132	Cardoso2018_sly-miR171c-3
SL4.0ch03:47165167-47165436	Cluster_26809	270	1772	476	1629	0.894	+	CGUGAUAUUGGUUUGGCUCACU	701	56	22	Y	-1	43	22	84	207	899	100	417	Cardoso2018_sly-miR171f
SL4.0ch10:62892747-62893801	Cluster_90489	1055	1387	381	1243	0.742	.	GCAGCACUAUUAAGAUUCUCA	215	34	21	N5	14	133	24	242	549	97	158	184	Cardoso2018_sly-miR172d-1
SL4.0ch11:2667196-2668590	Cluster_92173	1395	6513	16.818	4451	84	.	AAUAACGACUGUACAUGUGUCAAC	1539	24	24	N5	43.9	511	174	660	1297	562	512	2797	Cardoso2018_sly-miR172d-10
SL4.0ch05:64576374-64576976	Cluster_49280	603	2445	613	1137	0.958	+	AGAAUCUUGAUGAUGCUGCAU	595	0.095	21	N5	-1	431	10	643	1113	95	103	50	Cardoso2018_sly-miR172d-3
SL4.0ch06:669463-669601	Cluster_49733	139	216	58	131	0.944	+	GGAAUCUUGAUGAUGCUGCAU	34	41	N	N2	-1	49	0	70	89	4	3	1	Cardoso2018_sly-miR172d-5
SL4.0ch11:2667196-2668590	Cluster_92173	1395	6513	16.818	4451	84	.	AAUAACGACUGUACAUGUGUCAAC	1539	24	24	N5	43.9	511	174	660	1297	562	512	2797	Cardoso2018_sly-miR172d-6
SL4.0ch10:62892747-62893801	Cluster_90489	1055	1387	381	1243	0.742	.	GCAGCACUAUUAAGAUUCUCA	215	34	21	N5	14	133	24	242	549	97	158	184	Cardoso2018_sly-miR172d-9
SL4.0ch06:669463-669601	Cluster_49733	139	216	58	131	0.944	+	GGAAUCUUGAUGAUGCUGCAU	34	41	N	N2	-1	49	0	70	89	4	3	1	Cardoso2018_sly-miR172j-2
SL4.0ch10:1352413-1352981	Cluster_83902	569	438	131	302	0.815	+	AACGUGACUUUUUCUCUAACAAAG	33	0	24	N5	-1	24	7	17	44	64	112	170	Cardoso2018_sly-miR1886h-2
SL4.0ch09:60712656-60713339	Cluster_80411	684	448	157	164	28	.	GACGUGCUGAUACAUUAAUUUGAU	56	35	24	N5	0	30	12	11	25	71	86	213	Cardoso2018_sly-miR1917-1
SL4.0ch07:5238080-5238679	Cluster_60010	600	723	1.867	381	68	.	AUUAGUAAGUGCUAUUAGAACCA	56	20	24	N5	1.9	70	45	94	45	70	191	208	Cardoso2018_sly-miR1917-2
SL4.0ch12:7037311-7037708	Cluster_101256	398	33312	86.017	604	0.001	-	UGUCGCAGAUGACUUUCGCCC	13837	0.013	21	N5	-1	1211	10	3008	28356	597	93	37	Cardoso2018_sly-miR1919a-2
SL4.0ch09:4724974-4725335	Cluster_76683	362	259	69	222	78	.	UAAUCUGCAUCCUGAGGUUU	50	36	21	N5	0	36	5	66	67	11	22	52	Cardoso2018_sly-miR2111a
SL4.0ch12:53626665-53627545	Cluster_102891	881	340875	88094	4205	0.991	+	UUGGACUGAAGGGUUUCCUUC	264806	0.004	21	N5	-1	489	174	2645	301781	32207	1878	1701	Cardoso2018_sly-miR319-1
SL4.0ch05:2770397-2770687	Cluster_42729	291	22834	58.961	4528	0.012	-	UUGGACUGAAGGGAGCUCCCU	7060	0.027	21	N13	-1	1568	36	7183	11067	2524	178	278	Cardoso2018_sly-miR319a-1
SL4.0ch03:62559276-62559340	Cluster_31328	65	1840	4.751	1105	0.004	-	UUGGACUGAAGGGAGCUCCUA	623	0.067	21	N11	-1	201	3	610	873	35	110	8	Cardoso2018_sly-miR319c-1
SL4.0ch02:47989971-47990851	Cluster_20369	881	5608	1481	5139	0.837	+	AGUGGACAAGUAAAGAUGAAUGUU	694	71	24	N5	-1	567	272	354	441	441	924	2609	Cardoso2018_sly-miR3627
SL4.0ch01:85071220-85071707	Cluster_10843	488	603	157	432	38	.	UUGGCAUUCUGUCCACCUCC	84	45	24	N5	2.9	39	26	184	34	36	84	200	Cardoso2018_sly-miR394a
SL4.0ch12:64147095-64147968	Cluster_105395	874	10628	2743	4788	0.937	+	UUGGCAUUCUGUCCACCUCC	3965	0.076	20	N5	-1	363	1055	5686	2152	147	558	667	Cardoso2018_sly-miR394b
SL4.0ch05:1762907-1763923	Cluster_42252	1017	155170	40074	2496	0.985	+	CUGAAGUGUUUGGGGAAACUC	77282	0.007	21	N5	-1	3413	136	45951	102075	2714	547	334	Cardoso2018_sly-miR395a-1
SL4.0ch05:1762907-1763923	Cluster_42252	1017	155170	40074	2496	0.985	+	CUGAAGUGUUUGGGGAAACUC	77282	0.007	21	N5	-1	3413	136	45951	102075	2714	547	334	Cardoso2018_sly-miR395a-2
SL4.0ch05:1758085-1759005	Cluster_42250	921	38918	10093	2868	0.968	+	GUUCCCUUGACCACUUCAUG	12433	0.03	21	N5	-1	2815	116	16236	17355	1966	233	197	Cardoso2018_sly-miR395a-3
SL4.0ch02:30911427-30912420	Cluster_14516	994	36945	9598	830	0.009	-	CUGAAGUGUUUGGGGGAACUC	11217	0.033	21	N5	-1	2870	208	5872	26852	678	144	321	Cardoso2018_sly-miR395a-4
SL4.0ch05:1762907-1763923	Cluster_42252	1017	155170	40074	2496	0.985	+	CUGAAGUGUUUGGGGAAACUC	77282	0.007	21	N5	-1	3413	136	45951	102075	2714	547	334	Cardoso2018_sly-miR395g
SL4.0ch12:2957880-2958084	Cluster_99903	205	80166	207.002	949	0.001	-	UUCCACAGCUUUCUUGAACUG	22330	0.009	21	Y	-1	10816	11	18953	48984	1026	302	74	Cardoso2018_sly-miR396a
SL4.0ch12:2957880-2958084	Cluster_99903	205	80166	207.002	949	0.001	-	UUCCACAGCUUUCUUGAACUG	22330	0.009	21	Y	-1	10816	11	18953	48984	1026	302	74	Cardoso2018_sly-miR396g-2
SL4.0ch12:66313269-66313586	Cluster_106217	318	444844	114859	441606	0.999	+	UGUGUUCUCAGGUUACCCCUG	276144	0.004	21	N5	-1	10277	145	15473	373449	41267	2152	2081	Cardoso2018_sly-miR398b
SL4.0ch03:757577-758469	Cluster_22310	893	843	277	819	1	.	AAAGAUUUUGAAUUACCUGAUAA	89	58	24	N5	0.8	44	59	78	109	54	249	250	Cardoso2018_sly-miR399a-1
SL4.0ch03:757577-758469	Cluster_22310	893	843	277	819	1	.	AAAGAUUUUGAAUUACCUGAUAA	89	58	24	N5	0.8	44	59	78	109	54	249	250	Cardoso2018_sly-miR399a-2
SL4.0ch03:3877580-3877765	Cluster_23598	186	2281	5.89	18	0.005	-	GGGCUACUCUCUAUUGGCAUG	1618	0.038	21	N15	-1	21	0	79	2152	17	1	11	Cardoso2018_sly-miR399a-4
SL4.0ch03:3801828-3802301	Cluster_23583	474	1618	478	997	12	.	GGGCUACUCUCUAUUGGCAUA	135	34	24	N5	1	123	41	77	342	129	340	566	Cardoso2018_sly-miR399d-3
SL4.0ch03:3814177-3814293	Cluster_23588	117	495	178	4	0.998	+	GGGCUACUCUCUAUUGGCAUG	366	0.083	21	Y	-1	6	0	25	457	4	0	3	Cardoso2018_sly-miR399i-1
SL4.0ch08:61618003-61618528	Cluster_74024	526	1120	2.892	1068	35	-	AAUUUGAUUACUGACUCUGUGAGG	336	42	24	N5	-1	61	40	58	106	117	157	581	Cardoso2018_sly-miR399j-2
SL4.0ch01:83306719-83307083	Cluster_10333	365	50387	13007	41661	0.001	-	UGCACAGCCUCUUCCCUGGCU	6098	0.015	N	N2	-1	11601	1622	7686	16584	6164	3586	3144	Cardoso2018_sly-miR408a
SL4.0ch01:79139160-79139184	Cluster_8997	25	263	79	258	1	+	CCUCUCCCUCAAGGGCUUCUC	143	18	21	N15	-1	9	0	21	172	50	11	0	Cardoso2018_sly-miR477a
SL4.0ch01:79139266-79139951	Cluster_8998	686	3905	10.083	3821	0.893	+	AGAGGUCUUUCGAGUGAGAGUG	951	55	22	N5	-1	284	47	173	1075	1376	428	522	Cardoso2018_sly-miR477b
SL4.0ch09:977487-978519	Cluster_75163	1033	2953	725	1417	64	.	AGGUGUGUCUCUGAAAUUUCGAUC	275	80	24	N5	3	109	228	97	143	338	441	1597	Cardoso2018_sly-miR5014a
SL4.0ch04:55263783-55265996	Cluster_38090	2214	1769	468	1658	69	.	AACAUGUAGAGCAAAGAGUACUGG	111	91	24	N5	1	128	76	70	123	170	317	885	Cardoso2018_sly-miR5162
SL4.0ch09:68205300-68205571	Cluster_83360	272	1419	364	969	56	.	ACGAUAUUUUUGAAGAGCUCGAGC	84	0	24	N6	1	41	89	38	124	197	319	611	Cardoso2018_sly-miR5303c
SL4.0ch09:68205300-68205571	Cluster_83360	272	1419	364	969	56	.	ACGAUAUUUUUGAAGAGCUCGAGC	84	0	24	N6	1	41	89	38	124	197	319	611	Cardoso2018_sly-miR5303f
SL4.0ch12:4990367-4990870	Cluster_100742	504	950	253	596	93	.	AUUGAUAUUUUUGAAGAGUCUGAG	71	94	24	N5	0	69	84	69	65	80	182	401	Cardoso2018_sly-miR5303g
SL4.0ch04:61659315-61659903	Cluster_40562	589	259	69	224	28	.	AAUAAUAUUUUUGAAGAGUCUGAG	30	33	N	N2	-1	20	38	13	19	25	38	106	Cardoso2018_sly-miR5303j-2
SL4.0ch11:13438168-13448570	Cluster_94612	10403	1698659	438611	226446	0.996	+	CUGCGGAAAAAUAGCUCGACGCCAGGA	187368	0.028	N	N2	-1	255629	588390	209071	268096	104373	181686	91414	Cardoso2018_sly-miR5368
SL4.0ch03:46183085-46184444	Cluster_26494	1360	4175	10.781	1337	50	.	ACGAUUUCACUGAAGAACAUAG	468	63	24	N5	8	210	93	166	244	809	1012	1641	Cardoso2018_sly-miR7980b-1
SL4.0ch03:46183085-46184444	Cluster_26494	1360	4175	10.781	1337	50	.	ACGAUUUCACUGAAGAACAUAG	468	63	24	N5	8	210	93	166	244	809	1012	1641	Cardoso2018_sly-miR7980b-2
SL4.0ch05:60212394-60213256	Cluster_47447	863	4696	1226	2309	47	.	AAGGUGUGUCUCUGAGAUUUCG	220	44	24	N5	7.8	243	210	181	459	652	979	1972	Cardoso2018_sly-miR7981
SL4.0ch02:51075671-51076248	Cluster_21380	578	665	1.717	382	55	.	AAUACCGGUAAAGACUUUAACACU	54	56	24	N5	1	36	48	30	49	48	147	307	Cardoso2018_sly-miR7983-1
SL4.0ch08:55482036-55483128	Cluster_71654	1093	5042	13.019	3065	14	.	AGGACUCUUCUCUUAUAUAAGAAG	603	53	24	N5	11	457	203	235	275	406	1285	2181	Cardoso2018_sly-miR7984c
SL4.0ch08:60439728-60440094	Cluster_73490	367	331	0.855	92	0.079	-	AUACCGAACUUUGGAAAGGACCUU	41	11	24	N5	-1	16	24	12	56	27	38	158	Cardoso2018_sly-miR7984d
SL4.0ch09:61265354-61266557	Cluster_80579	1204	225	81	162	0	.	AUUACGAUCAUCUGAAGUUUCAUC	24	27	24	N5	0	28	13	8	9	20	61	86	Cardoso2018_sly-miR7990a-3
SL4.0ch03:62310943-62311341	Cluster_31237	399	39990	10361	38582	0.993	+	AAGUGUCUGGAUGUGUACUCC	17592	0.016	21	N5	-1	225	81	947	23287	185	582	14683	Cardoso2018_sly-miR7992
SL4.0ch01:3728576-3729221	Cluster_1940	646	786	2.03	673	0.79	.	AAAAAUUGUCUUACUGUUUGUGAC	64	3	24	N5	1.9	114	36	25	104	61	125	321	Cardoso2018_sly-miR8001a
SL4.0ch06:31416414-31418119	Cluster_52560	1706	261	74	224	94	.	UUCUUGUAGUGUCGGCUUCA	9	17	24	N5	0	42	4	21	28	27	46	93	Cardoso2018_sly-miR8001b-1
SL4.0ch07:1348244-1349025	Cluster_58560	782	3005	7.759	2792	0.732	.	AAUCUGGAUCGCGCACUGCAGGCC	797	22	24	N5	25	150	166	96	106	198	333	1956	Cardoso2018_sly-miR8001b-2
SL4.0ch11:1124472-1125213	Cluster_91570	742	1257	346	725	89	.	ACGGAUAAGAUUACGCGACGCGUU	117	68	24	N5	2	89	51	50	83	131	216	637	Cardoso2018_sly-miR8006-2
SL4.0ch11:49439968-49441416	Cluster_96855	1449	5986	1557	1712	42	.	AUGUCCGAUCAAAAUUAAACUGUU	1114	87	24	N5	29	230	281	175	273	427	1164	3436	Cardoso2018_sly-miR8007b
SL4.0ch05:40171317-40171768	Cluster_46245	452	469	111	438	0.716	.	AGUGACGGACCAAAGAACCUUGUC	18	61	24	N5	0	56	16	20	25	27	68	257	Cardoso2018_sly-miR8008b-1
SL4.0ch01:840525-841303	Cluster_810	779	19305	49.849	16886	0.961	+	AAAGUGAGACGAACAAAUUGAAUC	8958	0.048	24	N5	-1	749	536	487	306	618	962	15647	Cardoso2018_sly-miR8011a-2
SL4.0ch06:36569673-36570623	Cluster_54204	951	656	194	591	0.858	+	AAGGGCUAAAUCGCUUCUGACGGU	68	86	24	N5	-1	15	70	18	24	56	214	259	Cardoso2018_sly-miR8013
SL4.0ch09:62521232-62521953	Cluster_80969	722	6574	16.975	6395	0.995	+	AACAACAUACUUACUGAAAUGCC	1530	0.084	24	N5	-1	181	243	157	176	333	2368	3116	Cardoso2018_sly-miR8020
SL4.0ch03:3742790-3746514	Cluster_23558	3725	50220	12976	18059	0.856	+	GCUAUAGAACUCCAAAUCG	864	57	22	N4	-1	4659	875	4621	5630	22466	4313	7656	Cardoso2018_sly-miR8032d
SL4.0ch01:82871144-82871264	Cluster_10175	121	5173	1358	5127	0.997	+	UAUUUCUGCAGCUUUGGAAUU	1684	0.049	21	Y	-1	480	4	356	2924	1295	62	52	Cardoso2018_sly-miR8033
SL4.0ch11:53811040-53812904	Cluster_98480	1865	6011	1521	5069	69	.	AGGACGUGGCAUUGACUCUAUUCG	352	71	24	N5	8.8	306	335	297	458	460	1230	2925	Cardoso2018_sly-miR8039-1
SL4.0ch06:741597-742122	Cluster_49780	526	1744	403	1423	68	-	AACAACUGAUAGUUGGAGUGUGUA	107	4	24	N5	-1	186	134	70	93	143	369	749	Cardoso2018_sly-miR8039-2
SL4.0ch08:2134785-2135724	Cluster_67382	940	434	121	405	84	.	GAGUGUCUGUAGCCUUAUCUCUAC	128	69	24	N5	2.7	25	13	9	11	24	54	298	Cardoso2018_sly-miR8045-2
SL4.0ch11:13897374-13897402	Cluster_94677	29	194	1	11	27	.	UCUUUCUACCAUACUAUC	21	63	N	N2	-1	89	4	19	17	29	26	10	Cardoso2018_sly-miR8051
SL4.0ch10:3311904-3312432	Cluster_84792	529	671	1.733	651	89	-	CUUGGUGAAAAAUUCUGAAUCCA	216	25	23	N5	-1	26	18	24	42	35	339	187	Cardoso2018_sly-miR828a
SL4.0ch12:6287600-6288722	Cluster_101066	1123	378	0.976	129	65	.	UUCUGACUUAAAACCAACUUACA	9	0.706	24	N5	0	46	16	18	43	32	82	141	Cardoso2018_sly-miR845b
SL4.0ch12:2028711-2029016	Cluster_99529	306	488885	126280	448423	0	-	UUGGCUGAGUGAGCAUCACGG	292432	0.002	21	N5	-1	32136	166	88347	364008	3720	355	153	Cardoso2018_sly-miR9471b
SL4.0ch08:50015806-50016053	Cluster_70157	248	492	170	62	0.071	-	UGACAGAAGAGAGUGAGCAC	125	15	22	Y	-1	41	9	136	24	174	33	75	Lunardon2020_miR156_sly-b2.5r1-119906_MIR
SL4.0ch08:50035595-50036664	Cluster_70163	1070	946	243	330	0.091	-	GCUCACUGCUCUAUCUGUCACC	228	0	N	N2	-1	189	4	248	26	345	82	52	Lunardon2020_miR156_sly-b2.5r1-132620_MIR
SL4.0ch08:24014471-24015003	Cluster_68971	533	1105	2.853	844	92	.	AAUAAUGUGGUCCUGAAUUAAAGU	157	25	24	N5	3	88	42	109	64	88	198	516	Lunardon2020_miR8019_sly-b2.5r1-12530_nearMIR
SL4.0ch05:61013910-61014367	Cluster_47692	458	346	0.893	306	44	.	AGAGACGGAGUCAGCAUUUGAAGC	30	62	24	N5	0	26	9	20	34	30	87	140	Lunardon2020_sly-b2.5r1-100164_nearMIR
SL4.0ch05:61305122-61305641	Cluster_47833	520	300	0.775	297	97	.	ACUUCGAACUCAGAAAUAAUUUG	31	73	24	N5	0.8	14	20	3	9	43	72	139	Lunardon2020_sly-b2.5r1-100332_nearMIR
SL4.0ch05:62311535-62311724	Cluster_48324	190	396	1.023	392	0.023	-	UCCGGAUAUAGGUUAGGGGGC	153	57	21	Y	-1	27	2	49	277	9	1	31	Lunardon2020_sly-b2.5r1-100883_nearMIR
SL4.0ch06:1538475-1538723	Cluster_50153	249	9355	2456	9109	0.016	-	AGUGGACAAGUAAAGGUGGAUGGA	3813	0.045	24	Y	-1	174	98	108	402	248	2955	5370	Lunardon2020_sly-b2.5r1-103103_MIR
SL4.0ch06:3434818-3434982	Cluster_50768	165	293	0.757	11	0.976	+	UAAGAUCCUGACAUGCAUUA	106	14	20	N14	-1	29	7	128	25	16	48	40	Lunardon2020_sly-b2.5r1-103913_nearMIR
SL4.0ch07:722914-723722	Cluster_58320	809	1439	3.716	1372	0.868	+	ACUGAGUGAGCAUCUGAGAAAUC	292	15	24	N5	-1	137	51	43	61	123	399	625	Lunardon2020_sly-b2.5r1-114521_nearMIR
SL4.0ch07:66759131-66760491	Cluster_66159	1361	4494	1104	4347	0.855	+	ACUAUCUGAUAUCUGAAACUCACU	360	13	24	N5	-1	280	210	159	366	533	797	2149	Lunardon2020_sly-b2.5r1-125999_nearMIR
SL4.0ch08:408642-409060	Cluster_66613	419	456	177	452	0.98	+	UUUGUUGGUGCAACUGGCAUUCUC	288	67	24	N5	-1	27	14	2	4	13	25	371	Lunardon2020_sly-b2.5r1-126552_MIR
SL4.0ch02:48410133-48410818	Cluster_20494	686	1564	4.038	1154	63	.	CAAAUUAGAGACUACUUUGAGAGU	276	38	24	N5	5	184	29	89	152	127	278	705	Lunardon2020_sly-b2.5r1-127568_MIR
SL4.0ch01:6463700-6464636	Cluster_2684	937	259	69	125	0.788	.	GGGAUAUUUUGGAGUCAAU	31	95	N	N2	-1	58	18	12	24	19	41	87	Lunardon2020_sly-b2.5r1-12952_nearMIR
SL4.0ch09:14620817-14620964	Cluster_77826	148	457	180	448	0.996	+	UGAUGAAGAUAAGAAAUGAUC	157	77	21	N14	-1	17	18	130	213	23	3	53	Lunardon2020_sly-b2.5r1-142826_MIR
SL4.0ch09:61417912-61418182	Cluster_80616	271	504	101	304	1	+	UCUGUGGAUUCUUUAACUUUUUU	118	71	24	Y	-1	45	37	25	18	17	154	208	Lunardon2020_sly-b2.5r1-147852_MIR
SL4.0ch07:60866185-60867366	Cluster_63751	1182	1002	287	891	18	.	UUAUCCGAACUUUGUAAAAUUCAA	30	92	24	N5	0.7	96	55	52	71	65	234	429	Lunardon2020_sly-b2.5r1-149751_nearMIR
SL4.0ch10:882130-883020	Cluster_83686	891	319	0.824	317	0.953	+	AUGGCUUCCUCUGAAGGCGACUUGCCAA	40	79	N	N2	-1	46	133	24	40	21	27	28	Lunardon2020_sly-b2.5r1-17775_nearMIR
SL4.0ch01:3799831-3801044	Cluster_1967	1214	3171	888	1306	88	.	AUGCGUGUCUAUUUGUUCAACUUU	563	88	24	N5	15	189	130	162	153	183	664	1690	Lunardon2020_sly-b2.5r1-1796_nearMIR
SL4.0ch10:2236431-2236924	Cluster_84287	494	324	0.837	316	15	.	AGAUGUCUGUUUAAAAAUUCUGG	18	35	24	N5	0	16	20	7	36	51	83	111	Lunardon2020_sly-b2.5r1-18515_nearMIR
SL4.0ch10:52478687-52479006	Cluster_87544	320	402	1.038	378	91	.	UUUAUUAUUGUCUUGGUGUAAACA	32	66	24	N5	2	9	32	19	21	51	115	155	Lunardon2020_sly-b2.5r1-24514_nearMIR
SL4.0ch10:55133307-55133611	Cluster_87869	305	284	0.733	280	97	-	AUUAAAUGCUCUCCGAACACUUGC	37	84	24	N5	-1	13	20	5	12	19	54	161	Lunardon2020_sly-b2.5r1-25100_nearMIR
SL4.0ch10:56250890-56253237	Cluster_88071	2348	6256	1654	5626	92	.	UGACGAUCUAUUACAUAUCUGGAU	771	34	24	N5	21.9	529	290	413	375	463	1035	3151	Lunardon2020_sly-b2.5r1-25456_nearMIR
SL4.0ch10:61540950-61542269	Cluster_89883	1320	814	202	783	71	.	AAAUACUUUCCGCUCUAUCAUAAU	134	5	24	N5	1	60	35	22	53	53	126	465	Lunardon2020_sly-b2.5r1-27775_nearMIR
SL4.0ch10:61766948-61767429	Cluster_89981	482	3233	848	3152	0.019	-	UUAUUUGGGGUAGAUGAGCUC	1826	0.079	21	N5	-1	141	18	157	2543	101	41	232	Lunardon2020_sly-b2.5r1-27893_MIR
SL4.0ch11:307858-308345	Cluster_91299	488	857	213	831	0.033	-	UCUAAGUAUGUGACUAGUAGGUGU	159	30	24	N5	-1	59	90	28	132	23	83	442	Lunardon2020_sly-b2.5r1-29351_MIR
SL4.0ch11:959873-960045	Cluster_91506	173	440	136	436	0.011	-	UUAUCUGGAGUUACAAGUUGA	351	0.084	21	N15	-1	11	2	22	404	0	1	0	Lunardon2020_sly-b2.5r1-29595_MIR
SL4.0ch11:4055181-4055414	Cluster_92747	234	5910	1561	1716	0.987	+	UUCGAUACGCACCUGAAUC	3070	0.037	N	N2	-1	4183	3	1084	470	125	29	16	Lunardon2020_sly-b2.5r1-31088_MIR
SL4.0ch11:12784320-12784472	Cluster_94486	153	372	0.961	368	33	.	AUGUGACAUCUCUCUAGGAUCAGU	33	52	24	N6	0	23	14	19	43	34	82	157	Lunardon2020_sly-b2.5r1-33666_nearMIR
SL4.0ch08:59840450-59841050	Cluster_73263	601	4814	1231	1603	6	.	AAGUGUGUCUCUGAGAUUUGGGGC	482	1	24	N5	9	252	191	251	543	428	768	2381	Lunardon2020_sly-b2.5r1-35869_nearMIR
SL4.0ch11:48540101-48540304	Cluster_96558	204	334	0.862	332	0.997	+	UUCAAAUCUGACAACGUGAAC	145	1	21	Y	-1	21	23	5	219	45	10	11	Lunardon2020_sly-b2.5r1-37586_MIR
SL4.0ch11:51971193-51971708	Cluster_97794	516	288	0.744	226	0.955	+	UAGGAAAAGGGGGCAACUGAUAGU	124	99	24	N5	-1	26	27	10	45	7	11	162	Lunardon2020_sly-b2.5r1-39164_nearMIR
SL4.0ch12:2027014-2027786	Cluster_99528	773	1300	357	1284	0.005	-	UCAGGAUGAUAACUAUUGGU	758	0.089	20	N5	-1	47	19	842	104	272	10	6	Lunardon2020_sly-b2.5r1-41082_MIR
SL4.0ch12:61020396-61020667	Cluster_104053	272	675	1.743	3	1	+	ACACACUCUGCAUUCAAUUAAAUU	387	11	N	N2	-1	145	9	17	11	9	14	470	Lunardon2020_sly-b2.5r1-45490_MIR
SL4.0ch08:55876855-55877835	Cluster_71787	981	4722	1293	1050	0.946	+	AAGUGUGUCUCUGAAAUUUCAAGC	1996	35	24	N5	-1	111	159	118	108	188	763	3275	Lunardon2020_sly-b2.5r1-4774_nearMIR
SL4.0ch12:61562809-61563224	Cluster_104191	416	8629	2281	8156	0.981	+	UAAAUGUUUUCCGAGUAUCUUU	1512	0.052	21	N5	-1	1168	85	1110	2407	1978	1297	584	Lunardon2020_sly-b2.5r1-49254_MIR
SL4.0ch02:27489871-27490723	Cluster_13980	853	2634	6.801	2551	98	.	ACUGAGGACUACGUUUAUACUAGU	383	13	24	N5	8	173	168	108	179	234	467	1305	Lunardon2020_sly-b2.5r1-54306_nearMIR
SL4.0ch02:40388553-40388768	Cluster_17859	216	620	101	243	97	.	AUCAUUGCUCUUGCAUACAUC	75	98	21	N6	3	78	8	53	448	9	7	17	Lunardon2020_sly-b2.5r1-59077_MIR
SL4.0ch03:640502-640717	Cluster_22242	216	494	176	492	0.895	+	AAUGACGGGGUCUGAGAUAAUACU	89	55	24	N11	-1	26	42	5	67	71	94	189	Lunardon2020_sly-b2.5r1-64238_nearMIR
SL4.0ch03:1865195-1865400	Cluster_22773	206	198	11	187	0.995	+	UUUUCUGAGAAAACAAAUAGU	118	67	21	Y	-1	21	2	7	142	19	7	0	Lunardon2020_sly-b2.5r1-64835_MIR
SL4.0ch03:48894200-48894707	Cluster_27370	508	284	0.733	270	0.715	.	AUUUGAUAUCACUGUAGCUAAUCA	25	15	24	N5	0	12	26	11	22	29	72	112	Lunardon2020_sly-b2.5r1-71956_nearMIR
SL4.0ch03:54194824-54194929	Cluster_28492	106	627	119	609	0.992	+	AGCAUAGUAAAGAGUAGAGACU	156	67	22	Y	-1	107	6	65	113	201	117	18	Lunardon2020_sly-b2.5r1-73712_MIR
SL4.0ch03:63901495-63902127	Cluster_31799	633	708	1.828	573	0.996	+	CUAAAAUCUUAUCCACCAUCCCUU	138	95	24	N5	-1	39	17	35	123	58	76	360	Lunardon2020_sly-b2.5r1-77633_MIR
SL4.0ch04:5065693-5066179	Cluster_34212	487	581	100	527	63	.	AAUCUGUUUGAUUCUCAAAAAAU	130	1	23	N5	-1	26	28	7	15	45	288	172	Lunardon2020_sly-b2.5r1-80482_nearMIR
SL4.0ch04:36489912-36490478	Cluster_35892	567	1379	361	400	0.959	+	AUAUGUGUGUCUCUGAGAUUUCGA	305	58	24	N5	-1	39	8	54	123	160	209	786	Lunardon2020_sly-b2.5r1-83413_nearMIR
SL4.0ch04:53034164-53034283	Cluster_37495	120	573	180	551	0.998	+	UUGAUUAUGGUAGAAUAUUAG	173	0.098	N	N2	-1	199	1	23	308	40	2	0	Lunardon2020_sly-b2.5r1-86205_nearMIR
SL4.0ch05:3159877-3160170	Cluster_42895	294	1402	320	1266	0.066	-	UUUUGAGCAUUUCUUUACCU	245	33	N	N2	-1	275	12	367	439	177	98	34	Lunardon2020_sly-b2.5r1-92451_nearMIR
SL4.0ch07:56261572-56262143	Cluster_62376	572	10255	2680	3751	0.718	.	UCGGUCUACGUAACACUAUCUUGU	2962	26	24	N5	116	831	320	436	598	673	1500	5897	Lunardon2020_sly-b2.5r1-94292_nearMIR
SL4.0ch01:71579904-71580027	Cluster_6408	124	266	87	260	1	+	AAUGUUUGGCAAUAUGGUAGG	75	47	N	N2	-1	78	0	3	171	5	3	6	Lunardon2020_sly-b2.5r1-9958_MIR
SL4.0ch05:60894366-60895975	Cluster_47634	1610	185352	47809	176087	0.997	+	CUAUGAGAUAAGUUCAACGUG	88422	0.015	21	N5	-1	4062	745	6688	154180	16806	1934	937	miRBase21_sly-MIR10528
SL4.0ch11:1224466-1227473	Cluster_91606	3008	2316	5.98	2045	65	.	AACGAGUGAGACUUGCUCAGUUGG	187	78	24	N5	9	177	100	140	399	247	311	942	miRBase21_sly-MIR10529
SL4.0ch09:3094764-3096295	Cluster_76035	1532	19269	49.756	18855	0.019	-	UUGAAUGUUGGGGAACGAACGUCU	2454	8	N	N2	-1	522	5715	630	1043	1271	2377	7711	miRBase21_sly-MIR10530
SL4.0ch06:32773642-32776346	Cluster_52864	2705	5450	14.073	4512	0.95	+	UUAUGGACUCAGGUGCUUUUGACC	368	64	24	N5	-1	501	363	205	670	545	835	2331	miRBase21_sly-MIR10531
SL4.0ch12:1450574-1452087	Cluster_99277	1514	19479	5098	17321	0.998	+	ACAAAGAUCUUAUGAAUUCUA	1221	4	22	N5	-1	1129	2195	1032	3658	5169	2720	3576	miRBase21_sly-MIR10533
SL4.0ch08:3358770-3359623	Cluster_67901	854	209	40	67	0.809	+	AGGACAUGUGCUUUUCUGAUGCAU	20	78	24	N5	-1	15	10	3	11	12	46	112	miRBase21_sly-MIR10535a
SL4.0ch08:3362130-3364378	Cluster_67902	2249	771	1.991	452	73	.	AGCUUUAACAAAUUUGUGCCAACC	86	41	N	N2	-1	87	74	21	53	54	123	359	miRBase21_sly-MIR10535b
SL4.0ch04:62000701-62000971	Cluster_40687	271	9670	24.969	6242	0.727	.	AGCUGACGAUUAGAACAUGUCU	1950	34	22	N6	-1	371	254	461	669	2886	2255	2774	miRBase21_sly-MIR10536
SL4.0ch08:409162-409768	Cluster_66614	607	5300	1385	5222	0.91	+	AUUUACCCCAAGUUCGUUGUC	2407	9	21	N5	-1	298	67	292	3314	520	459	350	miRBase21_sly-MIR10537
SL4.0ch11:49253092-49253515	Cluster_96790	424	1667	404	335	20	.	GAGUAACGUAUAUCAAUCUGACGU	358	35	24	N5	8	91	57	70	92	179	255	923	miRBase21_sly-MIR10538
SL4.0ch12:4236607-4238418	Cluster_100474	1812	38048	9846	36485	0.006	-	UGGUGAUUGUGGUUCGAAAAU	15390	0.02	21	N5	-1	4528	61	1125	21592	9899	474	369	miRBase21_sly-MIR10539
SL4.0ch06:76871-77630	Cluster_49485	760	915	263	740	0.703	.	UUCGACUAAUAGUUAUUAUUU	112	95	21	N5	3	61	40	93	265	112	122	222	miRBase21_sly-MIR10540
SL4.0ch04:42634513-42637951	Cluster_36191	3439	3412	8.81	2937	0.898	+	CGUGCUCUUGCCCCUGUAGUAAC	338	58	24	N5	-1	214	149	136	315	505	760	1333	miRBase21_sly-MIR10541
SL4.0ch06:40481390-40486620	Cluster_55563	5231	339715	87799	121004	0.002	-	UUGACAGAAGAUAGAGAGC	89358	0.005	N	N2	-1	122589	187	66394	132563	16623	579	780	miRBase21_sly-MIR156a
SL4.0ch02:50516677-50517349	Cluster_21199	673	5019	12.96	1973	0.871	+	UUGACAGAAGAUAGAGAGC	1277	25	N	N2	-1	1805	45	1148	643	366	315	697	miRBase21_sly-MIR156b
SL4.0ch07:51016500-51016706	Cluster_61610	207	1258	348	303	0.778	.	UGACAGAAGAGAGUGAGCAC	649	33	N	N2	-1	241	17	710	52	20	77	141	miRBase21_sly-MIR156d
SL4.0ch08:50047145-50047603	Cluster_70170	459	5086	1333	4706	0.058	-	AAAUAAUGUAAGGUAAGACUGUGU	760	25	24	N5	-1	761	231	984	446	205	653	1806	miRBase21_sly-MIR156e
SL4.0ch03:62179572-62180280	Cluster_31189	709	1793261	463089	1693782	1	+	UUUGGAUUGAAGGGAGCUCUA	897025	0.001	21	N5	-1	120368	1215	574278	1068067	23638	4017	1678	miRBase21_sly-MIR159
SL4.0ch08:62456611-62459211	Cluster_74345	2601	2228	5.753	1436	30	.	AUUCGAUCUGUGAAAAGAAAUUUC	214	75	24	N5	7.7	131	80	130	208	201	542	936	miRBase21_sly-MIR159b
SL4.0ch05:64819363-64819663	Cluster_49363	301	3491	9.014	991	0.002	-	UGCCUGGCUCCCUGUAUGCC	1164	0.069	20	N5	-1	461	37	1848	846	89	175	35	miRBase21_sly-MIR160a
SL4.0ch09:7216701-7217024	Cluster_77312	324	5888	1504	2305	0.996	+	UGGAGAAGCAGGGCACGUGC	1588	0.043	20	N5	-1	609	94	2334	2244	312	162	133	miRBase21_sly-MIR164a
SL4.0ch01:82235274-82235444	Cluster_9963	171	6267	1682	488	0.981	+	UGGAGAAGCAGGGCACGUGC	2498	0.033	20	Y	-1	714	12	3285	2152	28	20	56	miRBase21_sly-MIR164b
SL4.0ch09:65154229-65154672	Cluster_82106	444	225488	58246	10505	0.044	-	UCGGACCAGGCUUCAUUCCCC	150653	0.006	21	N5	-1	1220	444	3720	200842	10814	4029	4419	miRBase21_sly-MIR166a
SL4.0ch08:63841993-63842318	Cluster_74842	326	63072	162.862	2030	1	+	UCGGACCAGGCUUCAUUCCCC	31323	0.007	21	N5	-1	1021	38	1073	58498	2175	205	62	miRBase21_sly-MIR166b
SL4.0ch01:84930230-84930766	Cluster_10793	537	1551656	400626	596627	0	-	UCGGACCAGGCUUCAUUCCUC	743230	0	21	N5	-1	49106	23	46204	1449959	5420	835	109	miRBase21_sly-MIR166c
SL4.0ch06:46913722-46913879	Cluster_57975	158	338	0.873	99	12	-	UGAAGCUGCCAGCAUGAUCU	93	81	20	N15	-1	45	13	125	72	21	18	44	miRBase21_sly-MIR167a
SL4.0ch02:36834133-36834757	Cluster_16575	625	57640	148.836	55561	0.01	-	UAAAGCUGCCAGCAUGAUCU	26450	0.011	N	N2	-1	12321	26	34463	7097	2763	760	210	miRBase21_sly-MIR167b
SL4.0ch08:573815-574117	Cluster_66700	303	35711	9212	26715	1	+	CCUGCCUUGCAUCAACUGAAU	13353	0.014	21	N5	-1	3664	32	1061	17537	12191	1185	41	miRBase21_sly-MIR168a
SL4.0ch12:64746857-64747364	Cluster_105595	508	61599	159.059	30629	1	+	CCCGCCUUGCAUCAACUGAAU	16640	0.01	21	N5	-1	7939	43	2270	26760	23830	478	279	miRBase21_sly-MIR168b
SL4.0ch07:2146970-2147491	Cluster_58921	522	306	0.79	289	50	.	UGACAAGCUCUUCUUUUUCAUG	48	74	22	N5	-1	43	12	13	26	86	67	59	miRBase21_sly-MIR169b
SL4.0ch07:4181013-4181817	Cluster_59712	805	1044	296	996	0.763	.	AUUCAUGUAAAACUUUAUAGACGU	188	68	24	N5	2	76	31	53	58	103	194	529	miRBase21_sly-MIR169c
SL4.0ch08:55684904-55685040	Cluster_71713	137	3298	816	3285	1	+	UGGCAAGCAUCUUUGGCGACU	1781	0.032	21	Y	-1	370	0	646	2241	31	10	0	miRBase21_sly-MIR169e
SL4.0ch03:54665126-54665511	Cluster_28684	386	12720	32.845	12695	0.977	+	UAGGCGUUGUCUGAGGCUAAC	5453	0.05	21	N5	-1	821	275	562	6338	2221	1178	1325	miRBase21_sly-MIR169f
SL4.0ch02:44751387-44751864	Cluster_19371	478	55672	143.754	582	0.004	-	UAUUGGCCUGGUUCACUCAGA	44720	0.006	21	N5	-1	2221	17	2236	50515	369	94	220	miRBase21_sly-MIR171a
SL4.0ch02:42766130-42766597	Cluster_18713	468	549	118	489	66	.	UUGAUCUGGAUUUAAUUAGGAA	53	39	21	N5	0	58	34	27	153	97	83	97	miRBase21_sly-MIR171b
SL4.0ch12:528824-529061	Cluster_98856	238	6706	1716	5735	0.08	-	UUGAGCCGCGCCAAUAUCACG	2315	0.07	21	N14	-1	468	32	363	5021	168	318	336	miRBase21_sly-MIR171c
SL4.0ch12:2934366-2936086	Cluster_99891	1721	4504	1130	2916	55	.	CGAUGUUGGUGAGGUUCAAUC	803	39	24	N5	29	245	189	167	1290	346	883	1384	miRBase21_sly-MIR171d
SL4.0ch07:60674884-60675348	Cluster_63658	465	980	231	935	0.968	+	UUGAGCCGCGUCAAUAUCUCU	599	0.098	21	N5	-1	32	6	24	856	15	11	36	miRBase21_sly-MIR171e
SL4.0ch02:31344316-31344881	Cluster_14568	566	12100	3144	235	0.008	-	UAUUGGCCUGGUUCACUCAGA	9619	0.02	21	N5	-1	463	10	488	10924	81	44	90	miRBase21_sly-MIR171f
SL4.0ch06:44192207-44192964	Cluster_56991	758	2858	780	1350	0.888	+	AGAAUCUUGAUGAUGCUGCAU	689	16	N	N2	-1	617	28	855	1066	70	67	155	miRBase21_sly-MIR172a
SL4.0ch11:52459013-52459463	Cluster_98001	451	3150	834	1424	0.757	.	AGAAUCUUGAUGAUGCUGCAU	778	58	21	N5	56	391	65	628	1142	168	213	543	miRBase21_sly-MIR172b
SL4.0ch05:62595290-62595535	Cluster_48452	246	766	1.978	466	0.916	+	GGAAUCUUGAUGAUGCUGCAG	148	93	21	Y	-1	135	10	147	269	39	48	118	miRBase21_sly-MIR172d
SL4.0ch08:55512767-55513775	Cluster_71660	1009	9368	2490	4326	65	.	AAGUAGGCGAUGUUCAUUUUAG	1024	46	24	N5	33	1444	371	896	514	1809	1851	2483	miRBase21_sly-MIR1916
SL4.0ch04:48279281-48279442	Cluster_36580	162	211	45	142	7	.	ACCGGCAUUAGUUAAGUGGAACA	34	64	24	N6	0	15	14	9	10	13	70	80	miRBase21_sly-MIR1917
SL4.0ch08:63572610-63573177	Cluster_74780	568	4004	1039	3694	64	.	AUCGAACUACCGCUAACAGAAUGG	143	60	24	N5	8	295	181	185	281	344	849	1869	miRBase21_sly-MIR1918
SL4.0ch08:54711110-54711510	Cluster_71393	401	4615	11.917	329	0.992	+	ACGAGAGUCAUCUGUGACAGG	2489	0.059	21	N5	-1	466	25	108	3317	372	262	65	miRBase21_sly-MIR1919a
SL4.0ch08:54666306-54666407	Cluster_71375	102	341	0.881	0	1	+	AUAAUGGAAGAUCGAGUUAUC	275	0.076	21	N12	-1	15	0	11	313	2	0	0	miRBase21_sly-MIR1919b
SL4.0ch08:54679628-54679951	Cluster_71381	324	883	280	7	0.997	+	AUAAUGGAAGAUCGAGUUAUC	257	1	21	N5	-1	37	15	47	603	151	25	5	miRBase21_sly-MIR1919c
SL4.0ch08:62901845-62902291	Cluster_74541	447	9262	23.916	2051	0.014	-	UUGGACUGAAGGGAGCUCCCU	1812	0.062	21	N5	-1	463	32	1901	3449	2407	602	408	miRBase21_sly-MIR319a
SL4.0ch06:1568388-1568851	Cluster_50160	464	85939	221.908	16425	1	+	UUGGACUGAAGGGAGCUCCCU	26785	0.01	21	N5	-1	5267	326	24377	39272	6967	7254	2476	miRBase21_sly-MIR319b
SL4.0ch03:51029596-51029986	Cluster_27900	391	124986	322.734	64947	1	+	UUGGACUGAAGGGAGCUCCUU	40795	0.007	21	N5	-1	12000	167	18007	56872	24894	10306	2740	miRBase21_sly-MIR319c
SL4.0ch03:62188163-62188457	Cluster_31193	295	30518	78.802	397	0.993	+	UUGGACUGAAGGGUUUCCUUC	23816	0.008	21	Y	-1	18	14	161	27072	3004	182	67	miRBase21_sly-MIR319d
SL4.0ch10:58441530-58441917	Cluster_88599	388	12077	3185	9425	0.035	-	CGCUAUCCAUCCUGAGUUUU	3170	0.035	N	N2	-1	2454	30	3611	5401	334	74	173	miRBase21_sly-MIR390a
SL4.0ch06:1386700-1386894	Cluster_50068	195	4251	10.977	2665	0.004	-	CGCUAUCCAUCCUGAGUUCU	1625	0.042	N	N2	-1	1074	3	2000	1140	11	9	14	miRBase21_sly-MIR390b
SL4.0ch06:4551809-4553167	Cluster_50874	1359	34978	9019	34918	0.99	+	ACGCAGGAGAGAUGAUGCUGGA	5422	0.028	22	N5	-1	3985	1307	10002	4341	11381	2107	1855	miRBase21_sly-MIR391
SL4.0ch03:3063417-3063771	Cluster_23252	355	3237	858	2713	0.958	+	AUCAUGCGAUCUCUUCGGAAU	1753	0.075	21	N5	-1	141	261	195	2436	72	57	75	miRBase21_sly-MIR393
SL4.0ch04:63861824-63862059	Cluster_41464	236	11061	2861	3964	1	+	UUGGCAUUCUGUCCACCUCC	4457	0.03	20	Y	-1	398	11	6489	3751	230	138	44	miRBase21_sly-MIR394
SL4.0ch05:1752345-1753403	Cluster_42245	1059	110551	28560	4070	0.991	+	CUGAAGUGUUUGGGGGAACUC	60595	0.014	21	N5	-1	4204	214	18182	85428	1361	385	777	miRBase21_sly-MIR395a
SL4.0ch02:30870734-30871282	Cluster_14504	549	384	0.992	0	30	-	CUGAAGUAUUUGGGGGAACUC	139	96	21	N5	-1	34	31	34	204	26	24	31	miRBase21_sly-MIR395b
SL4.0ch07:2593376-2593842	Cluster_59100	467	277113	71550	828	0.999	+	GUUCAAUAAAGCUGUGGGAAG	137518	0.005	N	N2	-1	58206	64	36507	179515	1879	666	276	miRBase21_sly-MIR396a
SL4.0ch07:2602995-2603402	Cluster_59105	408	202634	52334	5743	0.005	-	UUCCACAGCUUUCUUGAACU	83783	0.003	20	N5	-1	16913	151	104100	55528	21234	3434	1274	miRBase21_sly-MIR396b
SL4.0ch07:65889180-65889870	Cluster_65816	691	790239	204024	785695	0	-	UCAUCAACGCUAAACUCGAUC	263294	0.002	21	N5	-1	113046	1304	39383	577192	48908	7917	2489	miRBase21_sly-MIR397
SL4.0ch11:48341060-48341642	Cluster_96498	583	1952426	504179	1949870	0	-	UAUGUUCUCAGGUCGCCCCUG	1550943	0.001	21	N5	-1	24304	171	27167	1882232	17688	675	189	miRBase21_sly-MIR398a
SL4.0ch03:3878760-3879821	Cluster_23599	1062	1372	343	1145	0.96	+	GGGCUACACUCUAUUGGCAUG	660	38	21	N5	-1	196	5	193	878	33	29	38	miRBase21_sly-MIR399
SL4.0ch01:70948922-70949083	Cluster_6203	162	86060	22221	85419	1	+	CUAGAUUCACGCACAAGCUCG	20407	0.005	N	N2	-1	25246	16	18119	41509	948	195	27	miRBase21_sly-MIR403
SL4.0ch01:83315293-83315561	Cluster_10336	269	416391	107589	369708	0	-	UGCACUGCCUCUUCCCUGGCU	160740	0.002	21	Y	-1	49810	997	57127	232586	50606	19228	6037	miRBase21_sly-MIR408
SL4.0ch10:3526020-3526361	Cluster_84856	342	1257	346	1232	0.015	-	UGUCUCUCCCUCAAGGGCUCC	544	7	21	N5	-1	80	7	107	735	209	70	49	miRBase21_sly-MIR477
SL4.0ch03:59187139-59188066	Cluster_30251	928	24208	6209	23576	0.996	+	UUUCCAAUUCCACCCAUUCCUA	9308	0.019	21	N5	-1	1600	105	961	10757	10457	138	190	miRBase21_sly-MIR482a
SL4.0ch06:35175829-35176615	Cluster_53658	787	103072	26649	30169	0.001	-	UCUUGCCUACACCGCCCAUGCC	49994	0.014	22	N5	-1	5565	1054	6684	7422	73835	726	7786	miRBase21_sly-MIR482b
SL4.0ch06:35183957-35184298	Cluster_53663	342	5312	13.716	5284	0.001	-	UCUUGCCAAUACCGCCCAUUCC	2801	0.034	22	N5	-1	137	15	389	835	3723	106	107	miRBase21_sly-MIR482c
SL4.0ch06:35175829-35176615	Cluster_53658	787	103072	26649	30169	0.001	-	UCUUGCCUACACCGCCCAUGCC	49994	0.014	22	N5	-1	5565	1054	6684	7422	73835	726	7786	miRBase21_sly-MIR482d
SL4.0ch04:55372073-55372815	Cluster_38111	743	184919	47791	184357	1	+	UCUUUCCUACUCCUCCCAUACC	108796	0.005	22	N5	-1	3199	965	11658	18891	145064	1479	3663	miRBase21_sly-MIR482e
SL4.0ch09:1697079-1698504	Cluster_75448	1426	11722	3068	6971	0.964	+	UGCAUUUGCACCUGCACCUUA	2196	0.084	21	N5	-1	1305	69	3564	5432	389	360	603	miRBase21_sly-MIR530
SL4.0ch04:441050-441766	Cluster_32336	717	11508	29.716	11433	0.979	+	UCCCCAGUCCAGGCAUUCCAAC	5065	0.043	22	N5	-1	1486	204	1281	631	7081	559	266	miRBase21_sly-MIR5300
SL4.0ch07:4199224-4199453	Cluster_59727	230	2432	680	2401	0.968	+	UGAAAUGCUAUAGUUGGAAAGU	1060	0.091	22	Y	-1	86	27	157	698	1270	71	123	miRBase21_sly-MIR5302a
SL4.0ch07:4199224-4199453	Cluster_59727	230	2432	680	2401	0.968	+	UGAAAUGCUAUAGUUGGAAAGU	1060	0.091	22	Y	-1	86	27	157	698	1270	71	123	miRBase21_sly-MIR5302b
SL4.0ch01:89548688-89549190	Cluster_12319	503	3149	831	3121	0.982	+	UCAAUGCUACAUACUCAUCCC	658	0.066	N	N2	-1	128	791	279	1855	54	3	39	miRBase21_sly-MIR5304
SL4.0ch11:3187377-3188778	Cluster_92396	1402	305546	788.969	302098	0.999	+	UGGAAGGGAGAAUAUCCAGGA	180750	0.009	21	N5	-1	6516	4472	26571	253478	10349	2145	2015	miRBase21_sly-MIR6022
SL4.0ch12:65997865-65999227	Cluster_106112	1363	759938	196282	752230	0.001	-	UAUUCCAUGAGACUGUUUUUGG	258779	0.009	22	N5	-1	51158	4589	55670	128057	485780	17932	16752	miRBase21_sly-MIR6023
SL4.0ch01:75480081-75480617	Cluster_7752	537	101708	26226	100532	0	-	UUUAGCAAGAGUUGUUUUACC	33220	0.006	21	N5	-1	1981	377	1976	49617	41416	5636	705	miRBase21_sly-MIR6024
SL4.0ch04:439923-440218	Cluster_32335	296	3576	934	3522	0.001	-	UUAUUGAACCUUGAUGUUAUC	1174	0.063	21	Y	-1	503	17	87	2032	834	90	13	miRBase21_sly-MIR6025
SL4.0ch01:841473-843230	Cluster_811	1758	27030	69.796	26688	0.974	+	UUCUUGGCUAGAGUUGUAUUGC	4712	0.046	21	N5	-1	4479	152	2497	9837	9308	260	497	miRBase21_sly-MIR6026
SL4.0ch10:61963577-61963986	Cluster_90065	410	65136	16892	64789	0.999	+	UGAAUCCUUCGGCUAUCCAUA	21818	0.015	21	N5	-1	5311	80	6579	28372	22875	1293	626	miRBase21_sly-MIR6027
SL4.0ch01:70015042-70015998	Cluster_5930	957	15788	40.767	8585	0.921	+	GUGUGUCUCUGAGAUCUCGGACAU	2540	0.092	24	N5	-1	381	1151	430	1119	874	2762	9071	miRBase21_sly-MIR7981a
SL4.0ch09:57404375-57404540	Cluster_79528	166	767	1.981	656	0.072	-	AACGUGACACUAUUUUAUGAACCC	195	6	24	N12	-1	30	53	14	28	36	201	405	miRBase21_sly-MIR7981c
SL4.0ch03:10360537-10360671	Cluster_25054	135	667	1.722	57	5	-	AAGUGUGUCUCUGAGAUUUCGGGU	395	35	24	N11	-1	10	14	1	8	14	74	546	miRBase21_sly-MIR7981d
SL4.0ch07:60229413-60231050	Cluster_63517	1638	930	201	654	49	.	UGAGAUUUCGGACAUGGUUUAG	61	59	24	N5	1	118	62	66	80	169	119	316	miRBase21_sly-MIR7981e
SL4.0ch12:64971665-64972311	Cluster_105704	647	1052	2.716	893	0.852	+	UUAGAUGAACAUCAACAAACU	92	98	21	N5	-1	44	44	95	322	91	199	257	miRBase21_sly-MIR827
SL4.0ch07:58508423-58508822	Cluster_63009	400	2802	735	384	90	.	UAUGUGGACUUGACAAACCUC	298	75	21	N5	3.9	144	50	266	1862	109	136	235	miRBase21_sly-MIR9469
SL4.0ch08:407087-407523	Cluster_66612	437	301416	77805	297272	1	+	UUUGGCUCAUGGAUUUUAGC	224909	0.002	20	N5	-1	7765	7	286736	5704	1132	32	40	miRBase21_sly-MIR9470
SL4.0ch12:2030211-2030841	Cluster_99530	631	542944	1401.97	499473	0	-	UUGGCUGAGUGAGCAUCACUG	429658	0.002	21	N5	-1	33142	204	15812	489385	4035	187	179	miRBase21_sly-MIR9471a
SL4.0ch12:2030211-2030841	Cluster_99530	631	542944	1401.97	499473	0	-	UUGGCUGAGUGAGCAUCACUG	429658	0.002	21	N5	-1	33142	204	15812	489385	4035	187	179	miRBase21_sly-MIR9471b
SL4.0ch08:57078027-57079214	Cluster_72162	1188	79602	20545	78913	0.951	+	UUUCAGUAGACGUUGUGAAUA	29114	0.035	21	N5	-1	3416	2034	10087	46003	5513	6105	6444	miRBase21_sly-MIR9472
SL4.0ch07:3051252-3051419	Cluster_59297	168	11802	3075	11749	0.995	+	UGGCUGUAAAUCUAAACUCGU	8898	0.015	21	Y	-1	313	2	135	11117	210	10	15	miRBase21_sly-MIR9473
SL4.0ch08:60247907-60249012	Cluster_73406	1106	43706	112.856	42271	0.044	-	UGUAGAAGUCAUGAAUAAAAUG	8722	0.07	22	N5	-1	2710	927	4183	15150	15546	1440	3750	miRBase21_sly-MIR9474
SL4.0ch09:57495874-57497916	Cluster_79557	2043	223220	57690	85828	0.032	-	AACGAUCUCUACAUUGUAGGC	92192	0.013	21	N5	-1	3698	903	7007	174487	12456	4509	20160	miRBase21_sly-MIR9475
SL4.0ch01:80369064-80369246	Cluster_9374	183	23843	6166	508	15	.	AAAAAGAUGCAGGACUAGACC	1540	0.047	N	N2	-1	5665	36	1111	15911	324	152	644	miRBase21_sly-MIR9476
SL4.0ch11:51024442-51025376	Cluster_97425	935	600	149	530	0.722	.	GCUUAAAUAUGUAGAUCGAACU	41	37	24	N5	0	83	30	54	116	98	76	143	miRBase21_sly-MIR9478
SL4.0ch05:64515482-64515880	Cluster_49259	399	1159	2.993	970	0.951	+	AGAAUGGUAGAGGGUCGGACC	248	23	N	N2	-1	351	1	194	486	93	4	30	miRBase21_sly-MIR9479
SL4.0ch02:30824319-30824567	Cluster_14493	249	690	1.782	1	0.041	-	AAGGGUGAUGGCAAUGACGAUGUU	289	58	24	Y	-1	5	43	12	26	101	91	412	sly-b4.0r1-14493_MIR
SL4.0ch02:30872633-30872856	Cluster_14505	224	3360	876	5	0.004	-	AAGGGUGAUGGCAAUGACGAUGUU	1523	0.054	24	Y	-1	22	191	39	134	446	448	2080	sly-b4.0r1-14505_MIR
SL4.0ch02:51920686-51920881	Cluster_21667	196	355	0.917	354	1	+	AUCCGGUAGAAUUCGUUAAGG	173	61	21	Y	-1	32	3	27	262	8	4	19	sly-b4.0r1-21667_MIR
SL4.0ch03:18114273-18114510	Cluster_25391	238	11454	2976	2933	0.001	-	UUGUGAUCUUAAUUGAAUGUA	7331	0.028	21	Y	-1	75	234	466	9052	105	135	1387	sly-b4.0r1-25391_MIR
SL4.0ch07:2867627-2867791	Cluster_59201	165	3486	9.001	3445	0.012	-	CAACUGGUAGACAAGUUAGAGUGU	1853	0.078	24	Y	-1	72	177	32	138	145	366	2556	sly-b4.0r1-59201_MIR
SL4.0ch07:6622744-6622995	Cluster_60115	252	18973	48.991	16582	0.933	+	UUCAGAAACGUCGACGGGUGC	6151	0.05	21	Y	-1	1300	39	703	15685	355	356	535	sly-b4.0r1-60115_MIR
SL4.0ch08:1104184-1104468	Cluster_66932	285	21123	5443	20608	0.057	-	ACUCAAAUCCGAGAUCUCUGGUUA	6459	0.055	24	Y	-1	710	1269	542	614	1466	5575	10947	sly-b4.0r1-66932_MIR
SL4.0ch10:908067-908160	Cluster_83697	94	1366	327	1343	0.992	+	UCCGGUGGAGCUUACAACAGC	437	0.078	21	Y	-1	217	5	202	763	119	5	55	sly-b4.0r1-83697_MIR
SL4.0ch11:49383354-49383587	Cluster_96827	234	642	158	560	0.936	+	ACCUAUGUUGGUCGGACUCUC	512	12	21	Y	-1	23	3	12	555	18	19	12	sly-b4.0r1-96827_MIR
SL4.0ch11:50734687-50734946	Cluster_97328	260	239	17	234	0.033	-	AGACUAUCCUAUAAACUGAAUUAU	63	89	24	Y	-1	8	5	16	58	19	25	108	sly-b4.0r1-97328_MIR
SL4.0ch00:327750-328064	Cluster_1	315	10767	27.802	463	0.767	.	UACUGAAGAUAUUAAUGAAG	2775	24	20	N5	-1	722	53	3797	1693	3445	432	625
SL4.0ch00:347535-347787	Cluster_10	253	308	0.795	18	51	.	UCAUUCUGAACCAACCAUUGCA	11	58	22	N6	-1	33	4	28	52	161	15	15
SL4.0ch00:1544067-1544182	Cluster_100	116	197	9	0	0.096	-	GUAAUUGAUCAAAUUCGCGGACGU	12	33	N	N2	-1	45	27	21	27	23	24	30
SL4.0ch01:1326370-1326826	Cluster_1000	457	323	0.834	117	85	.	ACUCUCUCCGUUCGGUAUUGUUUG	12	20	24	N5	0	14	16	15	16	33	66	163
SL4.0ch01:82320851-82322268	Cluster_10000	1418	202	22	198	16	.	UUCCGACUAGUAGAACUUAGU	6	88	N	N2	-1	33	16	21	35	37	23	37
SL4.0ch12:3146014-3146382	Cluster_100000	369	417	1.077	388	69	.	AUUUGAACUGUAGAAGCAUUGAGU	52	0	24	N5	0.7	39	17	32	33	23	92	181
SL4.0ch12:3146567-3146780	Cluster_100001	214	200	16	186	70	.	AUUUUAUGCAUCAAACUGUCCGGA	12	45	24	N6	0	13	19	9	9	28	46	76
SL4.0ch12:3146942-3147779	Cluster_100002	838	357	0.922	343	4	.	AAACUGUAUAUUAACAAUGAAUAC	102	3	24	N5	1	16	13	14	20	28	43	223
SL4.0ch12:3147861-3148253	Cluster_100003	393	4483	1176	4466	64	-	AAAAUUUCUGACACGGACUCAGUC	476	82	24	N5	-1	314	108	204	319	603	815	2120
SL4.0ch12:3149264-3149983	Cluster_100004	720	544	105	412	83	.	AAAUAUUUUCUACGUACCAACCA	79	32	23	N5	-1	55	16	37	27	55	207	147
SL4.0ch12:3157060-3158357	Cluster_100005	1298	229	91	221	0.943	+	AAGACUGUUGCCUCAGGGUAGC	7	59	N	N2	-1	44	63	23	22	23	26	28
SL4.0ch12:3158508-3159176	Cluster_100006	669	197	9	176	50	.	UUUUAUCAGAAACAACCUCUCUAC	6	19	24	N5	0	27	8	17	26	15	39	65
SL4.0ch12:3170863-3171138	Cluster_100007	276	215	55	212	5	.	AAACGAGCUUAUUUGAUCAGAAUU	59	28	24	N6	0	8	8	16	13	18	37	115
SL4.0ch12:3172396-3173427	Cluster_100008	1032	285	0.736	280	0.979	+	GAGGGGGCUUGAUCCUCUGGACGUG	11	25	N	N2	-1	41	116	34	22	14	25	33
SL4.0ch12:3174703-3174844	Cluster_100009	142	227	86	227	1	+	CGAUCUGGAGCUGUAGAGCA	18	66	N	N2	-1	28	95	23	21	30	16	14
SL4.0ch01:82330931-82331349	Cluster_10001	419	1433	3.7	1311	51	.	AUUUUGAAAUAUGAACUCCAGUGU	142	84	24	N5	5.7	71	89	45	88	69	385	686
SL4.0ch12:3176658-3177122	Cluster_100010	465	774	1.999	322	69	.	UCCGUUGUAGUCUAGUUGGUUAGGAUACU	150	44	N	N2	-1	39	384	25	23	27	179	97
SL4.0ch12:3178843-3179208	Cluster_100011	366	494	176	450	17	.	AUGAAAUCGCAUUUGUUAGAGAGC	42	9	24	N5	1	55	29	24	25	46	88	227
SL4.0ch12:3179948-3180437	Cluster_100012	490	301	0.777	295	52	.	GUUGAAAGUUUGGCUCACUUG	18	58	24	N5	0	21	19	12	45	16	78	110
SL4.0ch12:3190834-3192068	Cluster_100013	1235	3124	8.067	876	32	.	GUGACUUAUAGUACUCUUUACGUA	178	84	24	N5	7	156	174	105	140	237	698	1614
SL4.0ch12:3193705-3195099	Cluster_100014	1395	3487	9.004	1384	42	.	AUUCCUGUGAUCUCUAUUUUAUAG	158	19	24	N5	14	271	149	146	218	264	812	1627
SL4.0ch12:3196220-3196906	Cluster_100015	687	202	22	131	10	.	UUUAAUGUGUCUGAUUCGAAAAUC	6	58	24	N5	0	21	6	3	10	9	49	104
SL4.0ch12:3203613-3204156	Cluster_100016	544	251	48	234	59	.	AUCUGACUAGUGAGUUACAACAUU	29	42	24	N5	0	28	8	5	14	17	55	124
SL4.0ch12:3204280-3205617	Cluster_100017	1338	1073	2.771	267	78	.	CUCAAACUAAAGAUAUGUAGAAUG	172	73	24	N5	2	59	37	36	66	62	216	597
SL4.0ch12:3207102-3207933	Cluster_100018	832	1706	405	0	81	.	AUUCCUGUGAUCUCUAUUUUAUAG	191	39	24	N5	3	80	85	68	113	110	243	1007
SL4.0ch12:3208125-3209082	Cluster_100019	958	1334	345	690	95	.	AUUGUAGGGUAUCACGUAGGACGU	49	35	24	N5	1	136	42	69	80	104	276	627
SL4.0ch01:82336994-82337462	Cluster_10002	469	2534	643	2513	0.736	.	AUUGGGUGAAGGUAGAUAAUCGUU	228	0	24	N5	4	227	110	67	262	193	587	1088
SL4.0ch12:3209213-3210027	Cluster_100020	815	575	185	237	18	.	AUCCUGAACUGAUAUUAUUACGUC	61	37	N	N2	-1	81	41	30	45	30	139	209
SL4.0ch12:3210120-3210666	Cluster_100021	547	253	53	63	43	.	AAGUGUGUCUCUGGGAUUUCGAGC	43	42	24	N5	0	24	20	24	12	17	37	119
SL4.0ch12:3211187-3213382	Cluster_100022	2196	791	2.042	492	87	.	UAAUAUGUGUCUCUGAAAUUUCGG	110	68	24	N5	2	49	16	40	82	82	127	395
SL4.0ch12:3213531-3214813	Cluster_100023	1283	204	27	107	76	.	AGACGUUGAAAUUCUGGAUCACC	12	86	24	N5	0	23	10	10	12	19	50	80
SL4.0ch12:3217827-3218882	Cluster_100024	1056	311	0.803	237	50	.	CAAAAAAAUCUCUGUUGUGGUAGC	14	5	24	N5	0	16	11	21	18	30	81	134
SL4.0ch12:3218986-3220397	Cluster_100025	1412	682	1.761	505	53	.	CCGGACUGUAAAACAAUUGAUUGC	25	16	24	N5	0	75	45	34	44	70	166	248
SL4.0ch12:3220563-3221228	Cluster_100026	666	273	0.705	164	61	-	UAGUAGGUAAACUUGAAGGU	12	24	N	N2	-1	108	38	27	37	21	14	28
SL4.0ch12:3223714-3224385	Cluster_100027	672	214	53	189	0	-	CAAACUAAUUACCAUGCUGCAG	21	9	N	N2	-1	38	51	17	16	38	40	14
SL4.0ch12:3225611-3226002	Cluster_100028	392	2026	531	1225	0.007	-	UUGAGGUGUCUAGAUAUGUUC	501	14	21	N5	-1	61	15	189	1367	322	31	41
SL4.0ch12:3227934-3228188	Cluster_100029	255	586	113	521	40	.	AUCAUUAUCGUUCAGUAGAAAAAG	51	74	24	N6	0	67	44	40	25	51	155	204
SL4.0ch01:82340259-82341309	Cluster_10003	1051	22149	5792	17719	0.002	-	GGUCUUGGAUUAAACUUUGUUUCCA	1266	0.089	N	N2	-1	5584	7682	2323	1614	1264	1632	2050
SL4.0ch12:3228780-3229419	Cluster_100030	640	1050	2.711	443	0.879	+	CUUCUCGUCUGUGAUAUCAUAAAC	196	71	24	N5	-1	52	50	36	47	69	225	571
SL4.0ch12:3229976-3230215	Cluster_100031	240	18253	4732	15762	0.045	-	AUGAUGACGGAUCUCUUUACAAAG	7785	0.055	24	N13	-1	284	918	502	516	1279	3806	10948
SL4.0ch12:3231755-3232585	Cluster_100032	831	4616	11.919	3493	70	.	UGUGUGUUAUGUCAUGUAGGACU	255	61	24	N5	14.9	251	242	260	312	325	1301	1925
SL4.0ch12:3232674-3234022	Cluster_100033	1349	1710	415	1188	39	.	AUAACGGACCUAUACUUAAAGUGU	109	64	24	N5	1	100	68	82	96	93	336	935
SL4.0ch12:3234627-3234906	Cluster_100034	280	391	1.01	167	21	.	CAAAUAAUACCGGACGAAGAGAGU	22	55	24	N6	0	33	22	22	39	33	86	156
SL4.0ch12:3235302-3236413	Cluster_100035	1112	1071	2.765	991	17	.	AUAAGAGUGUCGGAUACUAGGUGA	38	6	24	N5	0.9	71	56	61	94	84	182	523
SL4.0ch12:3240142-3240712	Cluster_100036	571	613	183	440	0.904	+	AAAGAAGACUAUUGAAUCUUGUGG	52	70	24	N5	-1	32	25	27	72	54	127	276
SL4.0ch12:3241444-3241728	Cluster_100037	285	591	126	564	5	-	AUCUGUGUCGGAUUUUCCAAAAAC	105	10	24	N14	-1	33	36	43	23	41	110	305
SL4.0ch12:3241877-3242445	Cluster_100038	569	2522	612	2294	49	.	UGGACGAGAGAUUUUGGGACGUGU	225	0	24	N5	4	171	110	117	173	189	493	1269
SL4.0ch12:3242605-3243081	Cluster_100039	477	7524	1928	101	0.003	-	UCCGUUGUAGUCUAGUUGGUUAGGAUACU	2467	0.069	N	N2	-1	383	6222	136	177	131	304	171
SL4.0ch01:82342301-82343222	Cluster_10004	922	1385	376	1039	47	.	AUUUCGAUUUGGAAAAUUUUGACC	411	83	24	N5	20	36	63	37	45	80	200	924
SL4.0ch12:3243574-3244543	Cluster_100040	970	1219	348	1179	0.009	-	CAGAUCUGUGCUGUGAAGGAC	52	41	N	N2	-1	206	396	113	142	118	108	136
SL4.0ch12:3246947-3247683	Cluster_100041	737	1055	2.724	990	7	.	UCAACGAUCGUGAAUUUCA	107	54	N	N2	-1	197	129	71	84	69	234	271
SL4.0ch12:3250141-3250873	Cluster_100042	733	2555	697	547	0.782	.	CCUGAGACUGAGAGAAGGC	176	59	N	N2	-1	530	319	278	364	290	307	467
SL4.0ch12:3250959-3251431	Cluster_100043	473	274	0.708	273	2	-	GAAAACUGUUUGAUACACUAAGC	34	54	23	N5	-1	9	15	6	15	30	114	85
SL4.0ch12:3251617-3252019	Cluster_100044	403	6552	16.918	747	0.013	-	UCCGUUGUAGUCUAGUUGGUUAG	1461	0.047	N	N2	-1	1485	936	475	949	195	1649	863
SL4.0ch12:3252114-3252975	Cluster_100045	862	426	100	395	43	.	AGAAAAACGUUGUACAAAACUUGG	45	0	24	N5	0.8	28	29	10	27	36	71	225
SL4.0ch12:3256011-3256910	Cluster_100046	900	1684	448	239	0.754	.	GUUGGUUUUGGUUCUUGUGGAAUC	135	92	24	N5	5.9	83	48	92	117	234	325	785
SL4.0ch12:3257067-3258409	Cluster_100047	1343	1268	374	36	20	.	UAAGAUCUAUUUGUUGUUAU	152	19	21	N5	10	76	10	229	438	336	64	115
SL4.0ch12:3259493-3260067	Cluster_100048	575	612	180	26	0.742	.	UUUGAUUUAGAGCUUCAACAGC	43	5	22	N5	-1	52	3	45	215	269	14	14
SL4.0ch12:3265436-3266708	Cluster_100049	1273	1432	398	1294	0.834	+	AGGUCUGUGUAUAUCUUAACACUC	163	26	24	N5	-1	54	64	64	73	117	355	705
SL4.0ch01:82343692-82344124	Cluster_10005	433	1043	293	886	83	.	UGAUUUAUUGGAUUGUCUAACAAU	114	1	24	N5	1	55	46	50	39	83	236	534
SL4.0ch12:3268318-3269495	Cluster_100050	1178	2662	6.874	1696	33	.	AAUAAACACGCGAGACUUACUUGG	101	88	24	N5	5	217	128	122	215	225	550	1205
SL4.0ch12:3272609-3273552	Cluster_100051	944	407	1.051	289	42	.	CCCCUCGUUAUAGAAGUGACUCA	14	23	24	N5	0.9	29	24	23	49	45	93	144
SL4.0ch12:3274355-3274580	Cluster_100052	226	239	17	28	46	-	GAGCUGAUAUACCCCUUGUUAUC	84	92	24	N11	-1	5	10	7	4	17	97	99
SL4.0ch12:3275766-3275959	Cluster_100053	194	575	185	546	63	.	AAGACGGAGAACGAUAUAAUCU	140	34	22	N6	-1	28	37	31	46	199	109	125
SL4.0ch12:3285673-3286365	Cluster_100054	693	403	1.041	390	24	.	AUAUAAUGAUGACUGACGACUCUC	53	2	24	N5	0	25	13	23	23	8	80	231
SL4.0ch12:3286515-3287422	Cluster_100055	908	919	273	642	44	.	UCUGACUGCGUUUACUAUCGAAGC	70	21	24	N5	1.7	43	54	28	83	55	249	407
SL4.0ch12:3294854-3295036	Cluster_100056	183	416	1.074	397	93	.	ACAUUCUCUCUGCGUACAUCAUA	26	9	24	N6	0	39	17	32	21	25	130	152
SL4.0ch12:3297233-3297768	Cluster_100057	536	379	0.979	326	88	.	AGACGGAUUUAAAAUUUUAAUU	52	30	24	N5	0	25	14	16	29	87	93	115
SL4.0ch12:3297882-3298521	Cluster_100058	640	553	128	468	52	.	CUUUGAUCGAAAUUGUUGUUACA	27	67	24	N5	0	47	29	24	28	52	153	220
SL4.0ch12:3300204-3300864	Cluster_100059	661	8991	2316	8734	0.085	-	GAGUGUGGUAUCUGUAGCUUCUAC	1904	6	24	N5	-1	201	531	267	250	897	1603	5242
SL4.0ch01:82344543-82345183	Cluster_10006	641	327	0.844	316	26	.	GCGUAGUCAUCUAGGAGUAAACU	12	74	24	N5	0	26	12	15	26	18	89	141
SL4.0ch12:3302541-3302695	Cluster_100060	155	671	1.733	220	19	.	AGAAGUAACUUCAGACUGAGACGG	84	37	24	N6	2.9	38	48	34	39	49	102	361
SL4.0ch12:3302773-3302944	Cluster_100061	172	1495	3.86	478	89	.	AGAAGUAACUUCAGACUGAGACGG	198	55	24	N6	8	67	108	84	105	113	246	772
SL4.0ch12:3304225-3304452	Cluster_100062	228	226	84	87	0.743	.	UUACGAGUAAGGGUAUAUAUGAGU	15	27	24	N6	0	14	16	14	25	18	55	84
SL4.0ch12:3306118-3308477	Cluster_100063	2360	1151	2.972	1090	0.97	+	CGAUUUCGGACUUAGUGCUU	190	67	N	N2	-1	269	141	341	178	128	57	37
SL4.0ch12:3308566-3309433	Cluster_100064	868	748	1.931	427	0.721	.	UGUGGCUGGAUUGAAUCC	285	42	N	N2	-1	365	39	31	43	53	68	149
SL4.0ch12:3310465-3310659	Cluster_100065	195	198	11	161	0.071	-	GUUGCUCGGACUCUUUAAAAAGAG	45	18	24	N14	-1	4	2	4	15	22	26	125
SL4.0ch12:3312558-3312828	Cluster_100066	271	555	133	514	0.701	.	UUCAUCUGAACACAAUACUUC	57	75	23	N6	-1	36	17	63	100	40	150	149
SL4.0ch12:3313057-3313989	Cluster_100067	933	713	1.841	684	67	.	AUAGAGAUUGUUUUUGAUACGCCC	36	38	24	N5	0	54	34	20	44	77	186	298
SL4.0ch12:3314698-3314975	Cluster_100068	278	5092	1348	4974	0.061	-	CUGGCAGAAGAGAGUGAGC	1441	0.071	N	N2	-1	1855	25	2440	82	105	188	397
SL4.0ch12:3315229-3315711	Cluster_100069	483	2760	727	2727	28	.	AAGGGUGUGGUCUACUGAUCAACU	541	53	24	N5	20	157	119	136	183	182	455	1528
SL4.0ch01:82346414-82346729	Cluster_10007	316	213	50	185	46	-	UUAAUUAGAACUUAGAAGAUUCA	15	55	N	N2	-1	19	31	10	13	19	63	58
SL4.0ch12:3316291-3316645	Cluster_100070	355	2180	529	1195	81	.	AAGAAUGACCUAGUUUGACUUUGC	162	36	24	N5	9.9	108	103	85	119	220	458	1087
SL4.0ch12:3316845-3317400	Cluster_100071	556	904	234	213	51	.	CUUUAACGGUAAUGACAUGAAUGC	24	8	24	N5	0	43	32	104	96	106	197	326
SL4.0ch12:3317810-3318454	Cluster_100072	645	1206	314	751	71	.	GACGUGGCUGAAUUAUGAUUGGUC	126	44	24	N5	1	70	60	34	72	109	195	666
SL4.0ch12:3324425-3324987	Cluster_100073	563	512	122	502	0.848	+	AGGUGACUAGACAAGAUAUGACGU	109	39	24	N5	-1	42	18	25	33	26	93	275
SL4.0ch12:3325356-3326049	Cluster_100074	694	195	4	192	15	.	ACGUGAACUCAUACUUAUUAUAGG	12	28	24	N5	0	16	10	11	16	21	42	79
SL4.0ch12:3327794-3328630	Cluster_100075	837	2925	753	1074	67	.	ACUACGUGUGCAUCUAACUUGAAU	50	91	24	N5	3	161	145	117	190	258	726	1328
SL4.0ch12:3329371-3329750	Cluster_100076	380	1281	308	94	47	-	GAGAUGUCUAAAUGAAUAAUGAGG	264	9	24	N5	-1	21	22	17	41	71	223	886
SL4.0ch12:3329854-3330497	Cluster_100077	644	1541	3.979	892	73	.	AAUUUGUGGACAAGUUUAGAGGGU	80	4	24	N5	2.8	92	67	74	104	167	292	745
SL4.0ch12:3332608-3333709	Cluster_100078	1102	801	2.068	596	58	.	AUUUUAUCUUGAACUUGUAGGAUCA	28	1	24	N4	0	68	84	43	52	63	187	304
SL4.0ch12:3334467-3334760	Cluster_100079	294	4938	12.751	3851	0.892	+	AUUUUGUGGAUCUAACGAUGGUU	1858	38	23	N11	-1	169	77	139	258	272	2612	1411
SL4.0ch01:82348623-82349277	Cluster_10008	655	1957	5.053	1878	0.782	.	AAUGUUGUUAGAUCUGAUUCGUUC	375	45	24	N5	8	133	37	180	231	128	430	818
SL4.0ch12:3335039-3335517	Cluster_100080	479	1195	3.086	1183	0.931	+	AUUUCUGCUGUUGACUUCGAAAGU	181	12	23	N5	-1	62	25	39	79	71	466	453
SL4.0ch12:3335658-3336006	Cluster_100081	349	290	0.749	152	79	.	CUUCCGGCCUGUCUUGUAGUC	19	48	N	N2	-1	36	27	43	37	38	35	74
SL4.0ch12:3341745-3343030	Cluster_100082	1286	1700	490	1351	12	.	GUUGAUCUAGAGGUCGGAUUCUCU	161	13	24	N5	4	76	89	101	153	220	378	683
SL4.0ch12:3352785-3353731	Cluster_100083	947	2800	730	2229	10	.	AAUGGAUAAGAUUAUGACAUGUGU	92	43	24	N5	6.9	217	131	86	184	240	567	1375
SL4.0ch12:3360064-3360848	Cluster_100084	785	1659	484	1560	34	-	AACGAUCUAGACUAUGUAAUCU	417	29	22	N5	-1	31	51	41	73	641	228	594
SL4.0ch12:3364571-3364894	Cluster_100085	324	221	71	159	79	.	AAGUGCUUGAAAGAUCUGUAAAAG	26	52	24	N5	0	7	13	15	12	19	52	103
SL4.0ch12:3367787-3369962	Cluster_100086	2176	1113	2.874	391	23	.	AUUUUUUAUGGGACUACAAACAGU	27	18	24	N5	0	93	45	58	69	144	217	487
SL4.0ch12:3370065-3371879	Cluster_100087	1815	2189	552	763	64	.	AUCGUCUGUAAGCUGUUCCAGUGG	35	98	24	N5	2	137	78	136	197	304	362	975
SL4.0ch12:3371954-3372822	Cluster_100088	869	5113	1303	3121	0.817	+	AUUCAGACUGGCUGUAAAACGAGC	1728	75	24	N5	-1	190	88	242	193	222	374	3804
SL4.0ch12:3372939-3373267	Cluster_100089	329	840	269	156	26	.	UCCGAAUUUGUGGAUACAGCUCA	91	2	24	N5	4	58	16	30	35	98	241	362
SL4.0ch01:82355609-82356075	Cluster_10009	467	465	101	423	0.828	+	UAUAGGGAUGUACGAUGAAUCAGU	34	28	24	N5	-1	27	45	36	36	60	76	185
SL4.0ch12:3374673-3375056	Cluster_100090	384	1013	216	543	78	.	AAAAGUUGCCACUUGGAAUUGAGU	41	80	24	N5	1	76	55	48	66	97	289	382
SL4.0ch12:3376842-3377201	Cluster_100091	360	2095	510	2087	0.944	+	AAUGAGUUGUGACUCUUAUGACGU	815	46	24	N5	-1	37	169	38	45	58	391	1357
SL4.0ch12:3386318-3386895	Cluster_100092	578	229	91	214	0.751	.	AGUACUGUGCUCAAGUUUGAACU	40	80	24	N5	0	17	27	19	8	23	65	70
SL4.0ch12:3387912-3388460	Cluster_100093	549	210	42	63	14	.	UUCCGUUCGUAACACUGAUUACU	14	0	24	N5	0	15	17	9	11	13	67	78
SL4.0ch12:3391586-3391870	Cluster_100094	285	286	0.738	17	0.895	+	ACAUACCUGCUGACUGUUGACUGC	24	3	24	N11	-1	23	4	6	29	28	60	136
SL4.0ch12:3391985-3392567	Cluster_100095	583	441	139	61	26	.	UGAGUGUGGAAAGAUUAUGAAGGU	9	87	24	N5	0	32	31	20	28	57	81	192
SL4.0ch12:3395458-3395845	Cluster_100096	388	823	225	794	0.99	+	GUGGCUGUGAUGACGACA	350	46	N	N2	-1	532	99	30	30	37	45	50
SL4.0ch12:3398715-3398957	Cluster_100097	243	563	154	395	0.998	+	GAGGCUGUGAUGAUGACA	78	83	N	N2	-1	179	86	40	36	51	75	96
SL4.0ch12:3399227-3399482	Cluster_100098	256	407	1.051	386	0.995	+	GAGGCUGUGAUGAUACUU	160	16	N	N2	-1	261	33	48	22	17	16	10
SL4.0ch12:3413067-3413912	Cluster_100099	846	1408	336	1142	0.993	+	AGGCUGUGAUGAUAUUUUGUCCUCAUG	428	13	N	N2	-1	248	593	58	259	189	44	17
SL4.0ch01:1328190-1330089	Cluster_1001	1900	361	0.932	269	16	.	AAGUCAAACGAGCUCCAAAGCAGG	14	98	24	N5	0	16	28	34	22	28	99	134
SL4.0ch01:82357230-82357702	Cluster_10010	473	1359	309	296	2	.	AACUUCUGUAUCUUUGUCUCACUG	97	83	24	N5	2	100	58	81	68	98	305	649
SL4.0ch12:3414131-3414380	Cluster_100100	250	1113	2.874	954	0.997	+	AGGCUGUGAUGAUAUUCUC	295	0.093	N	N2	-1	744	65	182	56	1	17	48
SL4.0ch12:3416485-3417968	Cluster_100101	1484	1153	2.977	906	0.891	+	ACCUGGUUUGACUUGGAACGAAGU	178	24	24	N5	-1	50	95	53	115	172	201	467
SL4.0ch12:3420691-3422450	Cluster_100102	1760	1890	4.88	1609	46	.	AAUGGUCGUGUGCACUCUGAAAGG	148	8	24	N5	2.7	121	88	79	84	162	354	1002
SL4.0ch12:3423312-3423559	Cluster_100103	248	335	0.865	52	28	.	UUUCGAACUACAGUAAUUUAUUGU	32	36	24	N6	0	10	26	24	17	32	81	145
SL4.0ch12:3423761-3424422	Cluster_100104	662	755	1.95	504	43	.	AGCCGUGAUACUUUAGACUCUAGU	111	13	24	N5	1.8	31	34	41	49	49	204	347
SL4.0ch12:3424548-3424983	Cluster_100105	436	390	1.007	333	85	.	AUUUGAUCUGUUGAUACUUUCUAC	36	44	24	N5	0	21	21	23	25	14	78	208
SL4.0ch12:3425132-3425941	Cluster_100106	810	2809	753	2294	0.83	+	GUGCAGACUUAGAGCCUGUUU	401	31	N	N2	-1	172	448	179	637	170	502	701
SL4.0ch12:3426746-3428359	Cluster_100107	1614	7087	1800	6609	26	.	ACGUGAAUUAUGCUGACA	722	88	N	N2	-1	1246	558	363	443	658	1500	2319
SL4.0ch12:3428518-3428895	Cluster_100108	378	2684	6.931	2602	94	.	AAAAUACUGUUAAAGAACGAGAGU	395	80	24	N5	12	236	85	171	271	284	379	1258
SL4.0ch12:3429025-3429311	Cluster_100109	287	889	296	393	85	.	UUGAACUCAAAGGUGGAUGACAGG	60	25	24	N6	0	70	24	45	62	81	245	362
SL4.0ch01:82358902-82359066	Cluster_10011	165	1651	463	1646	0.979	+	AGGAAUGAUAUUAACUGAAGUA	1080	0.087	22	N13	-1	20	31	18	62	1229	74	217
SL4.0ch12:3429751-3431009	Cluster_100110	1259	2712	7.003	1912	31	.	AAGUCUGAUACGACAAGCUCGAUC	206	47	24	N5	8	301	79	158	197	180	566	1231
SL4.0ch12:3437350-3437984	Cluster_100111	635	595	136	575	0.714	.	AACUGAAAUUUAGUUAGACUUUGG	76	18	24	N5	1	42	22	14	40	79	128	270
SL4.0ch12:3438534-3439557	Cluster_100112	1024	835	256	384	17	.	AACUGUGUUUCUGUUUGUUAAAGC	76	20	24	N5	0.7	30	49	36	39	78	199	404
SL4.0ch12:3439639-3440548	Cluster_100113	910	4981	12.862	3205	21	.	AUCCGAUGAUUGUAUUCAAUGACG	344	38	24	N5	9.8	241	351	132	231	324	1227	2475
SL4.0ch12:3440644-3440857	Cluster_100114	214	1279	303	1226	86	.	AUCUGGAGUGUGUCUACGUUUAGU	187	68	24	N6	2	52	34	49	85	95	344	620
SL4.0ch12:3442652-3442960	Cluster_100115	309	811	2.094	305	39	.	AGGAUUAGUAAUGCAGAAAUUAGC	93	40	24	N5	1.7	24	40	29	32	70	217	399
SL4.0ch12:3443457-3443730	Cluster_100116	274	215	55	79	0	.	AGGCUGUAUUAAAAGAAAUAAUC	52	88	23	N6	-1	9	8	9	15	10	89	75
SL4.0ch12:3444093-3444362	Cluster_100117	270	443	144	440	26	.	ACAUUCCGAUACGGCGAUACCG	47	2	24	N6	0	26	25	11	25	132	89	135
SL4.0ch12:3447830-3448211	Cluster_100118	382	350	0.904	343	0.797	.	ACUAUAUAUUUGCAAGGACUUUGG	20	97	N	N2	-1	49	30	29	14	43	57	128
SL4.0ch12:3448439-3448884	Cluster_100119	446	644	163	637	0.977	+	AAACAGACUGUGCUUUUAAU	16	55	N	N2	-1	141	214	88	54	68	46	33
SL4.0ch01:82359468-82359749	Cluster_10012	282	575	185	558	38	.	AGAAACCAAAAAUAGAUCUCUUCC	94	74	24	N6	1	40	21	23	31	40	122	298
SL4.0ch12:3450245-3450846	Cluster_100120	602	2308	5.96	2261	24	.	UGAUUAACUUAGUCGGUAUGGAGG	134	7	24	N5	1.9	167	79	118	164	203	566	1011
SL4.0ch12:3453591-3454009	Cluster_100121	419	3349	848	2647	0.044	-	AUAAAAUUUAAAUUCUGAAUCUGC	798	47	24	N5	-1	70	158	98	139	192	611	2081
SL4.0ch12:3454425-3454853	Cluster_100122	429	719	1.857	704	0.929	+	AGGACGUGUUAAAUAUGUAGAUUU	386	25	24	N5	-1	33	13	7	14	29	66	557
SL4.0ch12:3454998-3455767	Cluster_100123	770	548	115	439	0.755	.	UUCCUGGACACGUGCAUUGCACA	17	64	24	N5	0	43	27	33	31	62	163	189
SL4.0ch12:3456306-3456656	Cluster_100124	351	2707	6.99	782	74	.	AAUCCUACUGAGCUGAAAUAUGUC	797	71	24	N5	27	122	73	61	146	102	542	1661
SL4.0ch12:3456877-3457587	Cluster_100125	711	346	0.893	234	92	.	AUUCAACUUUGAACUCAAAAUCUU	46	3	24	N5	0	37	10	30	22	42	64	141
SL4.0ch12:3461769-3462513	Cluster_100126	745	50446	13060	534	0.972	+	UGCGGCUGGAUCACCUCCU	5638	0.044	N	N2	-1	22513	1482	10829	6417	4853	2868	1484
SL4.0ch12:3462633-3463993	Cluster_100127	1361	502	196	364	44	.	AUACGCGGACAUCUGUUAAGACGU	38	50	24	N5	0	41	28	22	32	45	73	261
SL4.0ch12:3465724-3466270	Cluster_100128	547	1082	2.794	224	95	-	ACAAUUUUGAUUUUUGACUGUGUG	133	18	24	N5	-1	117	90	57	38	67	211	502
SL4.0ch12:3467163-3468018	Cluster_100129	856	536	184	403	91	.	UAUAGGACAAAAAUUACAGUAUGC	15	83	24	N5	0	39	41	43	29	63	136	185
SL4.0ch01:82360320-82361088	Cluster_10013	769	457	180	449	33	.	ACCUAAAUCGCUGUAUUACCAAUG	19	1	24	N5	0	28	28	17	29	38	121	196
SL4.0ch12:3479129-3479655	Cluster_100130	527	235	7	176	0.732	.	AUGAAGAACUACGCGAACGACAUC	12	68	24	N5	0	21	14	16	19	15	53	97
SL4.0ch12:3479816-3482544	Cluster_100131	2729	865	234	805	6	-	UUGUCUGCUGAUGAAUUUAAGC	9	35	N	N2	-1	126	228	89	108	105	116	93
SL4.0ch12:3483743-3484411	Cluster_100132	669	2651	6.845	1659	46	.	AGUUCUGUAACAACAUAUGUAC	176	21	24	N5	1.9	186	132	112	155	377	600	1089
SL4.0ch12:3485205-3485551	Cluster_100133	347	556	136	543	0.815	+	AUUGAAUCAUGUUGAAACUUCACC	114	26	24	N5	-1	54	33	22	20	50	64	313
SL4.0ch12:3485745-3487358	Cluster_100134	1614	2094	507	580	1	.	AUUUUUAUUCAAACUGUAGACACC	53	38	24	N5	1	188	186	163	267	269	356	665
SL4.0ch12:3488010-3488675	Cluster_100135	666	673	1.738	401	81	.	AAACUUAAAUUGUUUGACUCUCA	68	58	23	N5	-1	34	19	32	90	55	225	218
SL4.0ch12:3489373-3490035	Cluster_100136	663	2147	544	2070	41	-	AUUUCGUCUUUGUAGUUUGUACAG	605	71	24	N5	-1	53	79	35	58	303	632	987
SL4.0ch12:3491242-3491739	Cluster_100137	498	1606	447	1344	91	.	AAUCUGCACUAGAAAAUUUGAUGC	250	4	24	N5	4	91	38	87	139	103	264	884
SL4.0ch12:3492064-3492344	Cluster_100138	281	508	112	440	0.909	+	AUAUGUCUGAAAUACCUUUGAAGC	85	15	24	N11	-1	35	17	10	32	42	91	281
SL4.0ch12:3492422-3492719	Cluster_100139	298	330	0.852	316	0.7	.	AUAGGACUCUUUUAAUUAUGAAAG	119	88	24	N6	2	15	8	11	18	34	38	206
SL4.0ch01:82361750-82361873	Cluster_10014	124	479	137	389	0.939	+	UCAGGAUUUGAACUUUAUGAGUUC	286	57	24	N11	-1	14	2	3	17	57	52	334
SL4.0ch12:3493057-3493444	Cluster_100140	388	386	0.997	146	38	.	AAGAACUUUGACCAACAUUUUACU	89	47	24	N5	1	29	25	15	33	21	62	201
SL4.0ch12:3493981-3494474	Cluster_100141	494	1148	2.964	461	83	.	CUAGGAUUUUAAGGUUGUGGGUGU	53	89	24	N5	1	98	61	49	71	106	217	546
SL4.0ch12:3494586-3495016	Cluster_100142	431	1047	2.704	814	83	.	CUUUUAAUCUUGUGAUCUUAGACA	89	17	24	N5	3	60	54	24	38	68	307	496
SL4.0ch12:3495283-3495637	Cluster_100143	355	925	288	913	0.744	.	UUUGUCGGACAUCUACGUUAGAGU	279	76	24	N5	5	48	41	58	35	45	144	554
SL4.0ch12:3495856-3497100	Cluster_100144	1245	1405	328	1104	19	.	AACUGUCUGACUUUUAAAUAUGAC	75	56	24	N5	1	107	68	93	107	115	339	576
SL4.0ch12:3497263-3499215	Cluster_100145	1953	2442	606	2162	88	.	CUUAGACAAUCUGAUGCACAAAGC	96	67	24	N5	5	157	153	150	197	288	535	962
SL4.0ch12:3499338-3500429	Cluster_100146	1092	12950	3339	12159	0.765	.	AAUAUUAAGUGAAUUUCUGACGUG	2661	16	24	N5	66	549	682	323	557	491	1819	8529
SL4.0ch12:3501580-3501964	Cluster_100147	385	1348	381	1250	0.932	+	AAAGAUCUCGAAUUUAAAUUCUG	414	68	23	N5	-1	51	126	23	25	363	565	195
SL4.0ch12:3502430-3503172	Cluster_100148	743	510	117	494	84	.	CUGAUCGACUGUUCAUACUAUGAC	18	4	24	N5	1	51	38	40	33	67	101	180
SL4.0ch12:3505650-3507709	Cluster_100149	2060	1562	4.033	1210	71	.	AUAUUGACGUCUAUGAACAGGAU	62	18	24	N5	3	105	76	63	103	208	309	698
SL4.0ch01:82372100-82372414	Cluster_10015	315	530	169	513	0.762	.	AGGACUGAAACUUUUUGUGUUUC	82	36	23	N5	-1	43	21	38	42	26	185	175
SL4.0ch12:3514498-3514987	Cluster_100150	490	254	56	240	0.079	-	GUUUCUGAUCUAGGACUUUCCGCU	66	19	24	N5	-1	19	6	12	35	19	51	112
SL4.0ch12:3516174-3516673	Cluster_100151	500	953	261	448	0.77	.	UUUGAUCUUGUGGCCUUAAACAUG	258	68	24	N5	3	23	73	16	39	41	153	608
SL4.0ch12:3518157-3519070	Cluster_100152	914	2281	5.89	920	95	.	AGGACCUUAGUAUAGUAGAAGUGC	86	99	24	N5	6	175	92	152	185	213	537	927
SL4.0ch12:3522224-3522667	Cluster_100153	444	317	0.819	305	53	.	AUAUGAAGUCGAUUGAUAAGAAGC	14	11	24	N5	0	22	31	15	16	27	89	117
SL4.0ch12:3523368-3523591	Cluster_100154	224	2366	609	2257	3	.	AAGAAUGAAAGAGCAAUUGUCAGU	161	40	24	N6	2	180	89	115	258	168	536	1020
SL4.0ch12:3523978-3524364	Cluster_100155	387	2959	741	2890	44	.	UUGUAACGAUCUAGUGAACGAU	207	66	23	N5	-1	147	221	102	95	451	1070	873
SL4.0ch12:3525082-3525504	Cluster_100156	423	1620	483	1592	28	.	AAACACUGUAUUACUUUUUUCAUG	179	76	24	N5	7	68	70	58	78	89	238	1019
SL4.0ch12:3525601-3525882	Cluster_100157	282	279	0.72	273	0.828	+	AACGAUCAUCUGAAGUUUUUGA	30	80	24	N11	-1	14	11	16	33	66	60	79
SL4.0ch12:3526239-3526527	Cluster_100158	289	1627	401	1621	0.009	-	AUCACCGAUCUACGAAACUUGAGU	372	49	24	N11	-1	53	66	40	40	164	468	796
SL4.0ch12:3526963-3527139	Cluster_100159	177	411	1.061	362	77	.	AAAAACUUUAAAUUCUGAAUCUGU	107	36	24	N6	2	8	10	10	16	30	64	273
SL4.0ch01:82372509-82372730	Cluster_10016	222	2396	687	2325	96	.	CGGUAGAUCUAUGCAGUUAUGUU	890	33	23	N6	-1	53	31	50	36	108	1614	504
SL4.0ch12:3527428-3527701	Cluster_100160	274	437	128	420	81	.	AUGAGUCAAAUUCUGAAAGGACGU	32	74	24	N6	0	37	25	19	23	50	109	174
SL4.0ch12:3528213-3528821	Cluster_100161	609	202	22	200	18	.	AACCAAUAACUUAUUUCACUGAUC	37	16	24	N5	0	9	16	7	5	12	51	102
SL4.0ch12:3532528-3532912	Cluster_100162	385	1839	4.749	1807	1	.	AUAACUCAACACAUUAUUCACUUC	105	39	24	N5	2.8	117	123	65	99	114	431	890
SL4.0ch12:3534310-3535364	Cluster_100163	1055	1070	2.763	706	59	.	AAGGAUCUACGAAAAACAUACAGU	277	41	24	N5	6	59	39	35	58	83	214	582
SL4.0ch12:3536042-3536426	Cluster_100164	385	344	0.888	294	54	.	AUUAAAGUUUUGUUUGGACAACCG	14	83	24	N5	0	29	20	14	21	36	100	124
SL4.0ch12:3536535-3536939	Cluster_100165	405	4696	1226	3768	58	.	AUUCCAUCUCAUGAUACCGUAUCG	690	88	24	N5	57	203	186	131	247	303	794	2832
SL4.0ch12:3537128-3537875	Cluster_100166	748	1003	290	146	52	.	UUGGAUAAAUUUUAGGUCUCACC	173	32	N	N2	-1	172	59	72	89	87	366	158
SL4.0ch12:3538463-3539222	Cluster_100167	760	2931	768	2483	20	.	AGGACGAAGAUUGAUAGUGGGGUU	126	92	24	N5	5	337	229	166	191	228	499	1281
SL4.0ch12:3539831-3540439	Cluster_100168	609	5105	1382	5043	78	.	AAGGAUGUAGUCAGAAUUAAGAGU	721	29	24	N5	20.8	286	355	205	295	316	1072	2576
SL4.0ch12:3541115-3542112	Cluster_100169	998	2945	704	2918	46	.	GCGAUUUAAACUCAGGACAUAUG	260	52	24	N5	3	222	204	139	172	225	864	1119
SL4.0ch01:82376291-82378039	Cluster_10017	1749	215	55	206	7	-	AUCUGUGAUCUUAAACUAAAAAUA	41	16	N	N2	-1	32	30	19	11	26	19	78
SL4.0ch12:3542458-3543197	Cluster_100170	740	2624	6.776	1825	1	.	AUGAUCUAGUUUGACUCAAUGACC	195	12	24	N5	5	203	127	120	166	188	721	1099
SL4.0ch12:3544043-3544548	Cluster_100171	506	177134	45789	176600	0.007	-	AUUGAGACAUCUGAAAUAGACGUG	99182	0.015	24	N5	-1	4530	4195	911	3389	3196	9557	151356
SL4.0ch12:3545771-3547136	Cluster_100172	1366	3797	9.804	2391	20	.	AUGAACACCUUAUAAGGCUUGAGC	108	91	24	N5	3	219	154	199	431	370	913	1511
SL4.0ch12:3547215-3547505	Cluster_100173	291	265	84	248	0.838	+	AUGAGAUUGAGGAUGAUAAUGAGA	18	83	24	N11	-1	35	2	8	28	25	70	97
SL4.0ch12:3547970-3548532	Cluster_100174	563	402	1.038	385	38	.	UCUAAUAUACUCAAACCGCUCAGA	14	5	24	N5	0	24	25	28	32	51	73	169
SL4.0ch12:3548799-3549036	Cluster_100175	238	1541	3.979	1021	0.751	.	AUGAUCUAAUUUAACUUUGAAAUU	360	17	24	N6	6.8	23	39	30	88	110	321	930
SL4.0ch12:3549128-3550095	Cluster_100176	968	1844	4.762	1752	7	.	GUAAAAAUCUUGGCUCUGUCACA	141	90	24	N5	6	148	166	103	174	129	551	573
SL4.0ch12:3550924-3551513	Cluster_100177	590	1299	354	1184	77	.	AUUAAAGACGGAUUCAGAAUUUGA	261	92	24	N5	8	57	76	45	71	140	264	646
SL4.0ch12:3551603-3552089	Cluster_100178	487	838	264	795	67	.	CGUGUGUCUGAUCCUUCAAAAGC	77	70	24	N5	1.8	42	31	38	53	92	235	347
SL4.0ch12:3554042-3555113	Cluster_100179	1072	3855	9.954	3484	9	.	AAACUCUGUGCUUAUUCGAACACC	310	11	24	N5	5	233	247	185	239	250	887	1814
SL4.0ch01:82379381-82379689	Cluster_10018	309	585	111	548	82	.	UCAAAAUGCGUAGAAAGAGAUAGU	38	95	24	N5	0	53	45	25	42	37	96	287
SL4.0ch12:3555453-3556250	Cluster_100180	798	1739	490	1714	0.814	+	AUAUAACAGAGAACUCUAUUCAUU	182	59	24	N5	-1	113	143	63	94	124	476	726
SL4.0ch12:3557372-3559252	Cluster_100181	1881	275	0.71	259	0.956	+	GAUUUUCUGUUUGAACUGCAG	10	60	N	N2	-1	29	74	25	34	30	46	37
SL4.0ch12:3559690-3560219	Cluster_100182	530	524	153	416	24	.	GGAUGGAUAAGAAUUCAAUUACU	29	87	24	N5	0	43	27	14	28	37	128	247
SL4.0ch12:3560372-3560997	Cluster_100183	626	452	167	426	19	.	ACGGUCUUGAGCUUGUCCAGCAAU	52	40	24	N5	0.8	24	14	26	27	34	83	244
SL4.0ch12:3561594-3562063	Cluster_100184	470	1800	448	136	2	.	AUUCUCUGAGCCGGUCUGGAUUUC	235	98	24	N5	2	132	89	113	164	151	259	892
SL4.0ch12:3562208-3562556	Cluster_100185	349	302	0.78	118	14	.	AUCUGACAUCGUUUGACUUC	14	97	24	N5	0	17	28	35	32	47	60	83
SL4.0ch12:3563466-3563718	Cluster_100186	253	3175	898	3150	56	.	CUCUCUGAUCUAUAGAAAUUACU	236	72	23	N6	-1	136	284	133	209	512	1048	853
SL4.0ch12:3567390-3568602	Cluster_100187	1213	2646	6.832	1877	10	.	AUAUGAAUCUGUAAACUUUAAAUC	143	30	24	N5	3	184	113	108	180	175	656	1230
SL4.0ch12:3568714-3569343	Cluster_100188	630	625	114	299	21	.	UUUUUUGAUCUCAAAAUGUAAUG	67	14	24	N5	0	20	41	21	31	43	192	277
SL4.0ch12:3569435-3569726	Cluster_100189	292	546	110	353	92	.	AUGGUAGGAUAAAAAAUGACAUGU	39	85	24	N6	0	27	29	46	38	55	124	227
SL4.0ch01:82383272-82383460	Cluster_10019	189	220	68	195	41	.	AUAUUAUUUGAAGAAGCAUUGAAG	20	73	24	N6	0	16	8	13	13	12	57	101
SL4.0ch12:3570854-3572434	Cluster_100190	1581	492	170	475	0.091	-	AAAAGAUCUGUUGAAUUUGC	16	10	N	N2	-1	106	100	50	99	55	37	45
SL4.0ch12:3572712-3573642	Cluster_100191	931	2051	596	1847	74	.	ACACUCCUGACUGUACUUAAUUAC	96	40	24	N5	4	113	110	107	195	286	548	692
SL4.0ch12:3574822-3575729	Cluster_100192	908	1437	3.711	1133	48	.	AGGAUAUCAUGUAGCUAUG	85	2	N	N2	-1	211	94	63	104	89	344	532
SL4.0ch12:3576292-3576507	Cluster_100193	216	463	196	452	77	-	GUGUCGUGAUUUACGUGAAUUCA	91	56	23	N11	-1	18	32	18	42	40	207	106
SL4.0ch12:3577553-3578040	Cluster_100194	488	1171	3.024	1141	0.705	.	AAAUUUCAUUAAGACUGUUCAAGA	155	96	24	N5	3.8	105	69	68	192	114	174	449
SL4.0ch12:3578843-3579059	Cluster_100195	217	5915	1573	5848	87	.	AAGAUAUGAUAGGACUGUACUAUU	430	90	24	N6	14.7	400	295	229	419	517	1275	2780
SL4.0ch12:3580059-3580352	Cluster_100196	294	1148	2.964	143	0.861	+	UGAGGAUCUUGAAAAACACGACA	206	17	23	N11	-1	81	53	41	67	131	497	278
SL4.0ch12:3581883-3582609	Cluster_100197	727	281	0.726	161	73	.	AAUGAGACAAUCUUGAACGGUUGC	13	87	24	N5	0	22	9	15	22	14	74	125
SL4.0ch12:3583549-3583802	Cluster_100198	254	369	0.953	364	18	.	AUCUAUGUCAGAUAGGAGCUAAGA	48	63	24	N6	0	19	5	13	34	70	91	137
SL4.0ch12:3584844-3585627	Cluster_100199	784	2755	714	2206	67	.	AACCGAUCUUGUUUUGUAUAAACU	218	7	24	N5	4	171	141	128	218	160	687	1250
SL4.0ch01:1336833-1337208	Cluster_1002	376	522	148	506	33	.	AAGAUUGUGAUGGAAUGAACAUGA	59	49	24	N5	0.8	65	14	45	32	32	117	217
SL4.0ch01:82384323-82384660	Cluster_10020	338	209	40	206	50	.	AAUUCACAUCUCAAAAACUAAUUG	23	78	24	N5	0	17	11	13	7	15	54	92
SL4.0ch12:3586655-3586752	Cluster_100200	98	297	0.767	256	0.832	+	AUGACAAUUAAAAAUGGACAGAGG	116	23	24	N11	-1	13	8	7	14	22	49	184
SL4.0ch12:3588343-3589804	Cluster_100201	1462	598	144	547	86	.	AUUAGAGAGAUGUGAUUAGACAUG	17	48	24	N5	0	51	55	26	43	58	153	212
SL4.0ch12:3590178-3590525	Cluster_100202	348	9106	2313	8686	39	.	GACUGAUCUGUUUCAACUUGUGGC	646	23	24	N5	59	379	219	359	960	650	2033	4506
SL4.0ch12:3590855-3591279	Cluster_100203	425	294	0.759	281	56	-	AAAAUAGAUUUGGCUCGUUAAGUC	65	47	24	N5	-1	22	12	10	26	38	55	131
SL4.0ch12:3592011-3592924	Cluster_100204	914	1613	465	1422	0.934	+	AAAAUUUCUGACUUCGCCACUAGU	624	13	24	N5	-1	57	67	50	71	146	172	1050
SL4.0ch12:3593064-3593348	Cluster_100205	285	2294	5.923	2255	0.074	-	AAAGGAUCUGAUACGAAUGCAUC	681	25	23	N14	-1	67	34	58	309	407	988	431
SL4.0ch12:3593517-3593919	Cluster_100206	403	259	69	254	49	.	AUGUAAAUCUCAAAAUCUAAUAUG	13	44	24	N5	0	27	18	18	22	32	28	114
SL4.0ch12:3594182-3594413	Cluster_100207	232	220	68	213	77	.	AAGGAUGAAAUAGUACGUACGAUU	15	9	24	N6	0	17	14	17	16	15	64	77
SL4.0ch12:3594526-3594827	Cluster_100208	302	417	1.077	402	78	.	AUGAUACGGUUUGAUUUGAUAC	88	88	22	N5	-1	54	21	34	37	120	39	112
SL4.0ch12:3595292-3595758	Cluster_100209	467	1270	379	1248	43	.	UUAUAUACUGACUAAUUUGAAUU	64	31	24	N5	1.8	122	108	67	102	100	306	465
SL4.0ch01:82384748-82385555	Cluster_10021	808	3362	881	2465	83	.	ACCGAUGCAGGACUUUGUCA	607	70	24	N5	48	235	158	783	385	223	643	935
SL4.0ch12:3596206-3596552	Cluster_100210	347	604	160	483	2	.	GGGCGACUGUAUUGAUAUAAAAUC	66	86	24	N5	1.7	48	26	17	48	42	163	260
SL4.0ch12:3597491-3598390	Cluster_100211	900	7327	18.919	6696	76	-	AUCAACUAGGAUUGUGAUGGAGUG	884	12	24	N5	-1	509	452	321	438	591	1368	3648
SL4.0ch12:3598876-3599346	Cluster_100212	471	509	114	434	61	.	AGACGUAUCGUAAAUCAAAGGUGU	23	54	24	N5	0	40	38	32	28	37	131	203
SL4.0ch12:3601521-3602898	Cluster_100213	1378	3290	895	2881	79	.	AAUCAUGAACUAAUUGAACGGAGU	371	93	24	N5	7.7	182	199	160	289	307	670	1483
SL4.0ch12:3604878-3605542	Cluster_100214	665	702	1.813	562	0.848	+	AGUGAUGUGGCUGAAUUAUAAUC	63	68	24	N5	-1	38	44	38	52	41	178	311
SL4.0ch12:3605785-3607108	Cluster_100215	1324	544	105	498	47	.	UUCUUUCACCGAUUUGUAUCCUGC	41	50	24	N5	2	58	27	35	55	65	90	214
SL4.0ch12:3608755-3609151	Cluster_100216	397	9605	24.802	8852	0.066	-	GAGAUGUGUGAACUCUUGAUAAG	1916	0	23	N5	-1	393	532	435	712	1358	3315	2860
SL4.0ch12:3609469-3610376	Cluster_100217	908	1624	493	1218	11	.	GACGUGACUGAACUAUAAUUGGUC	369	69	24	N5	8.9	76	53	60	112	116	270	937
SL4.0ch12:3611790-3612248	Cluster_100218	459	227	86	223	20	.	AUCCAAUCUGACAAUAAAUUUUC	45	70	23	N5	-1	18	5	11	16	27	90	60
SL4.0ch12:3616086-3616564	Cluster_100219	479	2995	7.734	1096	0.946	+	CAGGCAAGAGACAACCUGGU	153	39	N	N2	-1	783	212	534	315	288	414	449
SL4.0ch01:82390728-82391134	Cluster_10022	407	387	0.999	384	54	.	AUCCCGUUCUUGAAUUAUGUUCA	34	39	24	N5	0	28	12	40	12	46	116	133
SL4.0ch12:3616663-3617042	Cluster_100220	380	2826	797	1787	0.008	-	AUUGGUCUAGUGGUAGAAUU	556	0.038	N	N2	-1	882	13	822	652	220	35	202
SL4.0ch12:3617379-3617859	Cluster_100221	481	18926	48.87	18060	0.923	+	AGAUCUGUAUUUCACUUGUAUUGC	10596	0.063	24	N5	-1	435	233	328	447	377	1532	15574
SL4.0ch12:3627995-3628591	Cluster_100222	597	350	0.904	325	57	.	AUUCUUUUAAACUCCGUAUCAAGU	32	34	24	N5	1	31	16	44	23	30	71	135
SL4.0ch12:3629418-3629716	Cluster_100223	299	579	195	434	0.71	.	UUUGAAAAACUCGAACUAACCCA	17	32	24	N6	0	47	35	27	48	45	154	223
SL4.0ch12:3630766-3630964	Cluster_100224	199	300	0.775	97	1	+	AAGAGUUGAGAACAAAGUG	35	10	N	N2	-1	121	20	49	57	21	11	21
SL4.0ch12:3632288-3632588	Cluster_100225	301	1314	393	1241	0.008	-	GUGUGAUCGACUCUAUUUGAACU	281	10	23	N5	-1	18	63	20	20	39	852	302
SL4.0ch12:3636371-3637568	Cluster_100226	1198	2343	6.05	1409	29	.	AUGACAAACAAUACCGGACAGAGA	159	6	24	N5	3.8	134	108	136	178	242	514	1031
SL4.0ch12:3639359-3640673	Cluster_100227	1315	1169	3.019	1129	4	.	AAGGUGUAGGAUCUCUUGAAUUAG	87	19	24	N5	1	57	38	56	107	57	259	595
SL4.0ch12:3641466-3642865	Cluster_100228	1400	229	91	38	2	.	AAAUCUGAGUGUAGGUUCUAGCUC	8	81	21	N5	0	22	14	20	89	22	16	46
SL4.0ch12:3650229-3650697	Cluster_100229	469	346	0.893	344	0.806	+	AAAAGAUCUUACGUUGUCAUUGUA	156	18	24	N5	-1	3	12	13	11	17	41	249
SL4.0ch01:82391251-82392144	Cluster_10023	894	5548	1426	5277	12	.	AAAGCUAGUGAAUUCAUCCGAACC	255	75	N	N2	-1	773	656	498	566	507	919	1629
SL4.0ch12:3651118-3651789	Cluster_100230	672	251	48	212	70	.	AUUCUUGGUUUGGUUUUUGGAAUC	8	22	24	N5	0	23	26	20	18	32	39	93
SL4.0ch12:3652963-3653403	Cluster_100231	441	676	1.746	583	57	-	ACGUGAUACUGUUUGAUUUGAU	67	63	24	N5	-1	49	78	49	27	160	147	166
SL4.0ch12:3653901-3654404	Cluster_100232	504	432	115	424	0.907	+	AUUUAAGGAAAACAGGACUCAAUG	37	77	24	N5	-1	37	25	19	19	43	92	197
SL4.0ch12:3654483-3655044	Cluster_100233	562	1812	479	1764	60	.	AUCCGGAUAGCAUGAUACAAAGCU	199	64	24	N5	6	100	95	125	90	122	519	761
SL4.0ch12:3655812-3656125	Cluster_100234	314	621	104	511	0.77	.	AUUUAACUGUAUCGUACUGUAUUG	57	54	24	N5	1	27	53	32	35	48	122	304
SL4.0ch12:3656228-3657099	Cluster_100235	872	1000	282	974	56	.	AUUGAAGUAAGCCUGUAUAUGACA	37	62	24	N5	1	72	63	53	62	65	286	399
SL4.0ch12:3658774-3659899	Cluster_100236	1126	4469	1140	583	0.919	+	AUCCGGGCUAACUCAUACAGGUUU	1167	26	24	N5	-1	105	50	280	164	224	1717	1929
SL4.0ch12:3659976-3660406	Cluster_100237	431	3720	906	1707	8	.	UUUGUAGAGCUUGAGAAAUAUCA	553	94	23	N5	-1	145	122	102	243	298	1563	1247
SL4.0ch12:3660517-3661619	Cluster_100238	1103	3606	911	1963	0	.	AGAUUUGUAAGAGACUCUUAAC	219	19	24	N5	3	241	246	143	300	491	882	1303
SL4.0ch12:3662728-3664935	Cluster_100239	2208	7084	1892	3934	52	.	GAAAAUGAUCUGAUAUACCCCUC	263	88	24	N5	13	591	432	420	393	542	1866	2840
SL4.0ch01:82392528-82393085	Cluster_10024	558	1564	4.038	325	5	-	ACGAUUUGUAGCUACAUGUUAU	801	89	22	N5	-1	41	50	24	48	918	241	242
SL4.0ch12:3670700-3670979	Cluster_100240	280	5723	14.778	5612	47	-	AUACUUGUCGAUCUUUGUUUUGA	592	14	23	N11	-1	315	132	165	295	509	2228	2079
SL4.0ch12:3671070-3671229	Cluster_100241	160	591	126	590	0.076	-	AACGUUCUGAUAGAAAUGUACAUC	313	54	24	N11	-1	10	11	8	13	35	122	392
SL4.0ch12:3672246-3672572	Cluster_100242	327	612	180	499	22	.	UAGAGUGUCAUGUAGGAUGAACGC	43	33	24	N5	0.7	45	51	35	84	30	133	234
SL4.0ch12:3672653-3672898	Cluster_100243	246	1832	4.731	1512	97	-	AUCAAUAAGGGUUGUGAUAGAGUG	859	66	24	N11	-1	55	51	71	70	70	155	1360
SL4.0ch12:3673417-3673861	Cluster_100244	445	735	1.898	710	0.844	+	ACUACUAAAAUUCUUGAACAACA	83	33	N	N2	-1	113	52	96	40	50	216	168
SL4.0ch12:3673939-3674485	Cluster_100245	547	860	221	858	60	.	AUGACAAGUCUGGUACGAAACACC	113	47	24	N5	3	40	49	44	67	70	150	440
SL4.0ch12:3675140-3675496	Cluster_100246	357	395	1.02	376	58	.	AACAACCGAUGAACAUUAUAA	21	44	24	N5	0	29	5	66	50	52	93	100
SL4.0ch12:3675607-3675927	Cluster_100247	321	526	158	22	0.956	+	AAGUGUAUAAUUCUGUUUCUGUGU	138	60	24	N5	-1	7	72	2	27	17	50	351
SL4.0ch12:3676057-3676849	Cluster_100248	793	1228	371	456	85	.	GUAUAAGUGUCUCUGAAAUUUCGG	248	53	24	N5	3.9	46	41	37	73	72	203	756
SL4.0ch12:3678352-3678630	Cluster_100249	279	430	110	400	44	.	AAUUAGAACUCUUUGUAAAUGUCU	26	58	24	N6	0	47	37	18	25	34	96	173
SL4.0ch01:82395652-82396181	Cluster_10025	530	30306	7855	28227	74	.	AAAAACUCGAGACCUCUGAUUAGG	3961	0.055	24	N5	82.7	2716	1263	3213	3990	2412	3861	12851
SL4.0ch12:3678954-3679904	Cluster_100250	951	255	58	248	0	.	UUCUCGAUUACUGAACUUGAUAGU	20	90	24	N5	0	8	34	11	21	28	41	112
SL4.0ch12:3680312-3681515	Cluster_100251	1204	4460	1116	3964	18	.	GAGUUCUGUAGCAAAGUAUUUGUC	688	5	24	N5	98	152	163	189	243	701	1208	1804
SL4.0ch12:3681884-3682582	Cluster_100252	699	952	258	901	85	.	UACCGAUUUGAUGUAUACACUC	62	76	24	N5	2	61	44	57	97	170	231	292
SL4.0ch12:3687048-3688389	Cluster_100253	1342	1283	313	1249	25	.	AAUCUCCGUAGAACCUUCUUCAUG	67	21	24	N5	3	98	66	68	83	192	236	540
SL4.0ch12:3688741-3689022	Cluster_100254	282	359	0.927	282	17	.	AGGUAAGAAACUCAAAAAACGGGA	113	43	24	N6	1	25	13	10	21	18	49	223
SL4.0ch12:3690478-3690739	Cluster_100255	262	729	1.882	715	4	.	UAUCGGGAUCUGGUGUUUAUAUC	118	39	23	N6	-1	27	78	22	27	130	242	203
SL4.0ch12:3691543-3691851	Cluster_100256	309	363	0.937	358	0.085	-	AAUCUGUGGAUGGUAUGAAGUCAC	98	50	24	N5	-1	11	11	9	18	14	76	224
SL4.0ch12:3692148-3692519	Cluster_100257	372	810	2.092	471	0.833	+	AAUUCUCGAUCAAACUUAAAUUGU	106	28	24	N5	-1	40	64	32	44	63	153	414
SL4.0ch12:3693116-3693659	Cluster_100258	544	415	1.072	366	35	.	CCUGUCUGCCACGUAUGCAUGAGC	18	63	24	N5	0	40	29	27	19	23	118	159
SL4.0ch12:3694056-3694802	Cluster_100259	747	1289	328	1281	9	-	UGAUCUUACGUCGGAUUGAGACA	278	10	24	N5	-1	23	88	35	40	225	429	449
SL4.0ch01:82396268-82397045	Cluster_10026	778	531	171	342	69	.	AAGCAAGUGCAUUCACACACCA	13	3	24	N5	0	39	24	32	40	71	107	218
SL4.0ch12:3695334-3695700	Cluster_100260	367	664	1.715	645	51	.	AACGACGAUUAUAGUGGAGUGAUC	32	29	24	N5	0	57	58	35	47	40	135	292
SL4.0ch12:3701335-3701576	Cluster_100261	242	245	33	233	0.996	+	UAAAACUAACUUCUUUAUUUCCAG	74	0	N	N2	-1	8	45	2	12	13	58	107
SL4.0ch12:3708376-3708764	Cluster_100262	389	984	241	966	50	.	AAGAAACCUCACAAACUCUCUACC	95	82	24	N5	1.7	74	42	52	35	71	156	554
SL4.0ch12:3714819-3715312	Cluster_100263	494	3308	842	729	0.794	.	ACAAUUUUGAUUUUUGACUGUGUG	401	92	24	N5	10	313	287	124	133	280	652	1519
SL4.0ch12:3717150-3718268	Cluster_100264	1119	269	95	171	75	.	AUGAUCUCAGAAUUCUAGAAUUG	14	6	24	N5	0	13	19	19	24	21	68	105
SL4.0ch12:3720350-3722076	Cluster_100265	1727	245	33	190	39	.	ACGGACGUCUGUUAAAUAUUUUGC	25	96	24	N5	0	16	9	10	12	28	66	104
SL4.0ch12:3730819-3731582	Cluster_100266	764	698	1.802	388	72	.	AUUUCGGAUCACCAAUAAAGAUGG	120	27	24	N5	5	40	47	35	39	53	143	341
SL4.0ch12:3732278-3732696	Cluster_100267	419	3031	7.827	2896	30	.	ACGUAAAAUCUGGCUUGGACUCC	481	82	24	N5	54.9	188	82	137	223	240	953	1208
SL4.0ch12:3733126-3733705	Cluster_100268	580	653	186	624	92	.	AUCUGUGAUCUCCAUACUAAAGC	48	30	24	N5	1	56	28	18	52	54	189	256
SL4.0ch12:3740500-3741734	Cluster_100269	1235	916	265	599	44	.	AUACCUCUGGACUUUGCUAAAAGG	58	10	24	N5	0	75	59	78	106	142	152	304
SL4.0ch01:82397164-82397747	Cluster_10027	584	721	1.862	337	0.732	.	AGCAGAAGAACUCCGUAACAGCGG	48	73	24	N5	0	47	34	50	54	104	121	311
SL4.0ch12:3741893-3742896	Cluster_100270	1004	217	60	176	90	.	CGAAUUGAAAGAUGUAUCUGACA	12	41	24	N5	0	22	8	20	12	20	51	84
SL4.0ch12:3744991-3745256	Cluster_100271	266	234	4	172	44	.	UGCAACUCGCCAGUCAGCUUUGUU	11	45	24	N6	0	20	12	9	25	15	50	103
SL4.0ch12:3746734-3746909	Cluster_100272	176	352	0.909	132	0.736	.	CUUGGUGGGAUAAGACGAGUGCA	79	98	23	N6	-1	54	8	8	18	18	172	74
SL4.0ch12:3746987-3747742	Cluster_100273	756	1675	425	1629	0.755	.	AAGCAGGUCUUUCUUUAGAACGGA	543	89	24	N5	12	47	116	57	68	89	264	1034
SL4.0ch12:3752418-3752559	Cluster_100274	142	228	89	220	64	.	AUUUAAAAUCUCUGUAAUUAAAAG	48	77	24	N6	0.7	15	12	15	13	17	51	105
SL4.0ch12:3752749-3753356	Cluster_100275	608	232	99	224	2	.	AAUUGAUACGAAUAAUGAAUAUGA	17	43	24	N5	0	14	29	18	12	20	58	81
SL4.0ch12:3754021-3754400	Cluster_100276	380	2461	655	2431	0.075	-	AGACUUUUGAAUCGAACAACCUGU	498	60	24	N5	-1	104	217	105	169	131	413	1322
SL4.0ch12:3754474-3755857	Cluster_100277	1384	444	146	430	16	.	UCGAGCUCUGAUACGUACUGUAGU	13	88	24	N5	0	46	17	26	65	78	76	136
SL4.0ch12:3756940-3757006	Cluster_100278	67	1201	301	1201	0.007	-	AUCGAUCUGUAAUCACUUGAAAUC	781	0.072	24	N11	-1	12	9	4	21	17	193	945
SL4.0ch12:3758634-3758941	Cluster_100279	308	443	144	211	80	.	AAAAUGGUCUGAUAUAUCCCCAAC	20	81	24	N5	0	32	24	28	32	47	79	201
SL4.0ch01:82398563-82398753	Cluster_10028	191	591	126	328	26	.	AAAGACACAAAGUGACACUGAAGU	56	37	24	N6	1	32	20	32	30	45	142	290
SL4.0ch12:3759618-3760397	Cluster_100280	780	4002	1034	3599	17	.	AUGACGUUGAAUUCAAUUAGGUGU	1064	31	24	N5	43	213	174	128	237	184	567	2499
SL4.0ch12:3762194-3762608	Cluster_100281	415	8693	2247	7773	0.953	+	AGUGAUCUAGUAUUCUCUUGAAGU	5211	0.075	24	N5	-1	143	129	174	218	214	788	7027
SL4.0ch12:3763686-3763971	Cluster_100282	286	512	122	503	0.822	+	UGUGAUCUCUCGAAUUAAUUGUG	64	71	24	N11	-1	26	40	29	13	29	156	219
SL4.0ch12:3764454-3764722	Cluster_100283	269	587	116	576	0.717	.	AUUUCUGAAUCCGUCACUGCGAGU	67	54	24	N6	0	16	28	24	62	33	107	317
SL4.0ch12:3771147-3771793	Cluster_100284	647	804	2.076	331	95	.	AGGAGACGUUCUUUUUUGUAGAGA	44	27	24	N5	0	64	48	48	69	65	166	344
SL4.0ch12:3776206-3776836	Cluster_100285	631	3167	878	1222	44	.	AGGACUACUGCUAGACCGAUGA	109	16	24	N5	3	182	126	141	215	396	776	1331
SL4.0ch12:3779956-3780098	Cluster_100286	143	213	50	112	33	.	AUUUAAGUGUGCUCCAUAGAAAAC	15	77	24	N6	0	11	13	11	10	10	55	103
SL4.0ch12:3781224-3781819	Cluster_100287	596	259	69	246	0.726	.	AGACUUGUGAACAGGUGAUUCAGU	50	59	24	N5	0.7	24	8	12	22	25	45	123
SL4.0ch12:3792262-3793886	Cluster_100288	1625	895	211	436	65	.	AAUACCUAUUGAACAUUUUUCUGA	75	99	24	N5	2	53	46	29	57	88	147	475
SL4.0ch12:3793963-3794871	Cluster_100289	909	1087	2.807	607	99	.	AUUAUGUGGACAACUUUAAGCGGC	50	42	24	N5	1	68	61	47	81	113	201	516
SL4.0ch01:82399751-82399973	Cluster_10029	223	273	0.705	237	45	.	AAACGGUCGCUCUAUAUAAUUGAG	48	64	24	N6	0	10	1	5	30	19	75	133
SL4.0ch12:3796502-3796709	Cluster_100290	208	2341	6.045	2330	40	.	UUUAAUCGCUAGGCACAACUGACU	469	91	24	N6	9	127	131	110	174	146	392	1261
SL4.0ch12:3797349-3798297	Cluster_100291	949	2106	538	1941	0.829	+	AAAAUUUCUUGUGGGCUC	375	85	N	N2	-1	976	221	234	134	117	129	295
SL4.0ch12:3798517-3798882	Cluster_100292	366	7308	18.87	7260	5	.	AGACGGAUUUAGAAGUUAAAUUUU	706	13	24	N5	11	227	519	121	401	659	2204	3177
SL4.0ch12:3799141-3799514	Cluster_100293	374	1726	457	1566	22	.	ACUUUUAAAGAGUCUGAACAACGU	90	97	24	N5	2	144	98	78	95	190	352	769
SL4.0ch12:3799598-3799939	Cluster_100294	342	1905	4.919	1897	9	.	UUCGAAUUCUACUAGUACUCAUACU	357	87	N	N2	-1	83	483	79	72	91	527	570
SL4.0ch12:3801248-3801669	Cluster_100295	422	2769	750	503	0.059	-	AACGUAUAUCAAUCUGAU	834	53	N	N2	-1	1444	110	75	147	130	322	541
SL4.0ch12:3808766-3809027	Cluster_100296	262	347	0.896	337	3	.	ACCACGAUUAUCAAACAAAAAGU	26	92	23	N6	-1	23	18	15	15	19	146	111
SL4.0ch12:3810368-3811425	Cluster_100297	1058	3050	7.876	522	24	.	AUCUUCUCGAUCGUCUGAUUCGAA	161	55	24	N5	7	145	135	147	177	272	699	1475
SL4.0ch12:3816877-3817558	Cluster_100298	682	197	9	192	0.98	+	GUGGGCUCCUCGAUUUGAUUAC	7	90	N	N2	-1	34	58	22	26	29	15	13
SL4.0ch12:3821945-3822479	Cluster_100299	535	198	11	173	3	.	AGAGACGUUGUUUCCAAUAGACC	21	15	N	N2	-1	29	71	13	12	18	39	16
SL4.0ch01:1337354-1337583	Cluster_1003	230	332	0.857	320	0.741	.	AUGUCUCGUGGAUACUCAACG	39	77	24	N6	1	29	5	25	61	22	59	131
SL4.0ch01:82400494-82400862	Cluster_10030	369	261	74	225	14	.	AAGUAUAUACAAACGGAGACUGUG	26	2	24	N5	0	31	4	12	22	27	48	117
SL4.0ch12:3823093-3824055	Cluster_100300	963	5036	13.004	2620	24	.	UUUUUCGAUCUACGUGGCACUAGC	301	60	24	N5	13	437	242	344	380	665	968	2000
SL4.0ch12:3829049-3829408	Cluster_100301	360	426	100	408	18	.	AAUGAUUGUGGAGUCCAAACCAGC	85	57	24	N5	1	42	17	40	25	20	78	204
SL4.0ch12:3829494-3829685	Cluster_100302	192	889	296	29	65	.	AUCAAUUCUUUCUAUGUCCAUUUAUUUU	64	92	N	N2	-1	84	341	81	132	100	61	90
SL4.0ch12:3835313-3835914	Cluster_100303	602	254	56	245	51	.	GUGCGAAAGUGAUCUAUAUCCAGG	9	2	24	N5	0	34	15	18	21	17	56	93
SL4.0ch12:3837028-3837629	Cluster_100304	602	291	0.751	289	92	-	CGACGUGAUGAAUAAGAUAAAUAU	31	75	N	N2	-1	26	42	12	15	48	50	98
SL4.0ch12:3839303-3840137	Cluster_100305	835	513	125	379	65	.	AGUUUGGAUGUAUUUUUGACACUU	54	15	24	N5	0.9	46	46	19	46	38	109	209
SL4.0ch12:3840362-3841317	Cluster_100306	956	1342	365	1095	29	.	CAUUGUGGUGUAUUUCUCA	51	8	24	N4	2.7	157	71	103	100	94	351	466
SL4.0ch12:3841823-3842345	Cluster_100307	523	662	1.709	374	89	.	AAAACGGUAUAUGAAAUUUUAU	129	40	24	N5	3	27	14	31	72	195	113	210
SL4.0ch12:3842581-3843140	Cluster_100308	560	312	0.806	292	86	-	AGUAAAUCGGUGUCUUUGUAGCGA	27	23	24	N5	-1	19	41	23	21	22	59	127
SL4.0ch12:3843472-3843800	Cluster_100309	329	1982	518	1612	89	.	AAUCUGUCUCUGGAAUUUUGGGC	214	45	24	N5	2	116	73	106	136	207	586	758
SL4.0ch01:82401337-82401707	Cluster_10031	371	214	53	126	0.827	+	AUUCGAGCUAGUAAUUAAUGUAUC	53	99	24	N5	-1	10	7	4	2	11	38	142
SL4.0ch12:3844646-3845068	Cluster_100310	423	734	1.895	318	91	.	AAUUGGAUCUUUGUUACAACGAUA	90	69	24	N5	1	35	54	41	51	64	127	362
SL4.0ch12:3848662-3849706	Cluster_100311	1045	285	0.736	236	0.786	.	AGAUAUCAUUGUAUAAUUCGCUGG	44	98	24	N5	0	21	18	11	19	32	46	138
SL4.0ch12:3849804-3851236	Cluster_100312	1433	447	154	362	94	.	UGACGAUAUGAGAAAUCUAGCUC	70	94	23	N5	-1	34	14	18	50	45	211	75
SL4.0ch12:3851998-3852310	Cluster_100313	313	1878	4.849	1869	70	.	AAUCUUAAUCUGUUUCCGUCUAGC	574	62	24	N5	44.9	173	75	62	82	80	376	1030
SL4.0ch12:3852920-3853915	Cluster_100314	996	19377	50.035	2728	0.964	+	GAUUAGAUACCCUGGUAGU	1488	38	N	N2	-1	5113	5681	1816	1683	1587	1705	1792
SL4.0ch12:3854624-3855403	Cluster_100315	780	8042	20.766	7643	49	-	GAGACGGACUCUACUCUGAUACC	601	50	24	N5	-1	417	871	281	409	814	2614	2636
SL4.0ch12:3855506-3855735	Cluster_100316	230	2220	5.732	2124	5	.	AAAGUAAGGAACUCCCAAGGACA	71	41	24	N6	9	251	109	148	180	210	632	690
SL4.0ch12:3855818-3856145	Cluster_100317	328	252	51	183	52	.	ACCGAUACAAUAGAAUGAUAGA	24	84	24	N5	0	21	10	9	9	58	71	74
SL4.0ch12:3859792-3860723	Cluster_100318	932	8615	2245	6383	83	.	ACUAUGAUCUUAAACUUUAGAUGU	439	25	24	N5	23.9	548	346	435	428	728	1545	4585
SL4.0ch12:3861223-3861376	Cluster_100319	154	4501	1122	4412	0.951	+	CUUUUGAAUGAUCUGACAUACAUC	1539	0.089	24	N14	-1	99	83	264	394	291	904	2466
SL4.0ch01:82403638-82404943	Cluster_10032	1306	868	241	840	92	.	AAUUAAAGUGGAAUUCAGUUAGGU	41	47	24	N5	0.8	86	53	51	53	68	204	353
SL4.0ch12:3863692-3864431	Cluster_100320	740	7845	2057	7704	54	-	AAUUUAGUCCGAUCUCAAUACAGA	2631	14	24	N5	-1	342	179	538	505	468	1218	4595
SL4.0ch12:3864808-3865430	Cluster_100321	623	1824	4.71	1617	19	.	AUGAAAAUCUUAGAUUCGCCACUG	40	55	24	N5	1	123	136	56	154	193	435	727
SL4.0ch12:3865944-3866683	Cluster_100322	740	3510	9.063	3197	97	-	AUCUCAUGUAAAGCUCUGAUGUGU	155	42	24	N5	-1	225	275	153	194	254	937	1472
SL4.0ch12:3867475-3867900	Cluster_100323	426	1394	300	1370	26	-	ACUGUUUGAGGAAUGGACUGAUGG	156	40	24	N5	-1	81	147	48	86	68	213	751
SL4.0ch12:3868120-3868889	Cluster_100324	770	1363	319	276	0.842	+	UCCGAGAUCUCUGGGGAAG	64	11	N	N2	-1	438	99	211	157	129	152	177
SL4.0ch12:3869995-3870760	Cluster_100325	766	1688	459	1370	0.744	.	CUUCGAACUUGUAUAAUUAGUCA	277	23	24	N5	3.9	122	85	87	100	182	508	604
SL4.0ch12:3871188-3871642	Cluster_100326	455	513	125	504	86	.	AAGAUAUAUAUGAACUGAUAAU	25	72	24	N5	0	17	61	25	22	109	119	160
SL4.0ch12:3871772-3872207	Cluster_100327	436	4916	1294	3869	93	.	GUGCCAUGUAGGACUCAUGUAUG	818	71	23	N5	-1	430	142	227	213	284	2116	1504
SL4.0ch12:3872679-3873512	Cluster_100328	834	214	53	194	40	.	UUAGAUCUGUUUUAUACCAUUAAC	33	19	N	N2	-1	28	18	6	7	32	36	87
SL4.0ch12:3874839-3875622	Cluster_100329	784	974	215	886	20	.	AGAGACAUGUUGAUAUUUAAUUGG	97	58	24	N5	0.8	107	40	97	73	104	170	383
SL4.0ch01:82407702-82407992	Cluster_10033	291	960	279	943	0.773	.	AUGAUUAAUAAAGAACUUGCAACU	76	69	24	N6	1	49	90	36	65	97	161	462
SL4.0ch12:3876118-3877244	Cluster_100330	1127	3897	10.063	3262	70	-	AAGACGUUAGCUGUGGAGCAGUU	368	61	24	N5	-1	183	256	119	206	227	955	1951
SL4.0ch12:3877601-3878039	Cluster_100331	439	1220	350	658	2	.	CUCCGAGAUUUCAGACAUAGGUU	60	2	24	N5	0.7	95	62	88	108	107	336	424
SL4.0ch12:3879044-3879768	Cluster_100332	725	216	58	144	40	.	UUUUCUUUUUUGGCAACACUUUC	10	51	24	N5	0	9	10	8	13	14	53	109
SL4.0ch12:3880865-3882433	Cluster_100333	1569	311	0.803	301	70	.	UACGAUCUGAUGCAGCGACUC	12	95	N	N2	-1	60	45	47	91	38	19	11
SL4.0ch12:3882673-3883549	Cluster_100334	877	359	0.927	339	32	.	AUGACAAGUGAAACUCGCAAUCGC	42	18	24	N5	0	15	41	7	16	31	76	173
SL4.0ch12:3886228-3886918	Cluster_100335	691	27494	70.994	23408	0.794	.	AAGAGAUCUGUUUAUUUAUUUGGC	15163	0.041	24	N5	332	146	307	143	731	722	2077	23368
SL4.0ch12:3887124-3887749	Cluster_100336	626	3477	8.978	1188	28	.	CGUGUAUUAUGUCAUGUAGGACU	429	30	24	N5	16	145	232	98	171	361	1070	1400
SL4.0ch12:3887831-3888561	Cluster_100337	731	11308	2999	4648	0.755	.	UAAAGAUCUGUUUAUGUAUUUGGC	1837	49	24	N5	43	286	1006	233	607	669	2329	6178
SL4.0ch12:3888763-3889445	Cluster_100338	683	2468	673	2410	38	-	AGUGAGCUAGUAGACACCUAAACU	805	57	24	N5	-1	168	62	143	219	110	401	1365
SL4.0ch12:3890130-3890450	Cluster_100339	321	1658	481	1641	39	.	AGAACUCAGACCGAUCUCUAUUUG	290	74	24	N5	7	47	36	33	118	81	357	986
SL4.0ch01:82408513-82408849	Cluster_10034	337	1520	3.925	1494	43	-	AAGACUGAGAUAGUUGGGACAAGU	339	11	24	N5	-1	35	77	36	68	94	320	890
SL4.0ch12:3893889-3894099	Cluster_100340	211	4110	1013	4074	62	.	CCUGAGUCUGUUACUGAUUAAAC	298	29	24	N6	9.8	282	190	182	247	612	1054	1543
SL4.0ch12:3894949-3895540	Cluster_100341	592	5403	13.951	4637	0.811	+	CAACUGAAUAGGAACAGAGAGAGU	1413	48	24	N5	-1	200	138	261	485	488	1214	2617
SL4.0ch12:3904270-3904510	Cluster_100342	241	43771	113.024	36605	37	.	AGGAAUUUGCCUUCUGAAUCGAGC	17918	0.023	24	N6	216	294	691	262	1007	748	2906	37863
SL4.0ch12:3905123-3906448	Cluster_100343	1326	1738	488	1042	75	.	AACUGUAUAAUUCACUGGUCUAUU	57	83	24	N5	2	164	110	89	147	94	423	711
SL4.0ch12:3906987-3907366	Cluster_100344	380	1100	2.84	977	53	.	AUAAAUCGUCUAACUUUAAAUAUU	125	92	24	N5	4	60	62	76	66	126	307	403
SL4.0ch12:3907786-3908123	Cluster_100345	338	1298	352	772	0.865	+	AUCUGAGUUACUCUUUAAUGUAUC	303	48	24	N5	-1	64	35	27	67	75	191	839
SL4.0ch12:3909086-3910443	Cluster_100346	1358	755	1.95	593	30	.	AUUGCAGUUACUGGAGGACUCACC	24	83	N	N2	-1	132	70	75	111	76	113	178
SL4.0ch12:3910942-3911470	Cluster_100347	529	893	206	676	72	.	GACAUAGUUUGACUUGGAGCA	47	89	24	N5	2	56	38	94	85	79	196	345
SL4.0ch12:3915739-3916206	Cluster_100348	468	260	71	177	31	.	AAAAUAGAAACUAUGACAAAAAGU	33	62	24	N5	0	18	20	7	15	19	52	129
SL4.0ch12:3918885-3920211	Cluster_100349	1327	1512	3.904	1069	4	.	GUGGAGAGACUGUUUUCGAAAGAC	109	31	24	N5	2	150	64	73	98	152	315	660
SL4.0ch01:82410184-82410571	Cluster_10035	388	623	109	433	57	.	AAAAGUGGGCUGACCCGACAAGUC	29	1	24	N5	0	49	26	26	49	58	105	310
SL4.0ch12:3923152-3923256	Cluster_100350	105	209	40	208	0.024	-	AUUAGAACCGGUCUGUUACUAUGC	115	96	24	N11	-1	6	0	1	7	7	13	175
SL4.0ch12:3923802-3924138	Cluster_100351	337	531	171	459	97	.	UAAAUACGUAGAUCCAUAAGGCAU	40	62	24	N5	0	27	12	34	28	83	151	196
SL4.0ch12:3924451-3924815	Cluster_100352	365	1150	2.969	1121	0.081	-	UUACAUACUGAUCUGUCUCAUGAC	343	37	24	N5	-1	21	38	102	39	132	77	741
SL4.0ch12:3925022-3925421	Cluster_100353	400	313	0.808	299	0.738	.	ACGACAAUGAUAUGAAUGAACCA	22	44	24	N5	0	24	8	20	24	25	101	111
SL4.0ch12:3926009-3926344	Cluster_100354	336	322	0.831	0	35	.	AAAACUCUGCUGGCACUGUAACA	14	94	24	N5	0	18	28	16	27	30	93	110
SL4.0ch12:3926616-3927334	Cluster_100355	719	1139	2.941	1040	44	.	AUAAAAUGUUGAACAAAUAGAUGC	88	91	24	N5	1	88	64	80	70	89	227	521
SL4.0ch12:3931651-3932046	Cluster_100356	396	672	1.735	171	64	-	AUUCUAACUUUGAUCGAAAUUGUU	97	14	24	N5	-1	47	25	47	42	49	160	302
SL4.0ch12:3932534-3933017	Cluster_100357	484	1045	298	564	1	-	AUGUACAUACUGACACUACUUAGC	63	38	24	N5	-1	108	46	75	67	88	208	453
SL4.0ch12:3933106-3933679	Cluster_100358	574	317	0.819	314	43	.	AACGAUCUGGAUUAUAUGCAUUAC	93	81	24	N5	0	7	15	3	30	13	52	197
SL4.0ch12:3934103-3934598	Cluster_100359	496	6360	1623	6251	56	.	AAGUCUGUCAGUUCUACUUGAUCU	544	35	24	N5	19	363	618	157	324	460	1610	2828
SL4.0ch01:82411385-82411787	Cluster_10036	403	471	116	126	35	.	ACGUGACAUUCAAAUAUUUCUG	22	84	24	N5	0	44	42	21	48	80	91	145
SL4.0ch12:3934819-3935035	Cluster_100360	217	284	0.733	0	81	.	AAGAGGCCUUAAGACUUACGAAGA	12	77	24	N6	0	19	26	13	20	35	76	95
SL4.0ch12:3935924-3936190	Cluster_100361	267	8280	2180	4049	77	.	AACUGUUUAAACUCUGUGUCAAGU	1097	0.097	24	N6	19	321	362	336	493	772	1592	4404
SL4.0ch12:3936600-3937196	Cluster_100362	597	498	186	485	10	.	AUGUUCGAACUGUGAAAUCAAUC	22	26	24	N5	0	36	26	33	40	86	108	169
SL4.0ch12:3937645-3937914	Cluster_100363	270	688	1.777	545	22	.	AUUGUGCGGAUCUAGGUCAAAAGU	55	4	24	N6	1	48	25	41	32	56	228	258
SL4.0ch12:3938230-3938423	Cluster_100364	194	209	40	205	83	.	AUCUAUUUUAGGAUUUGACUAAUU	9	74	24	N6	0	20	18	11	18	22	42	78
SL4.0ch12:3938789-3939168	Cluster_100365	380	332	0.857	278	40	.	AUGACACUGAAUCUAAUGACACUU	12	82	24	N5	0	20	21	13	32	37	66	143
SL4.0ch12:3939665-3941090	Cluster_100366	1426	2178	524	1730	95	.	AAAUUCAGACUGUGAUAUAGGCAC	237	2	24	N5	3.9	136	119	96	182	205	410	1030
SL4.0ch12:3941208-3941983	Cluster_100367	776	774	1.999	629	8	.	AUAUGUGUCACUAAAAGCUUUAGC	98	73	24	N5	3	59	25	19	60	64	170	377
SL4.0ch12:3942062-3942379	Cluster_100368	318	301	0.777	291	49	.	AAUGAUAUCGGAGAUUCGACUG	43	52	22	N5	-1	14	9	12	30	122	35	79
SL4.0ch12:3943004-3943508	Cluster_100369	505	214	53	124	86	.	AGAUUGAUAUACGUUACUCACAGA	31	81	24	N5	0	6	20	4	20	12	42	110
SL4.0ch01:82411911-82412316	Cluster_10037	406	560	146	478	43	.	AACUCUAUUAAAUCUCGGAUUAGG	54	61	24	N5	0.9	35	34	30	38	49	108	266
SL4.0ch12:3943619-3944151	Cluster_100370	533	2925	753	2060	74	.	ACGGAAGACUAAAUAGGAACGAGU	415	62	24	N5	13	256	140	140	139	196	684	1370
SL4.0ch12:3944807-3945199	Cluster_100371	393	1391	392	1208	0.779	.	UUAAAACAUUGUCACGUAGAAAGU	371	98	24	N5	9	41	46	54	77	103	335	735
SL4.0ch12:3945324-3946097	Cluster_100372	774	1298	352	1261	39	.	ACACUACAUGAUCUAUUCGGGAAU	365	44	24	N5	22	72	53	50	61	114	167	781
SL4.0ch12:3946727-3947285	Cluster_100373	559	1245	315	890	86	.	UAUGUAUCUAGGUGUAUUUGACU	99	49	24	N5	3	63	53	64	67	146	290	562
SL4.0ch12:3947928-3949199	Cluster_100374	1272	2576	652	2422	5	.	UUCGCGAUACAUGUAUCUGGACGU	150	92	24	N5	5	184	119	125	163	172	643	1170
SL4.0ch12:3949280-3949594	Cluster_100375	315	497	183	486	38	.	AAAGAAUAUCGAACAAGUAAA	103	39	24	N5	2.7	10	22	11	124	32	38	260
SL4.0ch12:3949735-3951006	Cluster_100376	1272	3391	8.756	2586	37	.	AUGUUCGAAGUCUGUGUUAAGAGC	209	52	24	N5	8.8	228	221	207	238	261	792	1444
SL4.0ch12:3951185-3951789	Cluster_100377	605	850	295	645	67	.	ACGUGUGUUAUGUCAUGUAGACA	92	4	24	N5	5	41	24	55	62	95	257	316
SL4.0ch12:3952324-3953679	Cluster_100378	1356	709	1.831	217	45	.	UAGAAACUGUAUAACUCGCUAUAC	128	71	24	N5	2	50	27	18	47	49	157	361
SL4.0ch12:3953916-3954646	Cluster_100379	731	2037	560	2012	75	.	AUUAUAAACGAUUUGACUGGAUC	110	71	23	N5	-1	134	166	111	116	225	646	639
SL4.0ch01:82418037-82418222	Cluster_10038	186	243	27	243	0.988	+	AAGCGUGUACUCUGACAUUUCAGG	12	12	N	N2	-1	44	49	30	19	38	30	33
SL4.0ch12:3959588-3961030	Cluster_100380	1443	438	131	320	11	.	AAACCGAAACUGAUAAACCGAAUC	117	22	24	N5	3	36	16	15	23	28	90	230
SL4.0ch12:3969665-3970078	Cluster_100381	414	1950	5.035	300	0.765	.	CUUUAUGAUUUGGAGCUGAUAUACC	188	32	N	N2	-1	113	291	63	154	175	346	808
SL4.0ch12:3970247-3971724	Cluster_100382	1478	2545	672	1892	94	.	AUCGGUUCCUGACGGUUUGAGAUU	68	9	24	N5	3	244	110	134	166	254	568	1069
SL4.0ch12:3973183-3973507	Cluster_100383	325	239	17	233	0.778	.	AACUAUGCAUCGUAAGUACUGUAU	29	52	24	N5	0	11	14	6	20	30	37	121
SL4.0ch12:3980802-3981630	Cluster_100384	829	1461	3.773	817	0.713	.	ACAUUGGGGAUUCUGAAUCUGACC	124	55	24	N5	2	197	43	50	64	100	325	682
SL4.0ch12:3982222-3984160	Cluster_100385	1939	2683	6.928	1788	37	.	UCCGUGUAGGACUCAUGUGUCUA	178	39	23	N5	-1	162	132	155	204	286	886	858
SL4.0ch12:3986335-3987601	Cluster_100386	1267	484	150	180	68	.	ACUCUUGGACUUGAAAUUGAAACA	18	87	24	N5	0	35	22	19	22	61	95	230
SL4.0ch12:3993795-3994086	Cluster_100387	292	374	0.966	339	0.909	+	AAAUGAAUUUUAGAACUAUGACA	41	98	23	N11	-1	20	36	25	26	43	126	98
SL4.0ch12:3994485-3994861	Cluster_100388	377	869	244	735	0.852	+	AGGAUGUCACGUAGAACGUGUGUG	82	28	24	N5	-1	47	54	49	39	56	202	422
SL4.0ch12:3994968-3995374	Cluster_100389	407	216	58	215	99	.	CGUGAAACUCCGAUUAUUAUC	43	56	24	N5	0	18	3	18	54	52	14	57
SL4.0ch01:82427412-82428360	Cluster_10039	949	216	58	211	0.931	+	AAGUAGAAGCAGAGACCGUAA	8	16	N	N2	-1	42	57	17	27	21	23	29
SL4.0ch12:3996305-3996773	Cluster_100390	469	298	0.769	292	52	.	AAGAGACUGUUUGUUUGAACUAGG	39	13	24	N5	0	16	13	13	5	24	73	154
SL4.0ch12:3997844-3998273	Cluster_100391	430	4019	1078	3981	0.95	+	ACGCGGUGCGAAUCUGAAAUAAUC	954	42	24	N5	-1	202	333	228	152	179	665	2260
SL4.0ch12:3998396-3998702	Cluster_100392	307	14253	36.804	14174	30	-	ACCGGUCUAUGAUGUCUACUGAUU	3325	0.065	24	N5	-1	492	1744	192	274	1177	3748	6626
SL4.0ch12:3999905-4001109	Cluster_100393	1205	2986	7.71	2221	0.789	.	AAAUUGUGAGACUGUACAUACUGG	353	45	24	N5	7.7	253	95	203	185	215	500	1535
SL4.0ch12:4001396-4001668	Cluster_100394	273	1788	417	317	39	.	UUUUAUCUAUGUGGAAUGUCAUGU	588	27	24	N6	31.9	67	85	60	73	101	290	1112
SL4.0ch12:4002374-4002662	Cluster_100395	289	447	154	279	0	.	CUCUGUAUGGACAAAAUAUUCAAC	65	74	24	N6	1	42	31	19	28	29	78	220
SL4.0ch12:4003022-4003414	Cluster_100396	393	5067	13.084	4973	0.731	.	AGAUAUGUGAAAGCUGGCUUGAGU	907	62	24	N5	36.9	210	257	171	394	383	696	2956
SL4.0ch12:4003535-4003750	Cluster_100397	216	728	1.88	708	94	.	AUGGUACGAGAUCACUGAAAGAUU	43	79	24	N6	0	51	40	56	48	61	161	311
SL4.0ch12:4006595-4008286	Cluster_100398	1692	1016	223	571	6	.	AUUUGAUUUAAUUGUGCCCUGUAGC	47	3	24	N4	1.7	67	109	67	77	91	208	397
SL4.0ch12:4008428-4009703	Cluster_100399	1276	1412	346	1383	0.703	.	AUUAGAGAUCUCGAGUUCAACUUC	432	83	24	N5	14	82	31	42	90	85	263	819
SL4.0ch01:1339688-1340329	Cluster_1004	642	564	156	349	0.782	.	GUUUGAAGAAUCUGAGACGGGUGC	45	85	24	N5	0.7	22	31	23	26	54	104	304
SL4.0ch01:82434133-82434790	Cluster_10040	658	462	193	238	39	.	CAAUAUUUUCUACUCACCAACCA	42	90	24	N5	0	31	19	22	18	46	158	168
SL4.0ch12:4011025-4011337	Cluster_100400	313	372	0.961	360	96	.	AGGGUUCUCUGGACUUUGUUGAGC	41	3	24	N5	0.8	23	13	25	24	24	82	181
SL4.0ch12:4012968-4013068	Cluster_100401	101	445	149	436	0.816	+	AAUACUGAGAAAUCUGAAACGGGA	39	64	24	N11	-1	33	34	24	21	49	79	205
SL4.0ch12:4016134-4017682	Cluster_100402	1549	4708	1257	3101	46	.	AUUUCGGUCUCAAGAUACAUGUG	150	36	24	N5	4	333	248	249	346	453	1276	1803
SL4.0ch12:4020606-4021179	Cluster_100403	574	1531	3.953	1498	64	.	GAAAGAUAGAGGUAAACUGAAUA	149	96	24	N5	2.9	86	76	62	150	158	478	521
SL4.0ch12:4021560-4021814	Cluster_100404	255	196	6	78	94	.	AAGGGUAUUUAAGACAUUUUGAUU	32	13	24	N6	0	11	4	12	15	10	41	103
SL4.0ch12:4022064-4022624	Cluster_100405	561	420	1.085	196	19	.	GCCUGUUUGGAUGAGCUUAAAAGC	19	38	24	N5	0.7	41	21	11	32	34	92	189
SL4.0ch12:4025474-4026026	Cluster_100406	553	822	223	283	30	.	AUUCGAUUCAACUGUAUGCUAAGC	46	63	24	N5	2.8	53	83	72	88	104	151	271
SL4.0ch12:4026377-4027136	Cluster_100407	760	4176	10.783	3954	63	.	GUGUGGGUCUGAAUCUUAAUC	555	90	23	N5	-1	205	153	137	892	370	1512	907
SL4.0ch12:4027790-4028781	Cluster_100408	992	1861	4.805	1205	73	.	AGUAAACUGUGAAUUAUAUGGAGA	51	12	24	N5	1.7	139	109	102	132	188	510	681
SL4.0ch12:4029059-4029367	Cluster_100409	309	628	122	626	95	.	AGAGAUCUCGAUUAUAUAAGUAAG	134	68	24	N5	1	29	23	25	21	141	144	245
SL4.0ch01:82437302-82437954	Cluster_10041	653	22799	58.871	22742	0.022	-	AAGACGUGUCAGAUCUUUGAAGUU	8024	0.041	24	N5	-1	196	491	163	230	766	4477	16476
SL4.0ch12:4031047-4031817	Cluster_100410	771	3504	9.048	2506	42	.	AGGGUUGUGACUCUCCUGAAGGGU	130	47	24	N5	3	192	176	162	204	277	808	1685
SL4.0ch12:4031901-4032814	Cluster_100411	914	1938	5.004	1738	0.754	.	AGAGGCGGACUCAGGAUUUUAAGC	73	38	24	N5	1.9	157	150	97	116	148	496	774
SL4.0ch12:4033375-4033942	Cluster_100412	568	2261	5.838	2218	13	.	GUUCUGGUCUGAUGUGAAAUCAUC	206	76	24	N5	5	174	116	144	136	141	604	946
SL4.0ch12:4034253-4034712	Cluster_100413	460	243	27	192	97	.	AUGUCAAAACUCUGUUAAUGUAAC	36	53	N	N2	-1	41	15	3	16	22	50	96
SL4.0ch12:4035529-4036843	Cluster_100414	1315	243	27	125	57	.	AAGUAUCUGUCUACAAUAUUAUGU	7	95	24	N5	0	22	16	8	20	30	51	96
SL4.0ch12:4048249-4048982	Cluster_100415	734	253	53	208	0.787	.	AAUGAUUGAUGUAACUGUUGAUGU	18	94	24	N5	0	25	5	12	8	23	60	120
SL4.0ch12:4049722-4050049	Cluster_100416	328	798	2.061	774	31	.	AGGACAAAUACAAAGUUGAAGAGU	111	91	24	N5	0.8	37	27	12	57	58	133	474
SL4.0ch12:4050746-4051528	Cluster_100417	783	924	286	820	0.779	.	AAGAAGACUUUUGAAUGUUAUGGU	44	43	24	N5	0	94	58	51	51	68	188	414
SL4.0ch12:4054828-4055793	Cluster_100418	966	1241	304	1192	0.803	+	AUUAAACUUAGAUACACCUGCAGU	105	55	24	N5	-1	95	87	74	155	99	204	527
SL4.0ch12:4056629-4057210	Cluster_100419	582	932	207	918	0.806	+	AAUUACAAUUACUCUGAUCUCAUC	95	28	24	N5	-1	64	25	44	72	88	163	476
SL4.0ch01:82439795-82440317	Cluster_10042	523	822	223	373	74	.	UGAGAAAACUGUAUAUACACAUGC	99	53	24	N5	1.7	51	29	34	45	67	179	417
SL4.0ch12:4057759-4058280	Cluster_100420	522	4802	1200	4562	3	.	AAGACGGACGACUAUAAAGGAAUC	395	7	24	N5	15.9	431	400	206	378	304	910	2173
SL4.0ch12:4059952-4060607	Cluster_100421	656	728	1.88	624	93	.	AAUCCGUUUCUGAAUAUCUCUUUC	112	42	24	N5	1.9	37	28	40	56	62	141	364
SL4.0ch12:4061628-4062467	Cluster_100422	840	9472	2458	113	0.976	+	AUUUUCCGAUCUGUAAAUUAUGUC	1701	0.066	24	N5	-1	107	209	167	250	437	2211	6091
SL4.0ch12:4062707-4062887	Cluster_100423	181	2045	581	199	35	.	AGAGACUUUUAGUAGAUGAAUAUG	134	58	24	N6	2	130	155	88	111	86	449	1026
SL4.0ch12:4074897-4076048	Cluster_100424	1152	1985	526	1878	70	.	AAAAUUGAUAAUCUAGUGGCAGGU	244	29	24	N5	5.7	96	101	91	113	151	382	1051
SL4.0ch12:4081586-4082011	Cluster_100425	426	196	6	188	0.908	+	AGUGAUCACGAUUGUUAGAGAG	23	23	24	N5	-1	18	3	11	37	43	26	58
SL4.0ch12:4085662-4085809	Cluster_100426	148	419	1.082	414	11	.	AACAACGCUUGAUAUCUCGAUCA	64	3	24	N6	0	25	23	17	15	15	145	179
SL4.0ch12:4085881-4086050	Cluster_100427	170	5255	1369	5215	0.813	+	CGGCUGACUGACAGAUAGACGUG	752	6	24	N11	-1	310	226	357	396	487	1372	2107
SL4.0ch12:4086668-4086912	Cluster_100428	245	229	91	131	64	.	CCCCUCGUUAUUGAAGUGACUCA	15	33	24	N6	0	16	7	4	13	21	69	99
SL4.0ch12:4088092-4088484	Cluster_100429	393	561	149	558	31	.	AGGACAUGUGUUCAUACGUAGAUU	78	85	N	N2	-1	87	41	11	33	22	52	315
SL4.0ch01:82440470-82441127	Cluster_10043	658	833	251	398	45	.	AUAGACUGUAUAAUUCGCUAUAC	67	72	24	N5	1	56	53	57	75	96	228	268
SL4.0ch12:4088697-4089022	Cluster_100430	326	885	285	880	11	-	AAAUAUGAUCUGCGGUAUAUACGA	178	47	24	N5	-1	48	25	34	69	69	190	450
SL4.0ch12:4089526-4089879	Cluster_100431	354	8586	2270	8554	59	-	AGACUCUACUGAAAAAUAUAACGU	2042	0.092	24	N5	-1	128	259	134	300	724	1630	5411
SL4.0ch12:4091492-4092006	Cluster_100432	515	537	187	525	2	.	AAUAUCUCUCCAUCAAAUUAAGAG	27	51	24	N5	0	35	36	25	51	50	109	231
SL4.0ch12:4092335-4093142	Cluster_100433	808	1638	430	1081	19	.	GGUUGUGAUCUUUCUGAAAAGUU	119	42	24	N5	6	119	61	76	174	185	397	626
SL4.0ch12:4093462-4093635	Cluster_100434	174	331	0.855	327	0.761	.	UGACGGAUCAGAAGGUGGAGACU	25	50	24	N6	0	24	17	11	25	50	95	109
SL4.0ch12:4094154-4094432	Cluster_100435	279	777	2.006	529	99	.	AUUAGAACCAAUAUCGCUCAAGGC	54	31	24	N6	0	43	46	52	76	96	108	356
SL4.0ch12:4094847-4095249	Cluster_100436	403	491	168	484	0.041	-	AUGUGUCUGUUGGAGAAACCAAGC	177	6	24	N5	-1	12	19	21	5	30	81	323
SL4.0ch12:4105178-4106070	Cluster_100437	893	1019	231	279	47	.	AAGUGUGUCUCUGAGAUUUCGAAC	468	75	24	N5	13	27	43	20	35	58	113	723
SL4.0ch12:4108009-4109471	Cluster_100438	1463	665	1.717	599	26	.	GUGGCUCCUGGUAACUUUGACAGG	123	89	24	N5	2	62	21	41	67	76	103	295
SL4.0ch12:4110113-4110950	Cluster_100439	838	256	61	158	84	.	CGUCUGGAGAAAUAUGAGCUUC	23	51	23	N5	-1	10	7	16	20	41	89	73
SL4.0ch01:82441593-82441944	Cluster_10044	352	1505	3.886	1477	65	-	AUUUUUCGUAAACUCUGUACUUGU	73	0	24	N5	-1	63	74	65	81	127	439	656
SL4.0ch12:4111066-4111494	Cluster_100440	429	684	1.766	400	40	-	AGAUGUGGUCUUCUGUAAAUCUGA	78	87	24	N5	-1	33	71	28	51	34	181	286
SL4.0ch12:4115336-4116271	Cluster_100441	936	5008	12.931	4931	53	-	AGACUGUGAAUCUCCUUAUUUAAA	554	72	24	N5	-1	267	521	231	285	511	914	2279
SL4.0ch12:4120814-4122213	Cluster_100442	1400	222	73	117	96	.	AAUUAGUUAGAAUCAUGUACAAGU	10	58	24	N5	0	24	7	16	13	34	43	85
SL4.0ch12:4125329-4125593	Cluster_100443	265	310	0.8	291	0.745	.	AACCGAGGCAGAGAAGACGAAAGC	46	35	24	N6	1	15	6	12	39	11	46	181
SL4.0ch12:4126615-4127119	Cluster_100444	505	295	0.762	172	98	.	AUUUCGGGCAUAGGUUAAGGGGU	11	3	24	N5	0	14	31	32	32	30	67	89
SL4.0ch12:4133366-4133685	Cluster_100445	320	208	37	81	0.764	.	GAUCUGAAUAUACAUCUGAAUAUU	30	13	N	N2	-1	9	39	16	22	28	20	74
SL4.0ch12:4136396-4137233	Cluster_100446	838	588	118	285	0.753	.	AUAAGUAUGUCUCUGAAAUUUCGU	114	28	24	N5	3	22	24	15	51	37	188	251
SL4.0ch12:4137702-4138229	Cluster_100447	528	232	99	112	92	.	CAAUUGUAUACAAAUCUGAAGAGG	9	59	24	N5	0	14	11	6	20	34	59	88
SL4.0ch12:4138889-4140148	Cluster_100448	1260	866	236	427	59	.	CAGAACGUGACACUCCGAUCCAAC	72	13	24	N5	0.9	42	60	45	65	69	182	403
SL4.0ch12:4163690-4164536	Cluster_100449	847	216	58	38	21	.	UGUGUUGUGAAAAGGGAAUCGU	7	48	22	N5	-1	17	2	17	22	75	23	60
SL4.0ch01:82442050-82442348	Cluster_10045	299	479	137	274	46	.	AAAAUUAAGUGGAACCAACAAAGA	48	7	24	N6	0	75	5	30	53	35	89	192
SL4.0ch12:4166843-4168062	Cluster_100450	1220	856	210	306	25	.	CUGAGGCUCUGAUACCAUUUGUC	21	8	24	N5	1	52	52	37	59	111	199	346
SL4.0ch12:4168709-4169022	Cluster_100451	314	221	71	111	71	.	AUGAAACCUAGUGAAUAUGAAUGG	24	29	N	N2	-1	18	27	12	4	8	42	110
SL4.0ch12:4173105-4174135	Cluster_100452	1031	334	0.862	166	43	.	AAUAGACUGCUUCGUAGAUCGCGA	22	63	N	N2	-1	69	15	20	10	24	54	142
SL4.0ch12:4182216-4184049	Cluster_100453	1834	1152	2.975	1107	61	-	ACCCUGAUCUGAUAUGUA	19	95	N	N2	-1	301	174	135	214	172	77	79
SL4.0ch12:4185233-4186306	Cluster_100454	1074	944	238	859	89	.	AUGGACCAAAAACGAGAAUGAAGG	63	3	24	N5	0	71	57	39	62	96	159	460
SL4.0ch12:4186408-4186870	Cluster_100455	463	345	0.891	321	0.707	.	AAGUUCUGGACGUAAAAGCGCA	15	16	24	N5	0	35	22	17	32	47	62	130
SL4.0ch12:4186959-4187274	Cluster_100456	316	1177	3.039	531	74	.	AUAACGGUAAGGACAUAUAUGAGC	70	31	24	N5	3	77	55	65	56	116	339	469
SL4.0ch12:4187970-4188570	Cluster_100457	601	474	124	371	90	-	AUAAAAGAUCUGAACAAAAUAUC	63	45	23	N5	-1	29	27	15	53	55	152	143
SL4.0ch12:4194829-4195478	Cluster_100458	650	719	1.857	581	27	.	AGGAUACGAGGUAAAGCAACUAUG	80	81	24	N5	2	41	29	30	83	62	212	262
SL4.0ch12:4196479-4196782	Cluster_100459	304	241	22	237	40	.	GACGGAUCAUCUUAUAUUGUUUA	15	31	24	N5	0	19	16	20	15	28	71	72
SL4.0ch01:82444562-82445417	Cluster_10046	856	5494	1486	2216	15	.	AAUGUUGAUUAAGUUAGACGGAGC	247	54	24	N5	15.7	410	501	487	553	398	1158	1987
SL4.0ch12:4197328-4197955	Cluster_100460	628	960	279	928	5	.	UCAGGAUUUGAAGAUUGUAAGUUC	65	58	24	N5	0.8	66	58	74	62	112	234	354
SL4.0ch12:4199213-4199639	Cluster_100461	427	512	122	331	77	.	AAUGAUUCAAUAGGAAACUGACGU	44	63	24	N5	0.7	24	29	40	38	56	82	243
SL4.0ch12:4199771-4200056	Cluster_100462	286	679	1.753	24	0.903	+	AGAAAGAUCUUCAUGAACCGUUGA	432	75	24	N11	-1	6	4	7	25	34	49	554
SL4.0ch12:4202450-4203390	Cluster_100463	941	849	292	255	52	.	ACUAAUGAUUUGUGGAACAACAU	56	98	24	N5	0.8	50	66	38	44	90	252	309
SL4.0ch12:4203468-4203981	Cluster_100464	514	403	1.041	387	0.797	.	AGUAAAAUAUCUGAACUUUUAAUC	45	19	24	N5	0	26	32	18	11	24	92	200
SL4.0ch12:4205431-4206632	Cluster_100465	1202	2644	6.827	2504	0.838	+	AAAAUAUAAAAUUCUGAAUCCAUC	329	44	24	N5	-1	126	95	126	137	179	693	1288
SL4.0ch12:4207251-4208111	Cluster_100466	861	410	1.059	404	76	.	CUGAUCUUAUUGAUAGUGACAAUG	39	76	24	N5	1	33	34	15	32	28	78	190
SL4.0ch12:4216318-4216557	Cluster_100467	240	754	1.947	472	0.985	+	UCUCAUGUGAGGCUCUGAUGUAUC	99	75	24	N11	-1	69	28	44	80	88	92	353
SL4.0ch12:4218935-4219182	Cluster_100468	248	315	0.813	203	0.778	.	AAACAUGGAAACUGAAUAAUUCGC	27	70	24	N6	0	27	17	21	17	33	55	145
SL4.0ch12:4219266-4220283	Cluster_100469	1018	1238	397	741	90	.	AUUGCGUUUCUGUUUGUAUAGAGC	56	39	24	N5	0.9	92	97	66	77	74	277	555
SL4.0ch01:82445797-82446337	Cluster_10047	541	8037	20.753	4533	58	.	AAUCUGUCUCUGAGAUUUCGGAC	1149	62	24	N5	55	439	328	288	584	818	2717	2863
SL4.0ch12:4220601-4221467	Cluster_100470	867	5279	1331	4419	0.711	.	AGACUUCCGAACUUUCGUAAUGGU	1467	1	24	N5	63	205	158	122	259	506	815	3214
SL4.0ch12:4222044-4222616	Cluster_100471	573	406	1.048	396	11	.	AGUGAAUCUGAGAUUUUUCGAGC	14	63	24	N5	0	22	39	20	26	39	117	143
SL4.0ch12:4226148-4226736	Cluster_100472	589	697	1.8	609	0.756	.	UUGCAACUUUCAUCUUCUGAACA	66	3	24	N5	0.9	45	29	32	94	29	207	261
SL4.0ch12:4234153-4234892	Cluster_100473	740	221	71	212	0.855	+	AGGUAAGUGUAUGUAGAAGACGUG	21	79	N	N2	-1	25	51	19	20	31	19	56
SL4.0ch12:4239005-4243448	Cluster_100475	4444	3579	942	3135	29	.	AUGAACAUCUGUUAAAACCUUAGC	951	0	24	N5	65	159	119	76	138	199	630	2258
SL4.0ch12:4243723-4244137	Cluster_100476	415	1608	452	1562	0.809	+	AGACGAAGGUAGUAAGAAAGACA	158	4	24	N5	-1	66	109	62	125	215	393	638
SL4.0ch12:4244674-4245041	Cluster_100477	368	231	96	186	72	.	AGCUGGUUAGAAUUAUGU	8	71	N	N2	-1	25	24	8	19	26	44	85
SL4.0ch12:4250644-4252029	Cluster_100478	1386	6085	15.712	4024	59	.	CUCUUGGCCGUUAAGAACGAAGG	338	40	24	N5	8.7	499	263	395	444	561	1682	2241
SL4.0ch12:4252118-4252394	Cluster_100479	277	3423	8.839	2394	96	.	AUAUUUCGUUACUCUGAAACACGU	556	26	24	N6	16	259	180	170	196	267	711	1640
SL4.0ch01:82447289-82448718	Cluster_10048	1430	378	0.976	369	11	.	ACAAAUUGAGAGUUGGCGACAGGC	28	40	24	N5	0	45	23	20	13	37	101	139
SL4.0ch12:4252770-4253431	Cluster_100480	662	454	172	385	22	.	AACUAAAAAAGAAAAUAUGAAC	26	65	24	N5	0	30	25	24	43	72	102	158
SL4.0ch12:4254043-4254681	Cluster_100481	639	986	246	727	39	.	AAGAAAGACUUUUAAAAUUUGUGA	34	20	24	N5	0	89	62	58	97	82	184	414
SL4.0ch12:4255798-4257021	Cluster_100482	1224	3097	7.997	3040	49	.	UCAGAGGUUUCAGAUUCAAGACGU	210	55	24	N5	3	167	123	208	208	255	795	1341
SL4.0ch12:4257154-4257467	Cluster_100483	314	751	1.939	146	82	-	UUUUUGUCAAGAUAAAGAGUGUGC	348	85	24	N5	-1	34	33	19	50	39	86	490
SL4.0ch12:4257540-4258085	Cluster_100484	546	851	297	129	46	-	AGGAAUGGUGAUUAUGGAACAAGA	78	30	24	N5	-1	71	30	40	74	113	147	376
SL4.0ch12:4258160-4258555	Cluster_100485	396	449	159	91	65	-	ACACCUGAACUAGGACUUAUACCU	90	50	24	N5	-1	24	22	11	18	41	70	263
SL4.0ch12:4258684-4259469	Cluster_100486	786	998	277	723	69	.	GGGUAGAAUUGUCAAAAUGGACU	69	50	24	N5	0	109	69	56	62	57	275	370
SL4.0ch12:4259576-4259945	Cluster_100487	370	383	0.989	297	0.77	.	GAGUGGUAUAAAAGCGAGAGGUGU	24	99	24	N5	0	20	17	24	32	27	67	196
SL4.0ch12:4260149-4261134	Cluster_100488	986	2788	799	2583	60	.	AUUGCGUGAGAGAUAUUUGGAUGU	256	39	24	N5	7	159	116	81	131	376	634	1291
SL4.0ch12:4261572-4261766	Cluster_100489	195	299	0.772	289	72	.	UUUCUUAAGGACAUACAGUAUUU	37	24	24	N6	0	22	8	16	17	12	73	151
SL4.0ch01:82449089-82449617	Cluster_10049	529	789	2.037	651	0.739	.	AUUGUUCGUAGAAUGUAGGAAGAU	39	54	24	N5	0.7	56	57	77	24	80	209	286
SL4.0ch12:4261917-4262638	Cluster_100490	722	5062	13.071	2065	2	.	AUGACACAAUAUACGUAGGACACC	391	27	24	N5	13.9	257	225	232	327	365	1133	2523
SL4.0ch12:4263420-4263918	Cluster_100491	499	322	0.831	275	9	.	AUUUUAGUAGACAGAGUUACCUGG	24	71	N	N2	-1	38	29	14	17	32	62	130
SL4.0ch12:4266096-4267701	Cluster_100492	1606	10160	2635	8965	0.886	+	AAGAUGUGUCUCUGAGAUCUCCAU	1051	23	24	N5	-1	841	301	371	484	947	2514	4702
SL4.0ch12:4280237-4281096	Cluster_100493	860	357	0.922	355	62	.	AAUCAAAGAUCUGGGAUACGAGUC	21	4	24	N5	0	26	16	18	25	38	93	141
SL4.0ch12:4282303-4282624	Cluster_100494	322	777	2.006	767	99	.	AAGAUACUGUUAAACUGCUCAGGG	196	61	24	N5	2	39	60	25	35	50	80	488
SL4.0ch12:4283203-4283547	Cluster_100495	345	501	194	472	25	.	CGUAGAAUGUUGGAGCUGGAAAGC	33	9	24	N5	0	34	43	27	28	27	149	193
SL4.0ch12:4284446-4284642	Cluster_100496	197	2956	733	2923	0.942	+	AAAAGACGAUUCUGAUAUUUG	1033	15	21	N11	-1	109	40	324	1182	802	188	311
SL4.0ch12:4284902-4286569	Cluster_100497	1668	3731	934	2584	84	.	AGUCGUGAGAAUCUGAUCAAAGUC	383	65	24	N5	6.9	183	170	141	310	525	709	1693
SL4.0ch12:4286695-4287174	Cluster_100498	480	766	1.978	424	58	.	AGGAGAUCUAUGAAGGGUAUUCAU	49	45	24	N5	0.9	53	47	59	31	61	184	331
SL4.0ch12:4287653-4288270	Cluster_100499	618	2489	627	2065	53	.	CUUGUCUGCAAAAUUUACUUUAGC	498	26	24	N5	27.9	151	106	68	126	168	815	1055
SL4.0ch01:1340682-1341196	Cluster_1005	515	522	148	353	90	-	AAGGUCUGCGUACACACUACCAUC	51	39	24	N5	-1	55	21	40	20	29	85	272
SL4.0ch01:82456132-82456999	Cluster_10050	868	2578	657	2349	64	.	AAAGGGUACAUGUAAGCUAUUUGU	277	50	24	N5	10.8	211	171	91	179	255	635	1036
SL4.0ch12:4295783-4296133	Cluster_100500	351	357	0.922	291	45	.	AAUAAUGCUCAUUUUGAACUCAGC	67	26	24	N5	1.7	32	17	14	7	23	53	211
SL4.0ch12:4296339-4297176	Cluster_100501	838	450	162	352	98	.	AAAAUUGAGGUGGAUUGGAGAUGG	10	29	23	N5	-1	37	33	33	35	49	139	124
SL4.0ch12:4297812-4298159	Cluster_100502	348	7784	2000	5139	34	.	AGACUUCUUGUAGUAUAUUCAGGA	710	64	24	N5	8.9	469	458	358	776	857	1398	3468
SL4.0ch12:4298569-4299118	Cluster_100503	550	897	216	786	41	.	ACUAGUAGAAGCUCUUUUUUCACU	31	39	24	N5	0	65	41	51	84	84	190	382
SL4.0ch12:4301002-4302060	Cluster_100504	1059	21234	54.83	20088	71	.	AUUUAGUCAGAGCUCCAAUGCAGG	5082	3	24	N5	120	828	430	599	1247	2075	2867	13188
SL4.0ch12:4305918-4307998	Cluster_100505	2081	3347	842	2921	0.938	+	AUGAUUUGUGGUACGGAC	48	25	N	N2	-1	1069	626	438	404	289	285	236
SL4.0ch12:4308456-4308965	Cluster_100506	510	570	172	434	0	.	UUCUGGAUCGUGUAUUUCUAACA	38	33	24	N5	0.9	24	26	29	37	58	156	240
SL4.0ch12:4310431-4311393	Cluster_100507	963	538	189	443	42	.	AAGAUCUUUUACUCCUACAGUAUU	36	81	24	N5	0	35	44	30	31	44	118	236
SL4.0ch12:4375663-4376720	Cluster_100508	1058	316	0.816	177	11	.	AGAUGUGUAUUUAGAUUCAGACGU	52	3	24	N5	0.8	14	16	14	15	49	62	146
SL4.0ch12:4401339-4402452	Cluster_100509	1114	295	0.762	120	19	.	ACAAAAUCUAAAGACUAACUUAUG	8	27	N	N2	-1	36	30	17	22	26	50	114
SL4.0ch01:82457560-82457771	Cluster_10051	212	293	0.757	291	1	.	AAUUCUGAUAAGGGUAGAACUUGG	22	33	24	N6	0	31	13	16	23	40	56	114
SL4.0ch12:4404712-4405486	Cluster_100510	775	381	0.984	168	82	.	AAAAGGCGCACUCGACGAUCAUGU	39	80	24	N5	0	25	18	14	24	56	44	200
SL4.0ch12:4417421-4417676	Cluster_100511	256	266	87	249	0.872	+	AAGCUAUUGAAUUCUAUCGAACU	33	29	24	N11	-1	17	6	15	26	17	92	93
SL4.0ch12:4417811-4418269	Cluster_100512	459	598	144	593	35	.	ACGUGUUCAGUACUGUGUAGAGGC	75	80	24	N5	1.7	43	27	39	41	52	107	289
SL4.0ch12:4419001-4419340	Cluster_100513	340	412	1.064	398	69	.	AGACCUGUUUUGUUUCUCUCUAGA	49	27	24	N5	0	41	10	29	36	42	78	176
SL4.0ch12:4419987-4420707	Cluster_100514	721	2369	617	1699	12	.	AUUCGAUCUAAUUGUAUAUUCUCU	234	8	24	N5	5	143	124	122	156	295	561	968
SL4.0ch12:4422252-4422728	Cluster_100515	477	1156	2.985	1112	44	.	AUAUCUCGUGUAGUCUCAUAAAGU	82	74	24	N5	1	79	60	76	76	88	308	469
SL4.0ch12:4422866-4423384	Cluster_100516	519	2340	6.042	1164	89	-	AUCUCCUUUGUGGACGUAGGUUGA	155	93	24	N5	-1	81	183	115	159	186	577	1039
SL4.0ch12:4428006-4429347	Cluster_100517	1342	732	1.89	228	66	.	AAGACUGUGGGAAGAAUUGAACAC	40	79	24	N5	1	88	29	46	51	72	112	334
SL4.0ch12:4434004-4434595	Cluster_100518	592	13956	36.037	13902	0.949	+	ACUUGACUGUCUGUACUUAAAUAC	8621	0.048	24	N5	-1	95	458	63	279	759	884	11418
SL4.0ch12:4434700-4434973	Cluster_100519	274	266	87	263	62	.	CUGAACCAUCUAACAUAAAAAUU	47	87	N	N2	-1	12	53	14	14	27	67	79
SL4.0ch01:82458626-82458772	Cluster_10052	147	220	68	212	0.018	-	UAAAUAUUUGACUGUACUGUUCA	33	50	24	N11	-1	19	3	30	14	24	59	71
SL4.0ch12:4439590-4440963	Cluster_100520	1374	516	132	476	92	.	AUACCAAGCCAAUAAUGAACAACC	30	69	24	N5	1	39	33	24	32	51	78	259
SL4.0ch12:4441043-4442104	Cluster_100521	1062	4599	11.875	4283	79	.	ACUCAGUGAGUGACUGGUAGAGUG	393	54	24	N5	11.8	247	195	153	270	284	855	2595
SL4.0ch12:4448414-4449238	Cluster_100522	825	21779	5637	21196	0.006	-	CAUAAUUUGUGGAUCUCU	1933	0.066	N	N2	-1	5175	7432	1683	1143	1363	2011	2972
SL4.0ch12:4449332-4449786	Cluster_100523	455	347	0.896	257	0.7	.	AGGACGACAAGAUUCAAAAGUAUU	71	27	24	N5	1.9	21	24	6	34	19	48	195
SL4.0ch12:4450654-4451460	Cluster_100524	807	3499	9.035	3471	0.055	-	UAAACUCCGAUCUCGACUAGAUG	475	39	24	N5	-1	138	78	127	104	171	1200	1681
SL4.0ch12:4451558-4452444	Cluster_100525	887	1992	544	1885	58	.	AGGAUUAGGUGAAUUUUUCUCAGA	300	82	24	N5	4	136	138	88	138	137	350	1005
SL4.0ch12:4453269-4453872	Cluster_100526	604	2495	642	198	9	.	CGGAUCUGAAGAACAUAAUAUUC	534	30	24	N5	46.8	76	59	69	101	164	841	1185
SL4.0ch12:4453964-4454209	Cluster_100527	246	292	0.754	118	6	.	AUAUAAUAGGUUGUGGACCCCAUU	41	62	24	N6	0.8	26	9	7	19	37	53	141
SL4.0ch12:4460012-4461130	Cluster_100528	1119	230	94	218	48	.	UAACGUGUGGUGAUGAAUC	9	17	N	N2	-1	52	39	20	39	20	18	42
SL4.0ch12:4462621-4463557	Cluster_100529	937	349	0.901	253	79	.	UUUUAUGAAAUCGCUGCUGGGAGC	16	22	24	N5	0	27	18	27	21	42	65	149
SL4.0ch01:82463550-82465468	Cluster_10053	1919	263	79	256	0.03	-	ACGAGUGAUUGUGUUCUCAUGUU	6	0.703	N	N2	-1	43	87	29	30	27	36	11
SL4.0ch12:4463733-4465966	Cluster_100530	2234	1145	2.957	730	58	.	AGGACUGACCAAAAAAGAAAUAGU	133	55	24	N5	2	93	59	61	62	88	179	603
SL4.0ch12:4466847-4466899	Cluster_100531	53	394	1.017	393	0.985	+	AUGUUCUGUUUGAUUAAUUUUGAC	277	4	24	N11	-1	0	23	4	0	13	11	343
SL4.0ch12:4467126-4467940	Cluster_100532	815	975	218	831	26	.	GUCUACGGAGGAUAGAAUGUACGU	104	93	24	N5	1.7	68	30	43	76	137	148	473
SL4.0ch12:4476307-4477197	Cluster_100533	891	724	1.869	56	81	.	UCUUCACUGCAAAACUCCAAGC	71	50	21	N5	1.8	39	2	64	246	241	32	100
SL4.0ch12:4478033-4479251	Cluster_100534	1219	700	1.808	214	90	.	AUGGUUUGACAAUAAAUUAAGAGC	17	76	24	N5	0	67	30	39	69	74	124	297
SL4.0ch12:4484181-4485308	Cluster_100535	1128	1904	4.916	1042	50	.	AAGUGUGCUCUCUCUAUUAGCUU	174	24	24	N5	3	114	71	90	339	142	473	675
SL4.0ch12:4485841-4486326	Cluster_100536	486	1380	363	1345	0.832	+	CGUGUAGCUCCGAUACAUUAA	153	14	24	N5	-1	62	100	45	244	235	243	451
SL4.0ch12:4488345-4489442	Cluster_100537	1098	3328	893	2779	0.718	.	UUAGACUUGUAUAAAAUUGAACA	114	41	24	N5	4.7	182	208	163	220	290	791	1474
SL4.0ch12:4490258-4491215	Cluster_100538	958	2552	690	1236	0.755	.	AGGAUUUGAACUUGAUGAGUUU	1013	47	22	N5	-1	88	72	70	123	1204	425	570
SL4.0ch12:4492879-4492954	Cluster_100539	76	200	16	71	0.895	+	AACCGACUUUGUGAACAUAUCAGU	56	0	24	N11	-1	15	6	9	5	9	54	102
SL4.0ch01:82465716-82466409	Cluster_10054	694	1012	213	639	70	.	AGACAAAAGAGACUUGAACAGAGG	45	80	24	N5	0	64	39	64	118	78	198	451
SL4.0ch12:4496814-4498145	Cluster_100540	1332	903	232	749	8	.	CUAAUGACUUCCGAUUCUGAGAGG	55	2	24	N5	0	63	36	29	72	109	152	442
SL4.0ch12:4498767-4501143	Cluster_100541	2377	1372	343	1343	91	.	UGACCGAGCUGGAAAAUUAAAUC	187	69	N	N2	-1	155	200	77	126	110	335	369
SL4.0ch12:4502821-4503154	Cluster_100542	334	199	14	134	17	.	AACAAAGUUAAUGGGUGCUCGAGC	7	28	24	N5	0	23	13	8	23	25	46	61
SL4.0ch12:4504158-4504547	Cluster_100543	390	402	1.038	302	51	.	GUGUUUGUAGUUCGGUUUGAAUU	15	15	24	N5	0	21	28	14	34	35	115	155
SL4.0ch12:4505278-4505709	Cluster_100544	432	234	4	205	11	.	AUAGAUAGCUUAAUGAUAAGACCC	10	77	24	N5	0	24	20	20	4	30	43	93
SL4.0ch12:4507101-4507802	Cluster_100545	702	2710	6.998	2015	28	.	AUACUGUUGGCUGAUGUGGAAUC	356	99	24	N5	6.9	116	136	91	164	180	932	1091
SL4.0ch12:4507891-4508366	Cluster_100546	476	764	1.973	614	50	.	GCCGAAUUGGGCGGAUCAAGACCC	35	10	24	N5	0	42	32	69	53	82	110	376
SL4.0ch12:4509220-4509525	Cluster_100547	306	6085	15.712	6008	0.853	+	UUGUGUACGACUCUAUAUUAUC	591	44	24	N5	-1	220	260	188	388	924	1024	3081
SL4.0ch12:4510687-4511745	Cluster_100548	1059	3091	7.981	2045	58	.	UUGUCACUCCGAUUCGUA	252	21	N	N2	-1	595	187	295	209	189	409	1207
SL4.0ch12:4512654-4513513	Cluster_100549	860	265	84	251	66	.	AUGGACUGAUUAAUAUGUAGAGGC	14	9	24	N5	0	11	20	11	18	20	67	118
SL4.0ch01:82466488-82467163	Cluster_10055	676	513	125	436	88	.	AAGAAGAGAUCCAUUAAAAACA	59	65	N	N2	-1	101	12	17	16	158	72	137
SL4.0ch12:4514312-4514984	Cluster_100550	673	258	66	167	77	.	UAGGCGUGAAACGAGCUACAUUGU	9	12	24	N5	0	23	7	10	15	20	75	108
SL4.0ch12:4517428-4518192	Cluster_100551	765	969	202	930	96	.	AGCAGAUCUGACAUACUAGUAAC	81	15	24	N5	3.9	69	63	53	59	128	258	339
SL4.0ch12:4518769-4519143	Cluster_100552	375	382	0.986	276	16	.	AUAAGCUUGGUCAAUACUCAGA	28	27	24	N5	0	31	6	19	27	54	113	132
SL4.0ch12:4526313-4526922	Cluster_100553	610	1735	480	1036	42	.	AGAAUAGGAUUUACAGAAUUACGU	130	31	24	N5	2	155	61	148	125	134	386	726
SL4.0ch12:4531470-4531715	Cluster_100554	246	270	97	256	0.759	.	AGACUCUUUAAAAUUAUUUUGAC	10	78	24	N6	0	19	13	10	6	34	84	104
SL4.0ch12:4531985-4533543	Cluster_100555	1559	2351	6.071	1844	76	.	AUACCCUGAACUAUCAUAGAU	134	50	24	N5	10	166	115	141	307	141	459	1022
SL4.0ch12:4533631-4534168	Cluster_100556	538	1527	3.943	1513	0.913	+	UUUAAGACGGACUCUGAUAGCAGU	147	82	24	N5	-1	113	100	35	159	156	292	672
SL4.0ch12:4534630-4535033	Cluster_100557	404	240	20	113	33	.	GUUUCACUGUUGAAGGACUCAACC	15	58	24	N5	0	28	17	8	15	29	53	90
SL4.0ch12:4539306-4540212	Cluster_100558	907	690	1.782	100	55	.	CAAGAGAUCUAGUGUGAGGAACCU	75	14	24	N5	0.7	39	23	21	66	64	111	366
SL4.0ch12:4540468-4540814	Cluster_100559	347	196	6	192	0.704	.	GUGUUCUUGUAGUAAUGUAGACGU	34	69	24	N5	0	19	5	8	27	10	35	92
SL4.0ch01:82468782-82469176	Cluster_10056	395	870	246	805	68	.	GUUAGAACUUUUAUGAAAAUAUU	112	8	23	N5	-1	50	68	29	48	109	306	260
SL4.0ch12:4540917-4541336	Cluster_100560	420	1312	388	1072	0.869	+	AAAGACAUAUAUGCUCUAACACGA	145	89	24	N5	-1	49	89	38	66	234	318	518
SL4.0ch12:4541662-4542388	Cluster_100561	727	17896	4610	16090	0.986	+	AAGAAUGCGAUCUUCUGAAUUUGA	8228	0.046	24	N5	-1	1389	440	460	554	229	1767	13057
SL4.0ch12:4542693-4543078	Cluster_100562	386	217	60	216	72	.	AUCUGUUCCUCUGAGUCUAAAGGC	12	39	24	N5	0	21	11	5	11	14	49	106
SL4.0ch12:4543207-4543934	Cluster_100563	728	657	196	638	78	.	GGUCAGCUGAACACUCUUCGUUGG	82	12	24	N5	1	32	48	19	34	54	152	318
SL4.0ch12:4550215-4551699	Cluster_100564	1485	957	271	552	0.786	.	GUGGAUCUGUUUCUCUAUACAGGC	132	68	24	N5	2	53	50	46	40	65	247	456
SL4.0ch12:4552743-4552799	Cluster_100565	57	370	0.955	12	0.865	+	ACGAACUGAAGAACAGCAACA	110	0	24	N11	-1	6	20	3	119	27	24	171
SL4.0ch12:4572170-4573096	Cluster_100566	927	451	165	192	90	.	ACGAUAUGAUCUUCACUUUGAUGA	75	15	24	N5	1.8	19	17	17	16	45	108	229
SL4.0ch12:4573820-4574351	Cluster_100567	532	309	0.798	106	89	.	AUUUAGGGCUGAUCGAAAAAUGGU	12	73	24	N5	0	20	19	17	19	30	75	129
SL4.0ch12:4574442-4574782	Cluster_100568	341	493	173	85	44	-	AAGAAUUGAUCUCUUGAACAUG	73	49	24	N5	-1	15	18	18	24	108	132	178
SL4.0ch12:4574914-4575236	Cluster_100569	323	603	157	371	89	.	AGGAUUAAAGAUAAAAUAAAAUGG	51	80	24	N5	0	19	36	25	92	62	119	250
SL4.0ch01:82470597-82471027	Cluster_10057	431	3296	811	3272	0.785	.	AUUUCUGUGCUCGACAAUCUAAAC	935	79	24	N5	26	137	108	131	123	244	691	1862
SL4.0ch12:4575986-4577227	Cluster_100570	1242	368	0.95	345	74	-	AUCUGAUUUUGAUUUGACACGAAG	66	0	24	N5	-1	28	41	9	22	58	46	164
SL4.0ch12:4577315-4578332	Cluster_100571	1018	284	0.733	270	87	.	CGGAUCCGUAACCUCUAGGUCAC	14	14	N	N2	-1	41	19	7	20	14	65	118
SL4.0ch12:4578735-4579725	Cluster_100572	991	1232	381	1038	24	.	AGUAGAUGUCGAACCACCUUAAGC	63	33	24	N5	0	102	70	65	81	69	233	612
SL4.0ch12:4581434-4581950	Cluster_100573	517	3424	8.841	2206	89	.	AUCGGUGAAAGAUCUAUGAAUCCU	232	10	24	N5	5.9	115	450	84	132	581	728	1334
SL4.0ch12:4582165-4582753	Cluster_100574	589	13179	34.03	511	0.965	+	AAAGAUCUAUGAAUUCUAAAUAU	4357	0.055	23	N5	-1	318	781	197	265	1983	5597	4038
SL4.0ch12:4583422-4583729	Cluster_100575	308	239	17	172	86	.	AACUUUAAUUUAGAACCACU	15	10	23	N5	-1	28	17	28	7	36	62	61
SL4.0ch12:4583878-4584170	Cluster_100576	293	566	162	560	0.735	.	AUCCAAUCUGUUAAACUCAAAGGC	236	73	24	N6	6	20	5	13	9	22	68	429
SL4.0ch12:4584274-4584666	Cluster_100577	393	464	198	342	33	.	AACGGGCUAGAGAGUUAAAUGGGU	22	94	24	N5	0	54	37	36	33	34	108	162
SL4.0ch12:4584753-4584977	Cluster_100578	225	285	0.736	125	70	.	UGGAUGGAGAGUAAUUUUGUACC	29	98	24	N6	0	7	4	13	18	32	89	122
SL4.0ch12:4585437-4585834	Cluster_100579	398	420	1.085	228	0.757	.	UUGGACCAAAUAGGUGGAUAGGA	12	93	24	N5	0	23	24	23	31	50	100	169
SL4.0ch01:82483072-82483872	Cluster_10058	801	4858	1244	4678	8	.	GUCAUGUCUGAGAAGUAUAAUUCC	420	86	24	N5	36.8	186	160	168	564	356	1654	1770
SL4.0ch12:4586626-4587088	Cluster_100580	463	401	1.035	392	0.955	+	AACGAUGUUGGCUAUAUUUCACAAGGCA	44	24	N	N2	-1	40	179	23	41	21	48	49
SL4.0ch12:4587164-4588421	Cluster_100581	1258	2521	610	2276	73	.	AACUGACUCGUAUAAAAUAGGACG	313	72	N	N2	-1	221	297	150	179	180	447	1047
SL4.0ch12:4588494-4590035	Cluster_100582	1542	1203	306	1133	0.771	.	GUGAGAAAGGACUAAUGA	20	26	N	N2	-1	241	189	118	115	99	189	252
SL4.0ch12:4590127-4590639	Cluster_100583	513	951	256	863	49	.	AAGAGGUCUGACUGUUACCUGUC	111	2	23	N5	-1	68	81	50	61	79	314	298
SL4.0ch12:4590730-4591537	Cluster_100584	808	948	248	932	79	.	UCCGCUCUGUAACGAAAUUACAAC	107	46	24	N5	1	75	66	61	79	44	197	426
SL4.0ch12:4591629-4591852	Cluster_100585	224	418	1.079	410	26	.	ACUGAUUAAAAAUGAAAGCCUGAC	39	38	24	N6	0	29	32	27	23	43	78	186
SL4.0ch12:4594084-4594666	Cluster_100586	583	468	108	231	0.729	.	AAGUGUGUAACUGACUUUUCGAUAA	45	59	24	N4	0.8	25	68	20	38	39	123	155
SL4.0ch12:4594766-4595784	Cluster_100587	1019	3333	806	3017	0.796	.	AUUGUAUCUACUGAUUGACCGAGU	1444	65	24	N5	49	95	47	94	177	374	318	2228
SL4.0ch12:4596428-4597486	Cluster_100588	1059	3504	9.048	1826	0.836	+	AUAAUCGUGUGAAUUCUGAAAGGG	326	37	24	N5	-1	152	131	104	143	332	470	2172
SL4.0ch12:4597604-4598086	Cluster_100589	483	974	215	743	27	.	AUACUGAACUUUGGAAAGAACCUU	158	43	24	N5	12	66	49	46	74	57	230	452
SL4.0ch01:82484424-82484880	Cluster_10059	457	2816	771	2771	34	.	AACCAAGAUAUAUUGUGAGUCAGU	81	60	24	N5	3	250	125	149	177	302	739	1074
SL4.0ch12:4598242-4599033	Cluster_100590	792	3021	7.801	2578	40	.	AACGAUCUGUUGGUUAUGUGAAGG	307	51	24	N5	4	157	232	115	144	704	366	1303
SL4.0ch12:4599506-4600060	Cluster_100591	555	461	190	445	8	.	AUGCAGUAUUUUGUGUAGACGAUG	80	90	24	N5	0.9	45	22	31	20	25	95	223
SL4.0ch12:4601170-4601319	Cluster_100592	150	334	0.862	323	80	.	AAGGAAUUACACUGGAUA	65	35	N	N2	-1	91	18	17	39	35	63	71
SL4.0ch12:4601399-4602223	Cluster_100593	825	1168	3.016	847	29	.	AGGACGGGUAUACAAUGUUGUUGU	88	90	24	N5	4	56	67	52	70	109	187	627
SL4.0ch12:4608643-4609355	Cluster_100594	713	343	0.886	290	89	.	CCGACUGGGUUUGUGGAACAACUC	67	4	24	N5	0	20	12	9	29	37	43	193
SL4.0ch12:4615202-4616981	Cluster_100595	1780	803	2.073	228	0	.	AUAGGAUCUGAAAACUACUCAAUC	49	62	24	N5	0.7	61	38	37	50	107	117	393
SL4.0ch12:4624971-4625951	Cluster_100596	981	553	128	443	40	.	GUUUAAGGCGGCUAGAAAUAACU	65	48	24	N5	1.9	51	37	49	45	33	149	189
SL4.0ch12:4627289-4627467	Cluster_100597	179	1423	374	1335	0.926	+	AAUCUGAACUCCUGCAUUUCGCGC	192	14	24	N11	-1	100	68	54	108	96	168	829
SL4.0ch12:4628602-4628902	Cluster_100598	301	451	165	441	91	-	UAUACGUUGAGAUAGGCUGAAGU	57	59	24	N5	-1	33	14	13	26	34	161	170
SL4.0ch12:4629000-4629526	Cluster_100599	527	11476	2933	11413	0.94	+	AACGCUGAGAAUUCUGAAAGUCUC	3887	0.063	24	N5	-1	322	331	117	187	413	2013	8093
SL4.0ch01:1341553-1341803	Cluster_1006	251	2306	5.954	2241	44	-	AGAACAAGAAUCGGGGUCUGGAGU	203	19	24	N12	-1	134	89	87	184	214	288	1310
SL4.0ch01:82485284-82485552	Cluster_10060	269	205	29	198	56	.	AAGACGUAUCUCAAAUUAAAAUU	24	20	N	N2	-1	26	16	5	13	15	63	67
SL4.0ch12:4629859-4630299	Cluster_100600	441	469	111	448	0.706	.	ACACCCUUUUUGAAAUUUCUGACU	33	46	24	N5	0	51	22	38	28	28	108	194
SL4.0ch12:4630376-4631509	Cluster_100601	1134	750	1.937	558	61	.	UUUGACUGAGAAUUUGCUC	56	67	N	N2	-1	100	58	35	24	32	166	335
SL4.0ch12:4631815-4632543	Cluster_100602	729	1354	396	1307	85	-	AAGACAUGUGAAGAGAAAAUGAUC	108	46	24	N5	-1	138	71	63	102	137	251	592
SL4.0ch12:4636280-4637963	Cluster_100603	1684	2118	569	1830	43	.	AACUUGUGAACUCGUGUGAAUGGU	93	90	24	N5	2	124	97	103	167	263	350	1014
SL4.0ch12:4641220-4641642	Cluster_100604	423	1772	476	1696	32	.	AAAUAAAGAUACGUGGCUCAAUGU	280	60	24	N5	5	110	105	76	98	116	300	967
SL4.0ch12:4641972-4642456	Cluster_100605	485	322	0.831	315	0.003	-	CCGGUUAUUGAUGAACUAUCA	10	46	N	N2	-1	94	71	29	38	31	28	31
SL4.0ch12:4644613-4646772	Cluster_100606	2160	7428	1980	3696	4	.	AUUAUGCGGACAACUUUAAGGGGU	400	82	24	N5	10.9	469	489	357	559	628	1552	3374
SL4.0ch12:4646855-4647652	Cluster_100607	798	1172	3.026	1026	13	.	AGUGAUUUGGACUUAAAGACUUCC	92	73	24	N5	0.9	128	48	53	121	138	271	413
SL4.0ch12:4652339-4652658	Cluster_100608	320	708	1.828	691	66	.	AUAUAGUAGACGCCGAACCUUCUU	60	62	24	N5	0	52	50	28	28	54	118	378
SL4.0ch12:4653547-4653874	Cluster_100609	328	242	25	230	65	.	GGGGUCUGGAUGAGGUACUCAGCU	29	97	24	N5	0	23	16	33	22	16	57	75
SL4.0ch01:82485629-82485783	Cluster_10061	155	259	69	210	56	.	GUAAGUCUUGGACGUAAAAAUUGC	25	13	N	N2	-1	52	19	12	20	17	42	97
SL4.0ch12:4654464-4655093	Cluster_100610	630	596	139	457	96	.	AUGGAGAGACUAUUUUCGAUGGAU	49	61	24	N5	0.8	41	12	38	42	56	74	333
SL4.0ch12:4655580-4656529	Cluster_100611	950	268	92	249	42	-	AAUUGAGGAUCUAUUGAAAAUAAU	34	7	24	N5	-1	18	2	14	15	29	38	152
SL4.0ch12:4660542-4660751	Cluster_100612	210	1429	390	1298	0.958	+	UUAGCUAAAGUUUGUCAGACGUGU	422	71	24	N11	-1	49	20	45	49	61	133	1072
SL4.0ch12:4661451-4661904	Cluster_100613	454	937	219	304	53	.	UGUGCAUUAUGAAAGUUGGAGGC	57	21	24	N5	5	42	74	57	70	63	290	341
SL4.0ch12:4662877-4663334	Cluster_100614	458	317	0.819	202	2	.	AUAGUAAGGGAUAAACGUGCAACG	13	52	24	N5	0	18	26	23	22	21	80	127
SL4.0ch12:4663439-4664126	Cluster_100615	688	896	214	687	68	.	AACGGUGCGAAACUGAUUUUGUGU	46	90	24	N5	0.9	64	47	31	45	79	213	417
SL4.0ch12:4665175-4665508	Cluster_100616	334	1044	296	999	60	.	AGACAGUCGCGAUAAGAGAGAUCU	31	80	24	N5	0.8	95	37	50	112	80	262	408
SL4.0ch12:4665599-4666368	Cluster_100617	770	852	200	842	85	.	AUUUUAGGGUCUGACAAAAAAUC	127	70	23	N5	-1	63	33	39	36	152	295	234
SL4.0ch12:4667128-4667401	Cluster_100618	274	5088	1338	4401	63	.	AUUCUGUAUUGAAUAGGGCUGAGC	252	7	24	N6	7.7	419	238	177	349	476	1415	2014
SL4.0ch12:4667569-4668798	Cluster_100619	1230	1484	3.832	1040	64	.	AGUGGGCUGACCCGACAAACCUGU	168	36	24	N5	1.9	86	119	66	74	96	248	795
SL4.0ch01:82486616-82487518	Cluster_10062	903	2423	657	1473	29	.	AAUCGAUGUGAGACUUUUGUCAUU	86	27	24	N5	2	131	125	208	230	245	560	924
SL4.0ch12:4669906-4670664	Cluster_100620	759	220	68	97	55	.	ACGACUAUGGAGGUGACACACUAU	17	27	24	N5	0	8	8	3	14	14	35	138
SL4.0ch12:4670806-4671305	Cluster_100621	500	218	63	146	61	.	AUACUGUGUACAUGAUCUUCAAGA	73	30	24	N5	1	9	12	7	11	25	30	124
SL4.0ch12:4671409-4672204	Cluster_100622	796	220	68	139	0.723	.	ACUUAUCGAUCUUUAGUUCAACUA	23	64	24	N5	0	11	9	14	19	23	40	104
SL4.0ch12:4673076-4673477	Cluster_100623	402	220	68	149	14	.	AAUUUCGGGCAUAUAUUGAGGAGG	9	77	24	N5	0	15	23	12	21	24	50	75
SL4.0ch12:4673731-4674285	Cluster_100624	555	1522	3.93	1439	44	-	AAGUGUCUCUCCGAAAUUUCAGGC	312	81	24	N5	-1	55	92	39	78	93	190	975
SL4.0ch12:4677804-4678919	Cluster_100625	1116	429	108	368	0.963	+	UUCAAUAAAGCUGUGGGAUC	47	62	N	N2	-1	84	91	93	69	38	32	22
SL4.0ch12:4684111-4685262	Cluster_100626	1152	35065	9043	33028	0.942	+	AUCUGUCUGACUAUUUGUGUGAAC	7295	0.059	24	N5	-1	933	1751	1164	2048	2241	10490	16438
SL4.0ch12:4685414-4685583	Cluster_100627	170	205	29	204	54	.	UCGCUUACUUGAUUUCUGGAUCA	52	7	23	N6	-1	11	19	9	10	12	82	62
SL4.0ch12:4686860-4687819	Cluster_100628	960	318	0.821	159	59	.	ACGAUAUAAAUAUUACUCUAAA	14	13	24	N5	0	10	37	8	28	51	63	121
SL4.0ch12:4691005-4692481	Cluster_100629	1477	243	27	124	28	.	UCUUCUUAUAUUCUGAGCUUUAUU	10	67	24	N5	0	19	18	12	13	29	41	111
SL4.0ch01:82489063-82491086	Cluster_10063	2024	354	0.914	336	0.785	.	GGGACAUUGAAUUGCUGCAGUC	20	2	N	N2	-1	59	59	31	97	56	28	24
SL4.0ch12:4693182-4693597	Cluster_100630	416	242	25	240	35	.	AUCAGAUUUCAAGGUAGACUAG	69	76	22	N5	-1	16	4	6	12	100	32	72
SL4.0ch12:4693960-4694765	Cluster_100631	806	2560	610	1956	0.711	.	GUAGAAGUAGACACAUGAAGUAGU	124	41	24	N5	3	217	75	143	284	167	509	1165
SL4.0ch12:4698852-4699501	Cluster_100632	650	1125	2.905	755	72	.	AUAUAUCAAACUAUCGUAAAUGGU	53	36	24	N5	0.8	99	74	45	54	69	231	553
SL4.0ch12:4708939-4709625	Cluster_100633	687	631	129	539	34	.	UUCUUACCGACUUGUAUUCA	38	22	24	N5	0.7	46	20	70	27	57	200	211
SL4.0ch12:4709751-4710394	Cluster_100634	644	1082	2.794	784	26	.	ACAUUGAUUGAGAAAAAACUGCCC	61	69	24	N5	0.9	107	60	72	104	82	275	382
SL4.0ch12:4723904-4724138	Cluster_100635	235	297	0.767	273	57	.	AUUUAGCUGUCCACUUUAGAAAAA	29	7	24	N6	0	19	14	14	16	22	50	162
SL4.0ch12:4724886-4725458	Cluster_100636	573	475	127	471	93	.	UCACUGACAAAGAGUUUCGAACU	30	8	24	N5	0	25	23	15	62	79	117	154
SL4.0ch12:4738792-4739069	Cluster_100637	278	3671	979	3663	0.706	.	AUUCGUAGAUUACACUGUAGAUCC	244	66	24	N6	12	322	412	159	230	336	629	1583
SL4.0ch12:4739984-4740893	Cluster_100638	910	1262	359	1073	12	.	CCUCUUUCAGAUUUGUAUAAUUAC	91	32	24	N5	3	88	60	73	105	154	217	565
SL4.0ch12:4741638-4742225	Cluster_100639	588	1457	3.762	1352	87	-	GAGACUGUGAUAUUCUUAAUUAGA	294	46	24	N5	-1	42	63	58	169	233	343	549
SL4.0ch01:82497370-82497987	Cluster_10064	618	308	0.795	294	0.029	-	UGGGUUUUGAGGAACUAGACGU	11	81	N	N2	-1	51	105	29	26	39	30	28
SL4.0ch12:4742300-4743561	Cluster_100640	1262	1936	4.999	1810	50	.	CCAUGGAUGUUGACGUCUUCUAGC	291	6	24	N5	21	90	125	68	114	97	275	1167
SL4.0ch12:4744140-4744987	Cluster_100641	848	301	0.777	283	65	.	AACUAAAAUCUAAGUCGAGGACUU	14	12	24	N5	0	36	20	20	27	35	67	96
SL4.0ch12:4745507-4746036	Cluster_100642	530	932	207	909	67	.	ACUGAAAUUUCUGACGAAUGAAAC	56	47	24	N5	0.7	66	77	62	77	95	177	378
SL4.0ch12:4746492-4747211	Cluster_100643	720	815	204	227	19	.	AUACAUGGUGAAGUAGAUGAAGC	30	9	24	N5	2	37	50	38	34	88	233	335
SL4.0ch12:4748080-4749840	Cluster_100644	1761	564	156	539	52	-	AUGAUUCGAUUGAGAACUUACGUG	13	81	N	N2	-1	135	84	59	114	76	41	55
SL4.0ch12:4749945-4750289	Cluster_100645	345	425	1.097	380	76	.	AAUAUCCAUGAUGUUUACGCUGAC	52	14	24	N5	0.8	23	24	27	24	40	129	158
SL4.0ch12:4752075-4752530	Cluster_100646	456	838	264	462	0.727	.	AGUUUGGAAGCAUAAAAGGGC	57	57	21	N5	1.9	47	12	73	414	119	50	123
SL4.0ch12:4754128-4755472	Cluster_100647	1345	6908	17.838	482	0.845	+	UCAUAGAAGUGUCUGAUUUAUC	4128	24	22	N5	-1	161	30	342	346	5374	273	382
SL4.0ch12:4755717-4757928	Cluster_100648	2212	7317	18.894	714	49	.	GUGGCUCAUGAAAUGCUUUGUG	365	10	22	N5	-1	341	64	699	797	3746	638	1032
SL4.0ch12:4761969-4763113	Cluster_100649	1145	3120	8.056	248	20	.	UUUGAAUUUAACUCUGAGAAAG	180	31	22	N5	-1	144	35	294	354	1572	332	389
SL4.0ch01:82504865-82505380	Cluster_10065	516	6349	1694	6099	88	.	ACACCCUCGCCUCUUCCUAGAUCC	416	89	24	N5	31	605	299	583	388	579	1570	2325
SL4.0ch12:4763401-4763814	Cluster_100650	414	3459	8.932	336	80	.	GUGGCUCAUGAAAUGCUUUGUG	279	24	22	N5	-1	106	22	322	353	2052	327	277
SL4.0ch12:4763904-4765928	Cluster_100651	2025	10992	2883	2655	92	.	UUAUAGAAGUGUCUGAUUUAUC	738	36	22	N5	-1	732	136	1456	1624	5045	648	1351
SL4.0ch12:4766008-4767834	Cluster_100652	1827	924	286	290	17	.	UUGAACCGGACUAGCUGUAUCU	47	70	24	N5	1	64	41	61	87	248	164	259
SL4.0ch12:4768058-4768356	Cluster_100653	299	272	0.702	132	0.798	.	UUCUGGCUGAAGAUCUUCUAAGA	30	52	24	N6	0	6	6	10	18	43	82	107
SL4.0ch12:4769810-4770666	Cluster_100654	857	1744	403	645	84	.	AAUAAUUCAGACAAAGGACGGAUG	76	74	22	N5	-1	102	58	132	170	568	195	519
SL4.0ch12:4770758-4772443	Cluster_100655	1686	80666	20893	15181	49	.	CCGACUGAGAUGAUAAGAUUCC	3978	0.096	22	N5	-1	4199	1789	4134	9494	33640	7612	19798
SL4.0ch12:4773107-4774830	Cluster_100656	1724	258	66	67	49	.	UUGAUUUGUAGCUUCUAUUGAUGC	11	90	24	N5	0	28	12	9	16	55	49	89
SL4.0ch12:4776780-4777839	Cluster_100657	1060	690	1.782	105	87	.	AAUCACUGAAGAACCUAUGCUUUC	43	68	24	N5	1	51	47	22	46	61	127	336
SL4.0ch12:4779169-4780171	Cluster_100658	1003	348	0.899	209	22	.	GAUAGAGCUAGUAGAAUCU	11	86	24	N4	0	48	18	13	38	51	64	116
SL4.0ch12:4780466-4783296	Cluster_100659	2831	58213	15015	9214	0	.	UUGAACCGGACUAGCUAUAUCU	8353	25	22	N5	-1	3455	1429	3139	6213	25654	5082	13241
SL4.0ch01:82505530-82506116	Cluster_10066	587	644	163	549	26	.	CCUCGGUUAGCUUCUUAACAACU	39	7	24	N5	0	75	31	25	38	47	178	250
SL4.0ch12:4784057-4784418	Cluster_100660	362	439	134	426	0.763	.	AGACAGUCUGGUGUAUAAAGUAUC	178	14	24	N5	3	9	13	13	12	16	70	306
SL4.0ch12:4785435-4785827	Cluster_100661	393	497	183	310	0.704	.	AAGUGUGUCUCUGGAAUUUCGGGCG	41	10	24	N4	0	26	68	18	19	38	158	170
SL4.0ch12:4792068-4793185	Cluster_100662	1118	1938	5.004	1039	23	.	AUUCACUUAGACACCUGAACUAGU	138	56	24	N5	4.8	131	156	79	146	113	396	917
SL4.0ch12:4793653-4794292	Cluster_100663	640	1386	379	351	0.845	+	AGGACAGUAAGUUAGAUGGGAUGG	108	64	24	N5	-1	112	50	65	97	174	262	626
SL4.0ch12:4794759-4795438	Cluster_100664	680	210	42	210	67	.	AAUAAGAAUACUGGACAACAUGCC	25	33	24	N5	0	4	23	9	11	21	29	113
SL4.0ch12:4797475-4797671	Cluster_100665	197	325	0.839	259	91	-	ACAAAGGUCUGUGUACAUUAUAUC	91	38	24	N11	-1	23	7	8	9	27	71	180
SL4.0ch12:4799634-4800042	Cluster_100666	409	764	1.973	525	43	.	AAAGCAUUAGAGGAUUUUUCAAGU	72	68	24	N5	0.9	53	40	27	40	89	152	363
SL4.0ch12:4800911-4802910	Cluster_100667	2000	2288	5.908	2032	0.78	.	UCUGAGACUGUAACUCCACUCUC	381	36	24	N5	7.9	78	56	81	112	115	654	1192
SL4.0ch12:4802985-4803396	Cluster_100668	412	200	16	182	90	.	UGGUAGAACAUAUAAGAAUAAUGU	13	90	24	N5	0	22	6	6	25	13	47	81
SL4.0ch12:4804939-4805411	Cluster_100669	473	1607	450	1528	64	.	AGCCAGGAACUCAGGAUUUUUCU	112	4	23	N5	-1	195	55	124	132	102	504	495
SL4.0ch01:82510558-82510970	Cluster_10067	413	615	188	607	85	.	AUAUGUUGAGUAUUCUGAUCACCG	48	48	24	N5	0	27	39	26	45	33	162	283
SL4.0ch12:4805937-4806242	Cluster_100670	306	760	1.962	705	0.936	+	AAAUAACAUAUUCUGAACUUUCUU	129	12	24	N5	-1	33	49	10	43	88	148	389
SL4.0ch12:4806565-4807100	Cluster_100671	536	4887	1219	3362	0.868	+	ACACCUUUUAAGAAAUUUCUGACU	300	83	24	N5	-1	205	287	280	288	394	1213	2220
SL4.0ch12:4807919-4809456	Cluster_100672	1538	217	60	99	58	.	AAGAUCUUUCAUGUUGAACCUGUG	25	31	24	N5	0	15	7	10	10	21	41	113
SL4.0ch12:4811707-4812298	Cluster_100673	592	2027	534	1456	0.902	+	AGGCUCCGGACUCUCAUAUACGUG	236	45	24	N5	-1	123	54	86	157	154	401	1052
SL4.0ch12:4812857-4813049	Cluster_100674	193	222	73	107	93	.	AUUUUCGUACUGUAUAGAAGUC	40	66	24	N6	0	20	13	2	3	46	41	97
SL4.0ch12:4814484-4814740	Cluster_100675	257	556	136	535	75	.	AUUAUUGGGACAGACGAAAAAGU	18	46	24	N6	0	52	20	37	32	44	147	224
SL4.0ch12:4815364-4816181	Cluster_100676	818	2276	5.877	2192	13	.	AAAGAGUGACUUUGAAGCAAUUUA	106	7	24	N5	3.9	165	129	119	195	187	529	952
SL4.0ch12:4816275-4816666	Cluster_100677	392	441	139	379	88	-	AUAAAGAAAAGGUAGACUAAAAGA	24	90	24	N5	-1	34	31	43	33	37	106	157
SL4.0ch12:4831887-4832119	Cluster_100678	233	2455	639	624	12	-	AAGUGGCUAUCGAUGACUUAAAGC	439	85	24	N11	-1	156	95	132	166	67	340	1499
SL4.0ch12:4832221-4832521	Cluster_100679	301	433	118	16	6	-	AUGAUAGACUUGUGGAUGAUAGCA	83	39	24	N5	-1	8	16	16	33	24	84	252
SL4.0ch01:82528282-82529038	Cluster_10068	757	33169	8548	32808	0.904	+	AUUCGAGAUCUCUGUUUAAAGGUG	11314	0.045	24	N5	-1	779	453	676	1797	1664	5358	22442
SL4.0ch12:4832709-4833214	Cluster_100680	506	403	1.041	181	65	.	AAUUUGCGGAUAACUUUAAGUGGC	34	81	24	N5	0	35	20	25	31	43	56	193
SL4.0ch12:4833300-4833680	Cluster_100681	381	3043	7.858	2569	0.716	.	GUGUGUCGAUUCGAUCUUAACAGU	873	62	24	N5	36.9	69	73	82	184	215	596	1824
SL4.0ch12:4834868-4835490	Cluster_100682	623	3273	851	2215	45	.	AGGCUUUAGAGACACUGAAUCUAA	889	59	24	N5	26	151	214	102	117	195	538	1956
SL4.0ch12:4835592-4836611	Cluster_100683	1020	4956	12.797	4738	96	.	UUGCGAUUCCGACUCAGACGACA	875	50	23	N5	-1	441	116	294	312	404	2191	1198
SL4.0ch12:4837481-4837935	Cluster_100684	455	752	1.942	243	82	.	AGAACUGUUAGUAUAAUCAUAAAC	42	7	24	N5	0	56	65	34	38	41	208	310
SL4.0ch12:4838020-4838560	Cluster_100685	541	519	140	423	97	.	AUGUGCAUCCGGAUUUUAACCAGA	180	14	24	N5	2	18	19	11	43	21	74	333
SL4.0ch12:4841995-4842824	Cluster_100686	830	421	1.087	109	0.765	.	AUUGUCCUUUAGAUAUACUCAAGA	66	61	24	N5	0.7	28	27	11	23	24	91	217
SL4.0ch12:4865646-4866082	Cluster_100687	437	461	190	443	1	.	AUUGGGUAUCUGCAUUGAAGC	38	43	24	N5	0	31	27	22	68	42	94	177
SL4.0ch12:4866308-4866727	Cluster_100688	420	1127	2.91	339	0.74	.	AGGACAAGUUGAAAGAGCUUCGGU	158	72	24	N5	6	68	45	35	96	47	206	630
SL4.0ch12:4871708-4872270	Cluster_100689	563	261	74	216	0.931	+	UAAGAAACAAUGAUUAAUAUGAGU	21	83	24	N5	-1	6	32	3	4	50	63	103
SL4.0ch01:82532520-82532772	Cluster_10069	253	867	239	792	94	.	UUGGUUGGAAACUAGUUAUUUCA	48	23	24	N6	0	82	42	46	46	93	255	303
SL4.0ch12:4872348-4872902	Cluster_100690	555	209	40	181	0.976	+	UACUUCCUUUAUGGUUAUGCUUGC	34	92	24	N5	-1	6	23	8	10	16	18	128
SL4.0ch12:4877359-4877974	Cluster_100691	616	553	128	395	30	.	AGAACUCAUUUGAACUUGAAAAUG	107	76	24	N5	1	25	13	24	29	27	84	351
SL4.0ch12:4879722-4881304	Cluster_100692	1583	1615	470	1278	59	.	AGACAAUUGACUCUGACAGUCA	74	1	24	N5	4.7	117	108	138	120	223	425	484
SL4.0ch12:4881839-4883201	Cluster_100693	1363	214	53	101	60	.	AUUGUCUGGAACAACUCUACCGCC	35	75	24	N5	0	22	14	12	35	9	39	83
SL4.0ch12:4883868-4884731	Cluster_100694	864	408	1.054	366	3	.	AACUUAGGAAAUCUGUCAUUCAUU	13	88	24	N5	0	25	13	26	25	48	105	166
SL4.0ch12:4884968-4885615	Cluster_100695	648	3822	9.869	2591	13	.	GUGUGUCUAUUUGUUCAACUUAAU	278	35	24	N5	3	256	210	202	320	339	837	1658
SL4.0ch12:4885896-4886938	Cluster_100696	1043	592	129	494	0.861	+	UGUGUGUCGGAUACUGCAAAAGU	87	40	24	N5	-1	37	32	46	56	31	191	199
SL4.0ch12:4887348-4888038	Cluster_100697	691	234	4	224	4	.	AGGUUCGAGCUUUGAAUAUGGAUC	27	17	24	N5	0	17	28	17	19	19	46	88
SL4.0ch12:4888114-4889080	Cluster_100698	967	506	107	384	21	.	UUGUUUCUGAUAGACCCUAGGUU	81	87	23	N5	-1	30	44	31	51	45	180	125
SL4.0ch12:4893518-4894113	Cluster_100699	596	328	0.847	110	52	.	AGAUAUCUGAAUUAGAAUUUAAUC	26	3	24	N5	0	15	25	10	14	33	66	165
SL4.0ch01:1341896-1343142	Cluster_1007	1247	4022	1085	474	0.075	-	GGAUGGAUGUCUGAGCGGUUGAAAGAGUC	1133	41	N	N2	-1	376	2821	71	135	122	217	280
SL4.0ch01:82534497-82534871	Cluster_10070	375	310	0.8	146	39	.	AUAAAACUGUAUAAUUCGCUAUAG	21	35	24	N5	0	25	21	17	20	20	58	149
SL4.0ch12:4897241-4897933	Cluster_100700	693	339	0.875	117	99	.	UUGUGCACUAUGAAAGUUUGAAGU	48	57	24	N5	0	16	13	32	13	26	80	159
SL4.0ch12:4898556-4898834	Cluster_100701	279	636	142	623	13	.	UAUCGAAAAAUCUAAACUCUAUU	161	92	23	N6	-1	32	26	41	69	60	280	128
SL4.0ch12:4899767-4900276	Cluster_100702	510	1874	4.839	1847	13	.	AUAACCAGUGAUCUUAAACUCUUA	187	41	24	N5	3	298	68	81	124	155	436	712
SL4.0ch12:4907660-4908797	Cluster_100703	1138	1025	247	764	42	.	AUUGAUCUUUUGUAUAUGUAUACC	65	96	24	N5	1	64	98	43	69	117	185	449
SL4.0ch12:4908901-4909544	Cluster_100704	644	8092	20.895	7769	0.847	+	UUAACGAUCGUGGUGUUCAAAUC	1044	47	24	N5	-1	388	681	187	348	777	2688	3023
SL4.0ch12:4915177-4917238	Cluster_100705	2062	1280	305	591	4	.	AUAUCUCCAUCUUAUACACUUAUA	42	26	24	N5	0.9	76	62	77	91	125	313	536
SL4.0ch12:4921372-4921582	Cluster_100706	211	356	0.919	354	0.053	-	UGAAAUCAAUAUCUGGACAGACA	28	98	N	N2	-1	17	86	13	13	35	118	74
SL4.0ch12:4921871-4923996	Cluster_100707	2126	16457	4295	2124	0.964	+	AUUGUAUCAUUAACCAUUUCUUUGU	3766	0.068	N	N2	-1	1355	7589	306	413	552	2743	3499
SL4.0ch12:4926161-4926750	Cluster_100708	590	1021	236	366	0.872	+	AAGAACUAAAAAGUACUGUGAAUC	139	81	24	N5	-1	49	35	38	38	59	305	497
SL4.0ch12:4927192-4927496	Cluster_100709	305	1247	320	581	40	.	ACUAUUUUUUGAACCUGACACGUG	49	14	N	N2	-1	111	155	112	89	108	330	342
SL4.0ch01:82535040-82536142	Cluster_10071	1103	766	1.978	703	13	.	AUUACGGUUUGUAGCUACAUGAU	68	79	24	N5	1	47	38	52	70	82	191	286
SL4.0ch12:4933218-4933955	Cluster_100710	738	360	0.93	353	0.947	+	CGUGUGUUCUUUAACUUUGAUUGU	51	44	24	N5	-1	29	41	11	31	25	85	138
SL4.0ch12:4937336-4938079	Cluster_100711	744	251	48	245	0.701	.	UGUUAUGUUGUUUUAGAAUGGAGC	47	74	24	N5	0	15	12	6	12	27	58	121
SL4.0ch12:4938446-4938749	Cluster_100712	304	243	27	235	2	.	AUUAACGAUCUGAAAAAUAUUUU	33	46	23	N5	-1	7	12	4	26	40	96	58
SL4.0ch12:4939142-4939829	Cluster_100713	688	416	1.074	281	0.714	.	AUGUGAGAUACACUACUCUGAUGC	23	79	24	N5	0	29	28	18	23	43	79	196
SL4.0ch12:4940019-4940338	Cluster_100714	320	242	25	232	3	.	AUCUAUGUGUUCACGUGAAACAUU	21	59	24	N5	0	17	10	9	18	18	38	132
SL4.0ch12:4940643-4942305	Cluster_100715	1663	4340	1107	3855	0.817	+	AAAAUCACUGUCUGCUCUGUCAGC	1625	3	24	N5	-1	227	151	158	185	269	552	2798
SL4.0ch12:4943358-4944292	Cluster_100716	935	692	1.787	241	18	.	AAGAUCUCGACUGAGGCCUGCAGG	42	9	24	N5	0	34	24	41	61	45	140	347
SL4.0ch12:4953787-4955039	Cluster_100717	1253	991	259	585	8	.	AGGCAGAAUAUCAACACAGUCAGU	50	79	24	N5	2	69	44	57	133	134	196	358
SL4.0ch12:4956698-4958249	Cluster_100718	1552	2316	5.98	414	92	.	AAUCACUGAAGAACAUAUGCUUUC	122	93	24	N5	4	129	135	93	126	155	439	1239
SL4.0ch12:4958614-4959016	Cluster_100719	403	334	0.862	298	0.901	+	AUGAAACCUGGUGAAUAUGAAUGA	47	80	24	N5	-1	22	11	20	16	18	62	185
SL4.0ch01:82537091-82537234	Cluster_10072	144	1066	2.753	863	97	.	AAUUUGUAGAAAUAGACACACGGU	85	1	24	N6	1	53	44	28	64	62	198	617
SL4.0ch12:4959120-4959766	Cluster_100720	647	596	139	550	34	.	AAAGACGGAUGAAUGAAUAAUUUU	68	98	24	N5	2	57	54	22	45	42	127	249
SL4.0ch12:4959916-4960830	Cluster_100721	915	1151	2.972	284	0.709	.	AAGGAUAUUUUGGACUCAAUAGGU	143	73	24	N5	3	107	36	65	86	84	349	424
SL4.0ch12:4963399-4964172	Cluster_100722	774	296	0.764	296	0.976	+	CGAUGAUCUUAAGUGCUGAACU	10	5	N	N2	-1	37	135	13	18	34	27	32
SL4.0ch12:4964289-4964983	Cluster_100723	695	690	1.782	561	13	.	GCUCGGAAAAUCUCAAUUGAUUG	50	55	23	N5	-1	56	27	58	34	66	228	221
SL4.0ch12:4965089-4965241	Cluster_100724	153	700	1.808	618	0.98	+	AACAUCUGUGGACUAUAAUCUAU	252	41	23	N11	-1	16	8	12	7	272	349	36
SL4.0ch12:4965342-4965671	Cluster_100725	330	255	58	173	25	.	AGAUGGUCUUAGCUCUUAGGAGUC	14	65	24	N5	0	28	6	13	16	19	76	97
SL4.0ch12:4966239-4966655	Cluster_100726	417	1477	3.814	731	0.734	.	GAAUAGUUGUGACUUUAAUGAAGA	145	26	24	N5	4	101	75	65	100	121	361	654
SL4.0ch12:4976735-4977615	Cluster_100727	881	2065	532	946	84	.	ACCGUUGUCUGAUGUGGAACCAGA	186	5	24	N5	1	102	96	77	167	158	475	990
SL4.0ch12:4977964-4978317	Cluster_100728	354	386	0.997	375	45	-	GAAAUAUCUGAUGACUCUAUGGGG	84	83	24	N5	-1	27	13	8	26	34	44	234
SL4.0ch12:4978417-4978638	Cluster_100729	222	248	40	74	0.964	+	AUAUAAGACGUGUAUUUCAAUAAU	44	43	24	N11	-1	23	16	16	11	44	21	117
SL4.0ch01:82538398-82538861	Cluster_10073	464	269	95	265	0.848	+	AUUCGAAUUUUUUUCAACACUGAU	19	72	24	N5	-1	7	23	18	9	29	57	126
SL4.0ch12:4978715-4979029	Cluster_100730	315	255	58	238	0.082	-	AGUUGCUGAAGUACUGUUGAAAAC	19	31	24	N5	-1	30	21	30	23	14	66	71
SL4.0ch12:4980346-4980954	Cluster_100731	609	1905	4.919	1433	28	.	AACGAUUUCAAAUGCUAGAACUG	300	92	N	N2	-1	121	358	92	61	155	544	574
SL4.0ch12:4981180-4981559	Cluster_100732	380	1532	3.956	1519	74	.	UAAUGUCGACUGUAUUCUGAAGU	247	3	23	N5	-1	84	111	40	58	127	684	428
SL4.0ch12:4981658-4981783	Cluster_100733	126	4397	1154	4378	0.042	-	AACAAAUAAGACUCUGUAUUCA	783	21	24	N11	-1	179	120	92	187	1094	324	2401
SL4.0ch12:4981884-4982550	Cluster_100734	667	1381	366	1154	6	.	GUGAAACGUGACAAAUAUUUUGGA	94	57	24	N5	1.7	157	72	53	69	101	329	600
SL4.0ch12:4982662-4983762	Cluster_100735	1101	2268	5.856	2178	87	.	AUAUAAGAAAAAACUGAACCGCGU	180	94	24	N5	3	129	112	87	143	163	576	1058
SL4.0ch12:4984859-4985079	Cluster_100736	221	499	188	458	95	.	AAUUUCUGUUAGUUUCUCAAGAUG	58	57	24	N6	0.8	32	19	48	47	52	75	226
SL4.0ch12:4985344-4985466	Cluster_100737	123	1103	2.848	1098	46	-	GUGUUCUUCGAUCGAUCUGAAUU	361	1	23	N11	-1	30	43	49	130	45	558	248
SL4.0ch12:4985577-4986716	Cluster_100738	1140	290	0.749	272	76	.	AUUAAUGAUCUAUCUUCUAGUUGU	11	93	24	N5	0	26	18	14	33	28	42	129
SL4.0ch12:4987468-4987834	Cluster_100739	367	800	2.066	594	25	.	AGGCUCCGGACUCUCGUAAUGGUC	141	29	24	N5	2	39	20	36	74	77	150	404
SL4.0ch01:82539197-82539624	Cluster_10074	428	628	122	444	35	.	AGGGCUGAUACAGUAAAAAAGUGA	51	66	24	N5	1	61	29	47	70	68	106	247
SL4.0ch12:4988804-4989842	Cluster_100740	1039	1223	358	697	87	.	UAUCAUGUCAUGUAGGACACGUGU	87	86	24	N5	1.7	69	140	69	75	102	254	514
SL4.0ch12:4989963-4990106	Cluster_100741	144	238	15	232	80	.	AGGUCGAACAAAUAGAUACACACG	29	16	24	N6	0	7	14	4	16	22	51	124
SL4.0ch12:4990958-4992461	Cluster_100743	1504	331	0.855	320	26	.	UUCCGAGCUGAUUCAAUGACG	11	80	21	N5	0	40	15	39	188	36	4	9
SL4.0ch12:4993276-4993581	Cluster_100744	306	396	1.023	392	0.884	+	AUAUGACAUAAAUCUGAAUCAAUC	100	98	24	N5	-1	14	32	6	24	26	55	239
SL4.0ch12:4994015-4994163	Cluster_100745	149	327	0.844	322	0.064	-	AAAACAAUAGUAGGAUGAACGAGA	110	81	24	N11	-1	13	14	7	13	10	32	238
SL4.0ch12:4994311-4994955	Cluster_100746	645	2187	547	1497	33	.	AGGCUUGUUUGAAUCUCGAAAUGC	167	22	24	N5	2.9	180	136	122	173	262	516	798
SL4.0ch12:4995138-4996450	Cluster_100747	1313	968	200	924	10	.	AUAUGAUCUAUAGGUUAUGAGUU	38	72	24	N5	0.8	70	54	36	58	116	238	396
SL4.0ch12:4997739-4997936	Cluster_100748	198	842	274	594	63	.	UUGGUCGGGAUCGUCUGUACGCGC	42	17	24	N6	0	91	77	60	65	65	193	291
SL4.0ch12:4999554-4999966	Cluster_100749	413	201	19	187	44	.	AUGGUGACACCGAUCCUGACAACA	62	83	24	N5	0.7	18	2	2	6	10	43	120
SL4.0ch01:82540047-82540897	Cluster_10075	851	1412	346	683	70	.	AAGAGUGGGAGAAAGAUGAAUUGU	53	48	24	N5	2.8	78	98	70	97	98	311	660
SL4.0ch12:5000153-5000587	Cluster_100750	435	273	0.705	167	26	.	AAAGAGGACUACUGAUGGACUGGU	9	90	24	N5	0	29	20	13	20	23	63	105
SL4.0ch12:5010060-5011610	Cluster_100751	1551	483	147	245	82	.	ACCUACGUGAGUGUGGAACUAAGU	23	63	24	N5	0	23	27	33	40	58	67	235
SL4.0ch12:5017144-5019640	Cluster_100752	2497	6071	1576	5094	0.789	.	AAAGAAGACUACUACUGGAUCAGU	2369	86	24	N5	98	181	364	145	235	236	923	3987
SL4.0ch12:5019778-5020377	Cluster_100753	600	1093	2.822	689	12	.	UCGAUCAUGUAACUGCGAAGACA	194	29	23	N5	-1	40	40	29	53	153	437	341
SL4.0ch12:5021322-5023334	Cluster_100754	2013	260	71	239	0.704	.	UUUUUGUUAAACCCUCAACCAACG	7	50	24	N5	0	34	7	11	22	35	54	97
SL4.0ch12:5030397-5031900	Cluster_100755	1504	9596	24.778	1547	0.706	.	AAAUGGCAGUAAGAAAAAUCUAGA	786	89	24	N5	64	446	267	513	1389	2401	929	3651
SL4.0ch12:5032941-5034345	Cluster_100756	1405	1927	4.976	197	10	.	AAAUGGCAGUAAGAAAAAUCUAGA	277	52	24	N5	14	98	65	107	330	391	164	772
SL4.0ch12:5034632-5035761	Cluster_100757	1130	1355	399	1333	0.97	+	UUGUAAUUGAAACUCUAGCGUGG	175	32	24	N5	-1	47	79	79	93	118	341	598
SL4.0ch12:5037482-5039446	Cluster_100758	1965	5279	1331	2782	0.898	+	AGGACUUUAGUUUAGCUAAAACGUGU	439	36	N	N2	-1	298	1162	195	436	589	704	1895
SL4.0ch12:5040624-5043283	Cluster_100759	2660	904	234	707	17	.	CUUUAUGAGGACCUCUGUAAUAAG	26	67	24	N5	0	78	34	76	74	67	183	392
SL4.0ch01:82541585-82542064	Cluster_10076	480	479	137	456	1	.	AUCUCCGUAUCUAGUCAAAUCAGG	72	13	24	N5	0.9	18	7	18	18	65	72	281
SL4.0ch12:5049417-5052227	Cluster_100760	2811	659	1.702	534	36	.	ACGGGCUAAUACAUACGAAAAAUU	16	10	24	N5	0	74	25	33	54	69	126	278
SL4.0ch12:5052749-5055862	Cluster_100761	3114	6040	1596	5585	0.843	+	CCCAUGGAUCUGGCUCCUUAGAGC	454	1	24	N5	-1	172	112	522	491	580	1520	2643
SL4.0ch12:5055985-5056218	Cluster_100762	234	503	199	489	28	.	AUGAACUGAUUCAGAAUUUUA	33	6	24	N6	0	29	39	29	64	41	127	174
SL4.0ch12:5056760-5057080	Cluster_100763	321	672	1.735	537	17	.	AAUCUGAUUAUUGAUAUUGUAAC	38	21	24	N5	0	34	26	29	40	69	215	259
SL4.0ch12:5057545-5058410	Cluster_100764	866	12684	32.752	12308	0.052	-	GCUCUGUAACCUGAAAUAGUUAAG	2550	23	24	N5	-1	386	502	343	537	2925	1214	6777
SL4.0ch12:5064915-5065214	Cluster_100765	300	10545	2729	10262	0.967	+	AAAGGACGUGUUUAUGUAUGAUGU	3495	0.082	24	N11	-1	269	318	291	371	735	1485	7076
SL4.0ch12:5065817-5066239	Cluster_100766	423	1388	384	1356	89	-	AUUUCAAAUCGCUGCUUGAACUGC	313	42	24	N5	-1	102	55	77	91	168	256	639
SL4.0ch12:5066716-5066914	Cluster_100767	199	406	1.048	402	97	.	UGACGUAGUAAUUUAUUUUGACA	46	82	24	N6	0.7	10	38	21	28	31	138	140
SL4.0ch12:5072269-5073076	Cluster_100768	808	1518	3.92	876	4	.	ACGAACACUACUUAACACCAAAGU	242	4	24	N5	4	59	60	49	57	104	323	866
SL4.0ch12:5081187-5081364	Cluster_100769	178	416	1.074	382	0.805	+	AUGUCAAUGGUUGUAGUAACAAGU	27	38	24	N11	-1	34	25	11	24	33	84	205
SL4.0ch01:82547259-82547711	Cluster_10077	453	294	0.759	293	46	.	AGGAGGUGUUGGACGUAUCUGAGG	21	69	24	N5	0	18	10	19	20	27	82	118
SL4.0ch12:5081648-5082191	Cluster_100770	544	409	1.056	299	67	.	AGUGUGAUUUUGAGAGUUCGA	12	55	24	N5	0	33	26	22	48	43	91	146
SL4.0ch12:5082470-5083633	Cluster_100771	1164	3732	937	1292	97	.	UUAAAAUUAUAGGACUACCAUC	187	4	24	N5	10.8	205	164	288	665	582	651	1177
SL4.0ch12:5084061-5084240	Cluster_100772	180	1043	293	1030	0.898	+	AAAAUGUAGUGACAGUAGAGAUGU	135	37	24	N11	-1	36	41	28	31	80	182	645
SL4.0ch12:5084419-5086050	Cluster_100773	1632	8143	21.027	7900	0.902	+	ACCGAACUCCGAACAGAAAAAUGG	5383	0.086	24	N5	-1	113	76	72	92	107	523	7160
SL4.0ch12:5086594-5087587	Cluster_100774	994	2286	5.903	1939	43	.	GCUCAUGAUCUGUUCUGUUUCUGC	133	97	24	N5	4.8	289	71	184	156	225	295	1066
SL4.0ch12:5087765-5089030	Cluster_100775	1266	4568	11.795	4334	74	.	GGUGUAGAGAUCUUUUCGAAAUA	192	56	24	N5	12.7	328	478	214	354	530	1269	1395
SL4.0ch12:5094128-5097080	Cluster_100776	2953	3469	8.958	3418	16	.	ACUGUCUCUUGCUACUUUGUAAGU	285	23	24	N5	7	214	155	165	255	275	668	1737
SL4.0ch12:5104863-5105672	Cluster_100777	810	671	1.733	633	53	.	CUUAACUAUCUGAAUCUAAAUAC	76	23	24	N5	0.9	60	42	42	54	51	203	219
SL4.0ch12:5105808-5106433	Cluster_100778	626	420	1.085	412	62	.	AUUGACGGUCUUAAAAUUUAGCUG	15	69	24	N5	0	39	33	28	28	36	105	151
SL4.0ch12:5106764-5107774	Cluster_100779	1011	741	1.913	643	50	.	AAAGACUGAGCGAGAACGGUAAGG	33	47	24	N5	0	44	47	37	43	80	149	341
SL4.0ch01:82572153-82573634	Cluster_10078	1482	327	0.844	261	23	.	AUCGAUCUUCAAGUAAAAAUAUGG	44	47	24	N5	0	18	6	11	21	31	63	177
SL4.0ch12:5108259-5108959	Cluster_100780	701	4882	1206	2613	0.812	+	ACGUGUCUAUUUUUGUUUAACUUU	1148	3	24	N5	-1	210	144	138	149	268	968	3005
SL4.0ch12:5109728-5111292	Cluster_100781	1565	548	115	508	0.013	-	GUAAUGUGACAUAUACUUCUGAAAA	84	62	N	N2	-1	108	208	47	67	58	30	30
SL4.0ch12:5113247-5113892	Cluster_100782	646	197	9	163	27	-	AAGGUCUUGGUACACUCUACCCU	6	35	N	N2	-1	46	31	26	14	20	32	28
SL4.0ch12:5115414-5115772	Cluster_100783	359	199	14	191	0.849	+	GUGUGUCUGUAAAUAAUUUUAUU	14	32	N	N2	-1	39	5	36	16	19	34	50
SL4.0ch12:5116213-5116530	Cluster_100784	318	197	9	45	0.756	.	AAUUAUACGAUUGUGAAUUAUAC	29	31	23	N5	-1	18	12	17	7	28	59	56
SL4.0ch12:5117201-5117355	Cluster_100785	155	767	1.981	765	0.978	+	AUCGACUCUGAUAGAUUUUCUAGU	241	30	24	N12	-1	8	8	12	59	198	41	441
SL4.0ch12:5118091-5118668	Cluster_100786	578	1514	3.909	783	70	-	AGAGGUGAACUGUAUAUGUAUAUC	98	4	24	N5	-1	156	36	63	79	187	355	638
SL4.0ch12:5119153-5120851	Cluster_100787	1699	905	237	674	67	.	ACUCGUGAUCUAUAGACUAUUUGU	83	96	24	N5	0.9	71	44	17	49	68	190	466
SL4.0ch12:5121610-5122127	Cluster_100788	518	2897	781	192	82	.	AUCUGACGAAGUAGAACCAUCUCU	616	72	24	N5	14	228	104	188	305	609	295	1168
SL4.0ch12:5122396-5122972	Cluster_100789	577	259	69	244	14	.	UUUACUCCGUUUCUACAUACUUGU	15	25	24	N5	0	26	8	10	28	22	61	104
SL4.0ch01:82573715-82574934	Cluster_10079	1220	279	0.72	237	87	.	AUUGAAGGGUCGGUCUGCCUUAGC	29	70	24	N5	0	22	9	17	22	14	50	145
SL4.0ch12:5123066-5123526	Cluster_100790	461	205	29	171	24	.	AUUAAAACUUACAAACUCCUAAUC	21	46	24	N5	0	17	12	10	14	10	35	107
SL4.0ch12:5124546-5125800	Cluster_100791	1255	3935	1061	3847	54	.	AAACUAAAGAAUUCUGACUCUAUC	102	56	24	N5	4	304	232	207	278	371	822	1721
SL4.0ch12:5125924-5126388	Cluster_100792	465	275	0.71	270	0.091	-	AAAUUCUAAACUCUGUUACUGUUU	28	96	24	N5	-1	16	17	8	16	23	57	138
SL4.0ch12:5127035-5128397	Cluster_100793	1363	2013	598	1624	31	.	AGCGUGUCUCGAAUUUCUUUUAAG	67	19	24	N5	2.7	138	139	90	130	232	442	842
SL4.0ch12:5128601-5129180	Cluster_100794	580	3919	1019	3741	34	-	AGAGUGUGACCUAAGGAUCAAUGA	726	76	24	N5	-1	120	164	107	173	423	738	2194
SL4.0ch12:5133350-5134567	Cluster_100795	1218	14234	36.754	994	77	-	UGACAGGACUCGAGGAAGAAGCCCCG	362	18	N	N2	-1	4229	3009	1497	1371	1424	1133	1571
SL4.0ch12:5138917-5139565	Cluster_100796	649	2964	754	2869	62	.	ACAAGUAACUAAGAACAGAAGGAG	140	47	24	N5	6	161	137	162	204	407	819	1074
SL4.0ch12:5142927-5143348	Cluster_100797	422	15346	3926	7689	7	.	AUUCAGAUUUAGACUUAAACACU	2230	0.077	24	N5	64	714	795	460	758	1307	5014	6298
SL4.0ch12:5143796-5144055	Cluster_100798	260	234	4	231	45	.	AUACAAAUUUAAAUGUCUGUCGUG	25	44	24	N6	0	20	20	12	17	23	64	78
SL4.0ch12:5144568-5144803	Cluster_100799	236	3474	8.97	3462	38	-	UAACUGAUCUGGAGAUAAGUCUGC	1027	17	24	N11	-1	135	66	219	164	344	789	1757
SL4.0ch01:1344973-1345095	Cluster_1008	123	521	145	508	0.848	+	AUCUAGAAUUAACGAAUAACUUUU	100	40	24	N11	-1	52	9	28	19	35	83	295
SL4.0ch01:82575707-82576452	Cluster_10080	746	559	143	304	96	.	AUGUGGAAAGUUGAAAUUAAAGAG	30	47	23	N5	-1	33	49	37	31	54	181	174
SL4.0ch12:5144925-5145886	Cluster_100800	962	4983	12.867	4901	11	.	AUCUGAGAUUGUAGAUUACUUCC	663	79	23	N5	-1	219	353	224	379	423	1730	1655
SL4.0ch12:5145999-5147322	Cluster_100801	1324	668	1.725	410	44	.	CAAACAAUUCCGAACAAAGAA	40	42	24	N5	0	52	28	49	111	75	122	231
SL4.0ch12:5147400-5147621	Cluster_100802	222	221	71	85	7	.	UUUUAUCGGUUCGGUUUAUUGAUC	38	25	24	N6	1	17	12	18	10	29	25	110
SL4.0ch12:5147941-5148256	Cluster_100803	316	538	189	198	72	.	AUGUAAAACCGAACCGAACCGACG	81	7	24	N5	1	33	26	28	26	83	113	229
SL4.0ch12:5148965-5149406	Cluster_100804	442	1540	3.977	898	66	.	AAGACGUCUCAAUAAAAAUUAGUG	122	97	24	N5	4.7	107	58	83	100	96	304	792
SL4.0ch12:5150267-5151049	Cluster_100805	783	696	1.797	457	39	.	AGAUUGUACGACACUGUUUGGUU	22	7	24	N5	0	43	27	21	53	92	215	245
SL4.0ch12:5164999-5165539	Cluster_100806	541	882	277	653	0.082	-	AACGGUCUGUCGUAUCUACGAC	425	64	22	N5	-1	14	29	14	35	510	94	186
SL4.0ch12:5166964-5167411	Cluster_100807	448	299	0.772	176	0.836	+	CCGUUUUGGAUCAUGACAUUAUGC	14	72	24	N5	-1	33	14	23	37	48	54	90
SL4.0ch12:5167728-5167996	Cluster_100808	269	269	95	255	17	.	AUUUAGAAGAUCUCGAAUAUUCCG	53	72	24	N6	0	26	16	9	10	21	50	137
SL4.0ch12:5168295-5169536	Cluster_100809	1242	529	166	391	73	.	AUGGUGAUAAGAGAACUUAAAUGU	28	90	24	N5	0	43	43	24	33	45	117	224
SL4.0ch01:82579210-82579812	Cluster_10081	603	338	0.873	329	1	.	AAAUAUCGUUGAUUUCAUAAAGUG	33	70	24	N5	0	21	34	3	27	23	58	172
SL4.0ch12:5170203-5170649	Cluster_100810	447	2394	682	2094	33	.	AAGAACUAGAACAUAUACGUCAUU	169	27	24	N5	4	191	200	116	190	185	543	969
SL4.0ch12:5172182-5172609	Cluster_100811	428	277	0.715	167	71	.	UAUGUAUUGACUUGGUGUAAACA	52	77	23	N5	-1	18	11	23	23	25	102	75
SL4.0ch12:5173106-5173767	Cluster_100812	662	242	25	197	0	.	AGGAAAAGAGUCUGAAAUAUAUUC	30	30	N	N2	-1	22	34	10	12	8	26	130
SL4.0ch12:5186042-5186802	Cluster_100813	761	5365	13.853	4385	76	.	AAGGUGGCUCUGUCUCUGGACACG	171	33	24	N5	8	464	254	231	399	443	1129	2445
SL4.0ch12:5188608-5189107	Cluster_100814	500	891	201	778	94	.	CUUCUGAUUACACCUGGACCAAGU	50	6	24	N5	0	68	33	71	62	78	177	402
SL4.0ch12:5189212-5189687	Cluster_100815	476	1531	3.953	1223	0.92	+	AUAGAAAGACUGUUUCCUAAAGAC	303	16	24	N5	-1	98	61	99	84	96	264	829
SL4.0ch12:5189790-5190457	Cluster_100816	668	3357	868	2682	43	.	AAAGACAAAGUCAGGAUAAAGAGU	250	33	24	N5	7	261	133	203	204	296	564	1696
SL4.0ch12:5191131-5191762	Cluster_100817	632	3383	8.735	2600	88	.	UCCGAUGAAUAGUUGAGCUGAUU	294	39	24	N5	12	252	182	182	215	360	967	1225
SL4.0ch12:5191996-5192360	Cluster_100818	365	2156	567	1862	5	.	UAGAUGUCGAACUCCCUUCUACU	134	2	24	N5	1.7	156	167	104	129	225	515	860
SL4.0ch12:5192492-5192832	Cluster_100819	341	2175	516	2141	0.906	+	AAUUCGUAUCUGAACUUCUAGCUC	727	32	24	N5	-1	70	36	47	81	63	440	1438
SL4.0ch01:82579953-82580404	Cluster_10082	452	687	1.774	679	59	-	AAGGGCGUGACUUAUGAUCAAUGA	37	64	24	N5	-1	52	56	36	31	58	177	277
SL4.0ch12:5193290-5193755	Cluster_100820	466	360	0.93	179	83	.	UUCUGAUUGAAGGAAUGAAGACA	12	6	24	N5	0	21	19	20	32	36	86	146
SL4.0ch12:5193830-5194579	Cluster_100821	750	267	89	128	67	.	UUUACUCACGGAUUGUUACCACA	9	88	24	N5	0	29	4	14	31	36	72	81
SL4.0ch12:5194681-5195591	Cluster_100822	911	267	89	217	45	.	AAAGACUCUGAAAUUAUAUUUCUC	17	98	24	N5	0	23	14	20	13	32	51	114
SL4.0ch12:5196586-5197220	Cluster_100823	635	3068	7.922	2819	4	.	AUCUGUAUUGGAGUCUGACUAAUU	207	98	24	N5	15	179	274	123	155	189	795	1353
SL4.0ch12:5197751-5199097	Cluster_100824	1347	3866	9.983	3649	78	.	GUUGUCGGAUACCUGUAUUGGAGU	330	58	24	N5	19	190	170	215	535	256	768	1732
SL4.0ch12:5205015-5205560	Cluster_100825	546	1212	330	1096	34	-	AGGUCUAAGUACACUCUACUC	235	17	21	N5	-1	72	31	173	443	114	164	215
SL4.0ch12:5206462-5206679	Cluster_100826	218	257	64	243	65	.	AAUUCUAGAGAUACAUUUCGACU	12	14	24	N6	0	20	11	21	18	28	56	103
SL4.0ch12:5207363-5207793	Cluster_100827	431	1267	372	1147	12	.	AUCUUUUGUUUUACGCGGCACAUU	586	4	24	N5	24	41	38	46	31	76	102	933
SL4.0ch12:5208767-5208957	Cluster_100828	191	8365	2100	8073	0.805	+	AAUUCUGAAUCUGUCACUGUGUGC	1622	0.095	24	N11	-1	213	184	285	288	420	1627	5348
SL4.0ch12:5209068-5209462	Cluster_100829	395	197	9	168	38	.	UGGAUCAAGUAGAUAAUUGUCUA	13	4	24	N5	0	13	9	17	7	14	65	72
SL4.0ch01:82581096-82581519	Cluster_10083	424	654	189	629	59	.	AAGUAACAUACAUCAUACAACAGA	38	46	24	N5	0	46	56	28	40	69	148	267
SL4.0ch12:5209590-5211083	Cluster_100830	1494	1784	407	416	0.743	.	UUAGGUCUGAAUCUGAAUCAUUC	442	50	23	N5	-1	69	63	34	241	193	696	488
SL4.0ch12:5212465-5213314	Cluster_100831	850	291	0.751	120	77	.	AACAAAAAGACACUGAACAUAUUC	20	70	24	N5	0	18	10	14	12	28	58	151
SL4.0ch12:5213405-5213796	Cluster_100832	392	888	293	591	60	.	AUUUUGCGGACAAUUUUAAGGGGC	46	84	24	N5	0	67	42	49	71	57	139	463
SL4.0ch12:5214514-5214777	Cluster_100833	264	3635	986	3055	64	-	ACUCGAUCUGACCUGUAAUAUGUC	1658	60	24	N11	-1	88	93	76	154	145	433	2646
SL4.0ch12:5214943-5215458	Cluster_100834	516	1410	341	1319	62	-	UUUAUGUAUACUCUGCUCUAAAGC	268	12	24	N5	-1	107	56	55	114	93	285	700
SL4.0ch12:5215906-5215999	Cluster_100835	94	2537	651	2502	53	.	AUUAGAGCUCUGACUAAUUUCAG	335	67	24	N6	13.9	127	88	96	152	235	679	1160
SL4.0ch12:5216291-5216549	Cluster_100836	259	247	38	240	0.721	.	AGUAACGUGGCCUUAAACUUUAGA	28	29	24	N6	0	17	16	11	15	16	47	125
SL4.0ch12:5216880-5217842	Cluster_100837	963	1002	287	292	37	.	AAUUUCGGACAUAGGUUGAGGAGG	70	85	24	N5	0	42	51	29	56	137	185	502
SL4.0ch12:5218477-5219016	Cluster_100838	540	2669	6.892	2262	0.705	.	AUACUGUAGAUUGCUAAUUGUUGC	148	87	24	N5	4.7	147	169	164	144	198	687	1160
SL4.0ch12:5219168-5219389	Cluster_100839	222	1355	399	1293	0.731	.	ACUUAAGACCUCUGACAUGGAAGU	282	30	24	N6	9	64	38	55	112	102	212	772
SL4.0ch01:82581946-82582257	Cluster_10084	312	4251	10.977	4038	0.042	-	AAGGACGUGUUAUUUUUAAUAAGG	1489	1	24	N5	-1	128	104	77	126	280	275	3261
SL4.0ch12:5219577-5219912	Cluster_100840	336	787	2.032	612	93	.	AGGAAUUUGCCUUCUGAAUCGAGU	54	17	24	N5	0.8	60	39	50	35	58	169	376
SL4.0ch12:5220104-5220794	Cluster_100841	691	1119	2.889	1005	90	.	ACCCCUUACUAAAAAUUCUGACU	66	16	24	N5	1	80	40	86	90	103	322	398
SL4.0ch12:5221243-5221517	Cluster_100842	275	443	144	441	0.056	-	AGUGUGCACUGAUUUAUCAUUAUC	120	21	24	N11	-1	12	10	16	22	59	131	193
SL4.0ch12:5222137-5222480	Cluster_100843	344	2949	715	920	0.936	+	ACACAAACAUCUGAACUUUAAAC	1419	49	23	N5	-1	87	80	71	200	172	1860	479
SL4.0ch12:5222950-5223546	Cluster_100844	597	1152	2.975	1057	53	.	AAGGUGCAUCGGAGAUAUUUAG	82	0	24	N5	0.8	60	75	46	67	170	245	489
SL4.0ch12:5223950-5224379	Cluster_100845	430	206	32	201	0.738	.	CGGUGCUUAUUUCUCUGGUAACU	39	76	23	N5	-1	17	10	21	19	15	75	49
SL4.0ch12:5224471-5225138	Cluster_100846	668	470	114	316	13	.	AAGUGACUUUCUGAGAAAAUAGAU	13	89	24	N5	0	29	33	29	38	46	98	197
SL4.0ch12:5225247-5226212	Cluster_100847	966	952	258	792	37	.	UUGCUCGAUCGAUUUAGUUAUG	36	71	24	N5	0.8	77	32	47	84	140	209	363
SL4.0ch12:5254087-5254213	Cluster_100848	127	276	0.713	257	0.808	+	AGUGACGAAUUCUGUUGUUUCUGU	29	86	24	N13	-1	27	24	7	13	21	41	143
SL4.0ch12:5254831-5255172	Cluster_100849	342	219	65	185	61	.	AGUUUAGGAAAAUAAUAGAACCU	12	39	24	N5	0	15	12	12	14	52	45	69
SL4.0ch01:82582540-82582956	Cluster_10085	417	536	184	533	0.797	.	AAACGGGCUCUCGGUCUUAAAAGU	172	5	24	N5	1.7	11	14	9	8	18	74	402
SL4.0ch12:5256394-5256775	Cluster_100850	382	625	114	552	46	.	AUUCGUAACUGAAGUUCUAGCUCC	109	52	24	N5	1	28	47	19	37	45	130	319
SL4.0ch12:5256852-5257596	Cluster_100851	745	720	1.859	491	0.776	.	UCGAUAUAAUGACAUUAACUCA	60	7	24	N5	1	44	94	38	37	114	193	200
SL4.0ch12:5257674-5258098	Cluster_100852	425	228	89	226	0.974	+	ACGUGGGCUAAAUGGAUUGACACC	115	24	24	N5	-1	3	19	1	3	13	15	174
SL4.0ch12:5259131-5259564	Cluster_100853	434	501	194	491	0.719	.	AUAUACUUUCGAACUAUUGAAAAU	148	65	24	N5	2.8	25	28	9	26	40	80	293
SL4.0ch12:5260281-5260576	Cluster_100854	296	650	178	516	9	.	UGUGAGUGUCUAUUGAAAUUCUUU	32	26	24	N6	0	41	21	25	45	60	223	235
SL4.0ch12:5294290-5294616	Cluster_100855	327	327	0.844	315	0.942	+	AUAGACGUGGAGCGUGAUUUGAGA	74	58	24	N5	-1	32	12	4	43	12	54	170
SL4.0ch12:5310438-5311027	Cluster_100856	590	320	0.826	250	47	.	UUUGAUCUCCUUAUAUGGACUUGG	42	56	24	N5	0	24	29	44	30	22	41	130
SL4.0ch12:5311479-5312739	Cluster_100857	1261	1117	2.884	729	52	.	AUGGACGUCUAUUAAGAUCUUAGU	482	44	24	N5	19	36	35	24	44	47	223	708
SL4.0ch12:5312835-5313678	Cluster_100858	844	613	183	278	30	.	AGGGCUCGUUUGAACUUGAAAAUG	257	53	24	N5	2.9	11	3	5	13	6	38	537
SL4.0ch12:5319957-5322250	Cluster_100859	2294	4169	10.765	3609	7	.	AUCUGCCACUGCUGAAAUCUAUGC	180	19	24	N5	7	231	263	186	296	383	1034	1776
SL4.0ch01:82583407-82584089	Cluster_10086	683	5224	1389	5114	0.926	+	AAAGGCUAAUAACUCUCAAGUGUU	1939	0	24	N5	-1	75	390	47	131	310	1145	3126
SL4.0ch12:5322406-5322725	Cluster_100860	320	1070	2.763	159	0.764	.	AAAUCUGAUUGGCUGAACGGAAUC	444	90	24	N5	10	32	30	12	16	73	217	690
SL4.0ch12:5334201-5335564	Cluster_100861	1364	923	283	619	55	.	AUAUAGGGGUCUUCUGAAAAUAGA	75	11	24	N5	0.9	40	44	35	50	94	156	504
SL4.0ch12:5346599-5347890	Cluster_100862	1292	291	0.751	238	68	.	AACCACGAUAUGAUUAACUAAA	21	40	N	N2	-1	17	42	10	21	43	47	111
SL4.0ch12:5347992-5348715	Cluster_100863	724	874	257	772	32	.	AUGACAUAUAAAAUAGGACGAGG	50	89	24	N5	1	51	36	41	43	86	250	367
SL4.0ch12:5349404-5349980	Cluster_100864	577	35125	9098	22619	0.036	-	AUAGACGAUUAAAUGUUGCAUCUGAGCCU	7583	0.06	N	N2	-1	8550	19236	1087	1054	1508	1423	2267
SL4.0ch12:5353646-5354726	Cluster_100865	1081	425	1.097	133	24	.	AAAUCUGAUUGGCCGAAGAGAGUC	16	55	24	N5	0	36	13	28	28	47	100	173
SL4.0ch12:5366871-5367887	Cluster_100866	1017	223	76	203	93	.	AGUGGCUCGUCAGAAAUGGAGAUG	10	28	24	N5	0	28	14	15	13	18	38	97
SL4.0ch12:5374006-5375283	Cluster_100867	1278	198	11	71	25	.	CAAGAACUCUUGCAAAGGCUACA	5	0.753	24	N5	0	16	7	15	13	32	38	77
SL4.0ch12:5385086-5386978	Cluster_100868	1893	760	1.962	521	36	.	AGACGGUGAUGAGAUUUCUAAUGG	34	63	24	N5	0	39	26	37	48	69	133	408
SL4.0ch12:5389559-5390074	Cluster_100869	516	43834	11386	43795	0.056	-	AAAGAUGAAAUCUCUUGAACGUGU	21996	0.028	24	N5	-1	424	843	276	752	728	5504	35307
SL4.0ch01:82586034-82586887	Cluster_10087	854	1143	2.951	908	36	.	AAGUAUGUGAAUUCUGUCCUUUGC	87	13	24	N5	2	80	59	73	81	115	192	543
SL4.0ch12:5390346-5391270	Cluster_100870	925	852	200	806	54	.	CGUGAAAGAACAUAACUGCUACA	69	71	23	N5	-1	62	40	117	59	82	267	225
SL4.0ch12:5417403-5417803	Cluster_100871	401	1831	4.728	1715	73	.	AAUGGAUGGUCUAUUGAAAACAGU	528	81	24	N5	14	50	54	52	54	97	519	1005
SL4.0ch12:5418745-5419693	Cluster_100872	949	478	134	462	0.814	+	UCUGUAUAAUUUUAAACUCGUAUC	21	21	24	N5	-1	42	27	18	28	46	129	188
SL4.0ch12:5420297-5421037	Cluster_100873	741	1377	356	1331	61	.	AUUUUGGUGAUUGACGAUAGUGAU	74	89	24	N5	1	86	85	75	62	211	299	559
SL4.0ch12:5421299-5421613	Cluster_100874	315	328	0.847	324	4	.	AGACUUGUAGCGGAGUGUUAAAU	23	21	23	N5	-1	32	17	13	34	33	112	87
SL4.0ch12:5424605-5426468	Cluster_100875	1864	2022	521	1899	0.801	+	AUUGGAUAAAUAGACACAGAAGC	156	28	24	N5	-1	163	109	127	138	195	507	783
SL4.0ch12:5427116-5427406	Cluster_100876	291	432	115	422	71	.	AUGUUGGACCCGUGUUGGCACAGG	94	26	24	N6	1	23	22	22	38	37	100	190
SL4.0ch12:5427999-5428513	Cluster_100877	515	9817	2549	9694	0.035	-	AAAGACUGUGAAGAUGAAACAAGC	4586	0.068	24	N5	-1	218	444	415	305	245	546	7644
SL4.0ch12:5430103-5430700	Cluster_100878	598	294	0.759	136	87	.	AUCUAACCGACAUACAUAUACA	14	39	24	N5	0	24	14	23	17	52	73	91
SL4.0ch12:5430808-5431748	Cluster_100879	941	883	280	230	14	.	AAACUGUGGAAUUGAUUUGGAAGA	21	29	24	N5	0	88	38	41	102	73	210	331
SL4.0ch01:82599094-82599328	Cluster_10088	235	741	1.913	725	71	.	UUAGACGAGUCUGUUGUGACUAGC	106	39	24	N6	1	63	30	27	45	82	144	350
SL4.0ch12:5432618-5432905	Cluster_100880	288	418	1.079	408	9	.	GUAAUGGUUGUUGACAAUAAUAGU	16	7	24	N6	0	42	36	26	20	33	85	176
SL4.0ch12:5433086-5433416	Cluster_100881	331	2457	644	1501	0.748	.	AAUACACGUAGAACUCCACGUAGG	332	91	24	N5	10.8	107	134	105	126	159	558	1268
SL4.0ch12:5436177-5436653	Cluster_100882	477	2959	741	2812	95	-	AUGAAUAUUCUGACUUCGCAACUG	497	11	24	N5	-1	141	128	88	185	142	371	1904
SL4.0ch12:5436734-5437884	Cluster_100883	1151	998	277	969	16	.	UGUGAUCUUUACGAAGGAUUGUAA	49	46	24	N5	0.9	96	59	88	75	137	216	327
SL4.0ch12:5438193-5438625	Cluster_100884	433	207	35	100	67	.	AGGAUUUAGAGACAUAUACAA	14	93	24	N5	0	27	10	9	26	14	41	80
SL4.0ch12:5439151-5439926	Cluster_100885	776	485	152	394	47	.	GGGACAUGUGAUAUGAAAUUUCGG	17	7	24	N5	0	52	38	21	46	56	90	182
SL4.0ch12:5442623-5442910	Cluster_100886	288	795	2.053	694	29	.	UUUCUAAUCUUGUAGCUUUUAACA	203	75	24	N6	14.9	39	26	45	44	54	161	426
SL4.0ch12:5442993-5443196	Cluster_100887	204	605	162	267	99	.	CACGGUUUAGUUAUGUAGAUAUU	58	93	24	N6	0	28	32	23	62	103	142	215
SL4.0ch12:5445182-5445455	Cluster_100888	274	854	205	840	0.826	+	AUGAACAUAGAACAAUAGAUGAGU	143	80	24	N11	-1	61	51	29	81	71	117	444
SL4.0ch12:5446965-5448511	Cluster_100889	1547	753	1.944	715	84	.	GAGACGUGACAUUUUUAGCUAGC	37	54	24	N5	1	58	74	57	58	69	178	259
SL4.0ch01:82599928-82600234	Cluster_10089	307	261	74	255	0.011	-	AAAGACUGUAUUUAUUUGAAUGAC	68	84	24	N5	-1	10	15	9	9	26	53	139
SL4.0ch12:5453417-5454129	Cluster_100890	713	2161	580	1881	13	.	GUGGCAUAAUACAUGUAGGACAUC	153	89	24	N5	3	147	145	102	127	152	433	1055
SL4.0ch12:5454232-5455318	Cluster_100891	1087	5052	13.045	5034	0.941	+	AAGACGACUGUAUAAGUUAUAUGC	2833	16	24	N5	-1	61	112	43	84	109	485	4158
SL4.0ch12:5456034-5456620	Cluster_100892	587	1316	398	692	54	.	GAAAAAGAUCUGAUACACCCCUC	63	17	23	N5	-1	71	106	64	134	118	428	395
SL4.0ch12:5458867-5460034	Cluster_100893	1168	4706	1252	4175	0.847	+	AUUAUACAAACUCUGAGUCAGCUC	653	74	24	N5	-1	266	196	181	230	376	1037	2420
SL4.0ch12:5471063-5472100	Cluster_100894	1038	1010	208	423	9	.	UGAAACUCUGUUGAACUCAUCAGG	17	13	24	N5	0	71	44	41	52	149	186	467
SL4.0ch12:5472277-5473326	Cluster_100895	1050	1029	257	481	67	.	AAAGCCACUGUUAAAAAUAAUGAC	62	58	24	N5	1	47	47	77	86	124	204	444
SL4.0ch12:5473670-5474486	Cluster_100896	817	10828	27.96	10663	3	.	AUUUAGACAGAGCUUCAAUGUAGU	1392	26	24	N5	23	393	243	695	643	807	2985	5062
SL4.0ch12:5474715-5474964	Cluster_100897	250	785	2.027	773	73	.	ACAUUAUUUGACAAUCAACUGAGC	106	73	24	N6	0.8	55	66	18	37	80	205	324
SL4.0ch12:5487876-5488784	Cluster_100898	909	22158	5716	138	0.988	+	AUCAUGACUAUGCUUAAC	8057	0.024	N	N2	-1	16233	56	510	2732	2249	116	262
SL4.0ch12:5488882-5489092	Cluster_100899	211	928	296	165	24	-	UCAAGGAAGUUGGUGACCUGAUG	74	18	N	N2	-1	197	171	110	142	85	154	69
SL4.0ch01:1346270-1346516	Cluster_1009	247	535	181	396	36	.	ACAGUCUCUCGACCUCUGAGGUAG	148	31	24	N6	3	20	16	28	39	76	84	272
SL4.0ch01:82616028-82616403	Cluster_10090	376	323	0.834	318	0.762	.	AGGAAUUACAAAACUCACAUU	24	58	24	N5	0	29	21	13	37	32	68	123
SL4.0ch12:5489956-5490435	Cluster_100900	480	255	58	236	29	-	AGAAUAUAUCUGAAAUCGAGACGU	54	80	24	N5	-1	15	22	6	14	14	48	136
SL4.0ch12:5490930-5492038	Cluster_100901	1109	2929	763	1118	69	.	AGACUUGUACCUAUUGAACA	230	37	24	N5	2	147	91	316	271	266	640	1198
SL4.0ch12:5493511-5493860	Cluster_100902	350	197	9	195	45	.	UUAAUUAUAAGGUUUCUGAAUUGC	9	33	24	N5	0	13	7	15	12	26	43	81
SL4.0ch12:5499263-5500362	Cluster_100903	1100	3123	8.064	1876	93	.	AAGUGACUUUUGAUGAAAAUGAAA	150	52	24	N5	2	245	175	163	193	277	562	1508
SL4.0ch12:5500648-5501448	Cluster_100904	801	984	241	913	87	.	AAUGAUCUCACGUAAAUUAGAACG	169	42	24	N5	2.8	78	87	55	34	61	190	479
SL4.0ch12:5501784-5502456	Cluster_100905	673	236	9	224	3	.	ACGAGCUGUUCACCAGAGUUGAGC	59	49	24	N5	1	17	11	10	11	21	30	136
SL4.0ch12:5504019-5504319	Cluster_100906	301	426	100	191	0.056	-	UUUGAUCUUCAAAUUGUCUCUUGA	161	50	24	N5	-1	23	20	3	19	26	53	282
SL4.0ch12:5504411-5504558	Cluster_100907	148	313	0.808	189	0.933	+	AAAUUACAAGAACUUUGACUAAC	31	96	N	N2	-1	57	12	22	24	32	68	98
SL4.0ch12:5506851-5507925	Cluster_100908	1075	735	1.898	682	52	.	AUAUCUGUUUGACUUUAGUUAGAG	74	18	24	N5	1	28	36	19	38	92	177	345
SL4.0ch12:5508088-5508384	Cluster_100909	297	277	0.715	190	49	.	GUGAAACUUAAGUCUGAAUUCAGU	14	56	24	N6	0	32	16	19	20	22	56	112
SL4.0ch01:82623842-82624167	Cluster_10091	326	200	16	183	0.065	-	AAUGUGGACAAAUAAUAUGAGAUG	17	40	24	N5	-1	25	11	6	7	23	22	106
SL4.0ch12:5508837-5509507	Cluster_100910	671	2272	5.867	2228	0.957	+	AAUCAAAUCGAUCUAUGUAAACUU	849	55	24	N5	-1	65	55	45	41	103	318	1645
SL4.0ch12:5511887-5512985	Cluster_100911	1099	2484	614	1553	0.702	.	ACCGAUCUCGGAAAAACGACGUG	412	81	24	N5	11.7	87	97	74	123	158	866	1079
SL4.0ch12:5513273-5513927	Cluster_100912	655	1769	468	1463	0.722	.	UGUGGGACCUCCGAUCUGCAAAUC	384	57	24	N5	8.7	71	121	61	73	135	433	875
SL4.0ch12:5514259-5515516	Cluster_100913	1258	1319	306	238	53	-	GUGCUUGAAUGUGAAACUUAAUGU	129	97	24	N5	-1	69	110	35	56	105	262	682
SL4.0ch12:5516105-5516753	Cluster_100914	649	463	196	135	25	.	AUGCCGUGAUACUUUAGACUAUAGU	34	47	24	N4	1	20	68	10	34	45	105	181
SL4.0ch12:5517293-5517539	Cluster_100915	247	320	0.826	108	78	.	AAUGCCGAUAAAGACUUUAACACU	41	72	24	N6	1	11	30	27	22	35	55	140
SL4.0ch12:5518246-5518763	Cluster_100916	518	967	297	804	0.085	-	AUUACCGAUCAAACUUAAAUUGUU	215	37	24	N5	-1	25	36	22	38	101	222	523
SL4.0ch12:5528166-5528774	Cluster_100917	609	217	60	31	82	.	AAGAACAAAACGGUAGAAUGAAGU	11	59	24	N5	0	19	10	9	19	29	42	89
SL4.0ch12:5530831-5531561	Cluster_100918	731	999	280	632	56	.	AUGUAUCCGAGCUAAUUUUAAUGU	175	47	24	N5	3	76	15	36	85	97	141	549
SL4.0ch12:5540228-5541069	Cluster_100919	842	515	130	496	0.744	.	GAACGAUCUUAAGUGAGUAGACA	37	84	24	N5	0	31	52	19	29	35	126	223
SL4.0ch01:82624975-82625962	Cluster_10092	988	3615	935	3444	42	.	UCUCUCGAUUAGAUCUAGAUCACU	203	69	24	N5	8	257	193	241	310	449	754	1411
SL4.0ch12:5541684-5542078	Cluster_100920	395	2405	610	2383	41	.	UGAAAAUGUGAUUGCAGAACAAGC	194	0	24	N5	2	186	79	89	132	130	612	1177
SL4.0ch12:5543261-5544456	Cluster_100921	1196	1051	2.714	813	80	.	AAAUGGUUUGGGACGGACUGACCC	83	42	24	N5	2	57	70	46	64	40	217	557
SL4.0ch12:5545571-5546103	Cluster_100922	533	3712	985	3653	86	-	AAAUAAUGUGGCUUGAAUCUGUCU	237	93	24	N5	-1	177	276	160	311	401	789	1598
SL4.0ch12:5546276-5546716	Cluster_100923	441	1438	3.713	1430	0.964	+	AGUACGUGAUACAACUUAAACUGU	1029	0.095	24	N5	-1	18	20	18	14	22	59	1287
SL4.0ch12:5547159-5547390	Cluster_100924	232	703	1.815	648	0.791	.	CUAGAAUUAGUUUGACUCCUUUU	57	75	23	N6	-1	32	34	28	27	87	298	197
SL4.0ch12:5547905-5548588	Cluster_100925	684	244	30	94	86	.	AUAACACCGGUACUCAUACUAAUG	42	43	24	N5	0	22	16	12	7	27	48	112
SL4.0ch12:5549275-5550380	Cluster_100926	1106	453	170	298	30	.	AUUCGUACUUAUAAGGAACUCAGU	29	61	24	N5	0	37	8	26	38	29	64	251
SL4.0ch12:5568170-5568887	Cluster_100927	718	1212	330	1184	0.744	.	AAAUGCACAAGAACAUAAAGGACA	103	29	24	N5	3	89	63	85	68	102	330	475
SL4.0ch12:5569184-5570532	Cluster_100928	1349	5311	13.714	2585	0.715	.	UUUGUGUGGCUUGAGAAAUAUCA	701	1	23	N5	-1	249	145	251	174	381	2581	1530
SL4.0ch12:5577828-5578812	Cluster_100929	985	449	159	143	0.78	.	AAGUGUGUCUCUGAGAUUUCGGUC	90	83	24	N5	1	17	39	10	30	30	104	219
SL4.0ch01:82626388-82626819	Cluster_10093	432	309	0.798	303	76	.	AAAGUCGGGUUGAUUUGUUCAUU	14	85	24	N5	0	28	26	20	33	28	73	101
SL4.0ch12:5579220-5579518	Cluster_100930	299	231	96	45	33	.	AAUUGUCUAUCAUCCACACA	11	71	N	N2	-1	25	27	23	20	19	71	46
SL4.0ch12:5580205-5580701	Cluster_100931	497	647	171	444	1	.	ACUUUAAUGACUUUGCUAGAUCAA	47	57	24	N5	0	82	34	32	28	51	158	262
SL4.0ch12:5580780-5581455	Cluster_100932	676	2381	648	2197	25	.	AGUCAGUGAACUGCGUUGAGAACC	397	9	24	N5	29.7	124	163	143	217	175	403	1156
SL4.0ch12:5581574-5583512	Cluster_100933	1939	211	45	179	64	.	AGGAACCACGGACCGCUAGACGGU	7	49	24	N5	0	22	10	4	16	24	32	103
SL4.0ch12:5591241-5592421	Cluster_100934	1181	565	159	178	71	.	GUAGAUUUGGGACUUAUUUUCUC	177	61	23	N5	-1	23	11	16	39	34	265	177
SL4.0ch12:5595168-5596299	Cluster_100935	1132	1282	310	759	91	.	UGUAGAUCUUUUUGACGUGU	98	57	24	N5	0.9	68	39	214	191	121	196	453
SL4.0ch12:5596750-5599039	Cluster_100936	2290	816	207	566	70	-	AUUCAAAAUGACUACUACACACUU	26	15	24	N5	-1	51	54	59	105	125	119	303
SL4.0ch12:5599175-5599818	Cluster_100937	644	519	140	361	8	-	UGAAAAAGAAAUUGGCGUAGGAAU	30	82	24	N5	-1	41	27	24	80	84	82	181
SL4.0ch12:5600854-5602079	Cluster_100938	1226	3464	8.945	2432	97	.	AUGUGUUCGGAUUUCACUACUAGC	153	41	24	N5	3	241	257	185	220	323	858	1380
SL4.0ch12:5602382-5602684	Cluster_100939	303	2764	737	2675	77	.	AGAAUGCUGUGUAAGACGAAUGUG	237	13	24	N5	8	124	383	111	127	319	560	1140
SL4.0ch01:82635457-82635803	Cluster_10094	347	2645	6.83	2610	56	.	AUGAUUGAGAUCUCUACUAUACA	168	89	23	N5	-1	200	272	120	230	313	836	674
SL4.0ch12:5610355-5610882	Cluster_100940	528	321	0.829	312	99	-	AAGAAUCUCGAUACAUAUAAACG	56	36	24	N5	-1	38	15	11	22	33	100	102
SL4.0ch12:5611654-5612288	Cluster_100941	635	929	299	926	0.95	+	AGACUGUCGUAGAAUUUAAUGAUG	160	28	24	N5	-1	34	89	24	56	60	143	523
SL4.0ch12:5612485-5614440	Cluster_100942	1956	2230	5.758	2064	57	.	AUCUAUGGGGAUGUAGUCUGCUGU	80	7	24	N5	5.7	188	190	120	177	241	466	848
SL4.0ch12:5618256-5618700	Cluster_100943	445	2933	773	2898	84	.	AUCAGACUCCAGUCGAAUAUCAGA	363	74	24	N5	12	118	174	168	249	440	775	1009
SL4.0ch12:5620006-5620731	Cluster_100944	726	569	169	196	0.8	+	AGAAAGACAAAAGAAACUGGACAG	27	25	24	N5	-1	40	25	18	45	39	113	289
SL4.0ch12:5620826-5621015	Cluster_100945	190	212	47	190	4	.	AAUCCUACAAGUGAAGUCUGAAGA	13	39	24	N6	0	19	18	9	14	32	37	83
SL4.0ch12:5621371-5622791	Cluster_100946	1421	494	176	118	74	.	CAGUUGUGUCUGUAACGUUGUUGC	96	86	24	N5	3	27	16	32	40	61	77	241
SL4.0ch12:5622883-5623114	Cluster_100947	232	781	2.017	101	77	.	AAUGAGUUGGAUAUUCCGAGUUGA	97	7	24	N6	0	43	51	24	34	33	214	382
SL4.0ch12:5623342-5623470	Cluster_100948	129	449	159	445	72	.	ACUCCGAACCUACAUUCUGAACGU	162	54	24	N6	5	17	9	13	13	27	40	330
SL4.0ch12:5624360-5626069	Cluster_100949	1710	1473	3.804	1171	37	.	AAGGUGCAUCAGGUCUAAAGAACU	40	48	24	N5	1	132	89	59	115	132	286	660
SL4.0ch01:82638546-82638668	Cluster_10095	123	338	0.873	334	0.917	+	UCUGACUAUCUAUUACUUUUGAGU	98	13	24	N11	-1	12	6	2	6	17	69	226
SL4.0ch12:5630477-5631145	Cluster_100950	669	351	0.906	178	85	.	AGGAAUCAUAGAGACUGUAACACU	65	42	24	N5	0.9	27	17	16	19	34	88	150
SL4.0ch12:5631231-5632450	Cluster_100951	1220	396	1.023	353	31	.	AUUGGGGUCUAAACUGAUAGAGUU	22	48	24	N5	0	34	12	18	32	35	64	201
SL4.0ch12:5633084-5633207	Cluster_100952	124	448	157	419	0.942	+	GUGGACGACUAUUGUUAAACGGAU	138	4	24	N11	-1	22	22	11	16	26	88	263
SL4.0ch12:5638731-5639566	Cluster_100953	836	7760	20.038	7462	84	.	AGGUCUUUUGAAAACUGUUUUCU	736	97	24	N5	46	370	524	386	364	432	2504	3180
SL4.0ch12:5640764-5641351	Cluster_100954	588	1459	3.767	936	0.709	.	UAGGACGGAGAUAUGUAUUUGC	105	93	24	N5	1	99	71	62	100	246	353	528
SL4.0ch12:5641847-5642539	Cluster_100955	693	534	179	366	14	.	ACCGAUAUAUAUACAACUGAAA	43	18	24	N5	0	30	27	26	47	102	133	169
SL4.0ch12:5650498-5651156	Cluster_100956	659	1745	406	1306	0.837	+	AAAGGACAUAAAUAUGAAAUGAGG	289	26	24	N5	-1	64	55	59	89	242	379	857
SL4.0ch12:5651262-5652483	Cluster_100957	1222	762	1.968	514	74	.	UGUGGAUUUUAGAGGUGAGAAAGC	37	92	N	N2	-1	113	40	55	49	44	137	324
SL4.0ch12:5654232-5655387	Cluster_100958	1156	274	0.708	79	99	.	AAGACUGUCCUUACUGCUUCAAGC	96	27	24	N5	1	13	5	10	15	16	38	177
SL4.0ch12:5655483-5656130	Cluster_100959	648	250	46	149	8	.	AAAUUCUGAUGAACUAUGUAUUGU	48	8	24	N5	1	6	7	8	18	10	66	135
SL4.0ch01:82638813-82638883	Cluster_10096	71	220	68	216	0.745	.	UAUUUAACUCUUGAUACGUGUCA	30	0	23	N6	-1	8	4	19	21	19	76	73
SL4.0ch12:5656987-5657660	Cluster_100960	674	395	1.02	370	0.734	.	CGACUAGGGUUCUGGGUGAAACGC	17	49	24	N5	0	28	21	14	32	41	102	157
SL4.0ch12:5662284-5663001	Cluster_100961	718	1045	298	247	5	-	UUCUGUAAUUCUGUUUUUGCU	374	94	21	N5	-1	33	43	28	433	164	95	249
SL4.0ch12:5663791-5664006	Cluster_100962	216	872	252	748	70	.	AAAAUUUUGAUCGUGCUCUGCAGG	52	30	24	N6	0	75	46	49	106	127	158	311
SL4.0ch12:5664957-5665758	Cluster_100963	802	1596	421	931	27	.	GAGUUCGACAUCUACUGUAUACGU	127	43	24	N5	7	71	91	40	103	221	332	738
SL4.0ch12:5666444-5667400	Cluster_100964	957	4125	1051	3384	0.7	.	UCAGAACUUUGAGAUGAUGGGUGC	791	54	24	N5	37	180	134	188	221	223	744	2435
SL4.0ch12:5668033-5668698	Cluster_100965	666	1994	549	1277	58	.	ACACCGAUGUGAGACUUUUGUC	65	12	24	N5	3	137	105	124	127	230	520	751
SL4.0ch12:5669154-5669747	Cluster_100966	594	469	111	376	98	-	AUGAUUGUAUUAUUGAUUGAGAGU	30	33	N	N2	-1	74	25	27	29	41	90	183
SL4.0ch12:5669856-5670285	Cluster_100967	430	3745	970	2441	60	.	AGGAUAUUUUGGAGUCAAU	885	21	N	N2	-1	1046	41	107	60	247	290	1954
SL4.0ch12:5675924-5676679	Cluster_100968	756	276	0.713	252	14	.	AGGAUCAUGUCUUCUGUAAGUUGC	14	4	24	N5	0	32	6	10	26	25	44	133
SL4.0ch12:5679903-5680555	Cluster_100969	653	1546	3.992	1506	56	-	AAAGUGACGAUUUAUUUUUGAAAU	342	6	24	N5	-1	53	113	31	52	176	426	695
SL4.0ch01:82640841-82641204	Cluster_10097	364	1425	380	1384	60	.	UGCAAUCGAGCUAUGAAUA	119	31	N	N2	-1	241	49	110	119	114	305	487
SL4.0ch12:5680930-5681451	Cluster_100970	522	9231	23.836	9140	0.849	+	AGGCAGUGGAGCUAGUAACUUUU	1014	9	23	N5	-1	607	322	619	585	1099	3614	2385
SL4.0ch12:5681556-5682218	Cluster_100971	663	1132	2.923	313	0.786	.	AUACAUCGUGAAGUAGACAAAGU	143	22	24	N5	3.8	60	54	44	42	59	355	518
SL4.0ch12:5682435-5682857	Cluster_100972	423	1442	3.723	1379	47	.	UCGUGUCUACUUUUAAUGAAGAGU	161	20	24	N5	2	47	27	55	204	139	294	676
SL4.0ch12:5686943-5687321	Cluster_100973	379	277	0.715	264	99	-	UUGAACAUUUUUAGGCUCUUCCA	17	27	24	N5	-1	22	5	15	25	28	79	103
SL4.0ch12:5687408-5692605	Cluster_100974	5198	2516	697	1354	25	.	UGGACGCAAUCCAAUCCUGGACGU	90	49	24	N5	2	226	101	124	243	249	469	1104
SL4.0ch12:5694581-5695292	Cluster_100975	712	1022	239	811	16	.	UUUUAGGUCUGUGUACACUCUAUC	91	41	24	N5	3	105	35	38	83	67	236	458
SL4.0ch12:5695737-5696675	Cluster_100976	939	2453	634	1235	85	.	AUAGAUCUAUUAAACAUUUUGAAU	654	68	24	N5	29.9	142	105	105	187	159	250	1505
SL4.0ch12:5696777-5697422	Cluster_100977	646	1763	452	1710	3	.	AACUGAUUCACUACUAUAAAG	119	53	24	N5	2	146	64	101	300	136	270	746
SL4.0ch12:5697818-5698507	Cluster_100978	690	2114	559	1834	1	.	UGAUAUGAUUGUUGAUAUAAUG	126	35	24	N5	2.8	91	140	111	178	332	585	677
SL4.0ch12:5704815-5706072	Cluster_100979	1258	488	160	194	79	.	ACAUUCUUCUCUGCACACACCUGC	13	86	24	N5	0	22	24	36	39	36	94	237
SL4.0ch01:82646292-82646723	Cluster_10098	432	913	258	883	59	.	AAACGUCUUGAUCAAUUUUGAUCC	90	43	24	N5	3	65	44	28	50	77	187	462
SL4.0ch12:5706237-5706869	Cluster_100980	633	4205	10.858	3769	44	.	AAGACUCUCUUACCGAUCUGAUGU	253	97	24	N5	27	320	275	208	389	325	1073	1615
SL4.0ch12:5709196-5709546	Cluster_100981	351	510	117	473	49	.	ACAUUCUGAAACACUUGACAUAUC	61	22	24	N5	3	40	40	16	26	71	104	213
SL4.0ch12:5710197-5710888	Cluster_100982	692	617	193	465	3	.	UGUGCUAUUUCUGGACACCCUACA	42	36	24	N5	1	67	28	34	45	69	158	216
SL4.0ch12:5711251-5712261	Cluster_100983	1011	3900	10.07	3049	0	.	AACAUUUGUUGUAGACACGUC	174	47	24	N5	11	242	167	163	402	270	963	1693
SL4.0ch12:5713488-5713813	Cluster_100984	326	271	0.7	242	28	.	UAAUGUUUGACUUGACACCCUCA	15	76	24	N5	0	15	19	15	28	10	85	99
SL4.0ch12:5713906-5714211	Cluster_100985	306	328	0.847	230	59	-	GUAUCUCGAGAUGUAUGUAUCUGG	76	54	24	N5	-1	19	7	16	14	14	57	201
SL4.0ch12:5736022-5736718	Cluster_100986	697	267	89	93	81	.	AUAGUGCAUAGUUGAGUGACCAUC	15	7	24	N5	0	30	10	14	13	32	73	95
SL4.0ch12:5736811-5737399	Cluster_100987	589	262	77	207	43	.	AAGAAGAAAAAGACUAAAGAAAGC	10	92	24	N5	0	16	27	15	23	21	60	100
SL4.0ch12:5744426-5744955	Cluster_100988	530	469	111	441	0.889	+	AACGCACUUCGUGAAAAUUCUGGG	94	94	24	N5	-1	19	9	9	27	50	61	294
SL4.0ch12:5749078-5749805	Cluster_100989	728	245	33	216	94	.	AUGUAUCUGGAUGUCUGCUGAUGU	29	90	24	N5	0	10	4	11	18	30	55	117
SL4.0ch01:82647135-82647638	Cluster_10099	504	6762	1761	6552	40	-	UAAUGUAGAUACUAGAUACCG	332	63	24	N5	-1	440	462	475	808	665	1393	2519
SL4.0ch12:5763979-5767514	Cluster_100990	3536	583	105	518	44	.	AUGGACUAAUAUAAUGAAAUAUU	16	40	24	N5	0	55	16	33	36	50	109	284
SL4.0ch12:5794035-5794817	Cluster_100991	783	848	290	511	34	.	AAUGUGUCUUUAUGAAAAUCCGAA	60	59	24	N5	1	55	38	39	37	90	208	381
SL4.0ch12:5794903-5796952	Cluster_100992	2050	3033	7.832	2882	0.734	.	ACAUCUCGUAAAGUAAUAUCUCG	181	32	24	N5	11	195	222	136	188	237	897	1158
SL4.0ch12:5797491-5798209	Cluster_100993	719	3890	10.045	2595	94	.	GUGUGUCUCUGACAUUUCUGACAG	242	56	24	N5	6	375	171	231	210	443	846	1614
SL4.0ch12:5798537-5798928	Cluster_100994	392	378	0.976	81	8	.	UUCAAGAUCCUCGCGAGUAGACA	23	66	24	N5	0	12	23	12	43	38	85	165
SL4.0ch12:5800318-5800831	Cluster_100995	514	626	116	555	57	.	GUUAAAAGGAUCUAUGAAAAACAU	175	80	24	N5	3	26	22	19	49	31	133	346
SL4.0ch12:5801598-5802736	Cluster_100996	1139	600	149	483	0.777	.	UGAAAUGAUUUAAUAUGGAUGAAC	28	77	24	N5	0	43	33	25	37	99	153	210
SL4.0ch12:5807193-5807542	Cluster_100997	350	401	1.035	277	49	.	GUGUGGAUGGUAGACAAUGACUAUU	27	59	N	N2	-1	42	57	32	19	21	88	142
SL4.0ch12:5810210-5811961	Cluster_100998	1752	478	134	300	10	.	AUAUAUCUAGACCUUUUUGAAU	7	59	24	N5	0	35	26	23	38	55	121	180
SL4.0ch12:5813948-5815505	Cluster_100999	1558	462	193	452	0.801	+	GUGUGCGAUCGUGUACUGAGGUAC	45	39	24	N5	-1	29	34	26	27	63	132	151
SL4.0ch00:1591900-1592178	Cluster_101	279	3997	1021	4	0	-	UUGUGUCAGGACCUACGGGCC	119	38	N	N2	-1	741	1081	543	471	404	373	384
SL4.0ch01:1348629-1349731	Cluster_1010	1103	304	0.785	284	43	.	UAUCAACUACUACCACCGGGCGUG	15	28	24	N5	0	23	15	24	12	20	67	143
SL4.0ch01:82651201-82651746	Cluster_10100	546	319	0.824	309	0.019	-	AGUGUGGAACUAGCCGUG	11	96	N	N2	-1	88	115	22	31	18	26	19
SL4.0ch12:5817572-5818922	Cluster_101000	1351	1296	346	342	80	-	AUUCCGAGUUGGCCAACUAACGCC	179	36	24	N5	-1	84	46	73	82	135	202	674
SL4.0ch12:5819040-5819692	Cluster_101001	653	1636	424	1578	99	.	ACUUAUUUCGGACUGAGACACAUC	249	25	24	N5	4	63	49	69	106	68	220	1061
SL4.0ch12:5819924-5820948	Cluster_101002	1025	2582	667	1815	55	.	AGUUAAGUGUCAGUAGAACCAAUG	281	78	24	N5	6	123	134	100	135	187	671	1232
SL4.0ch12:5821164-5821938	Cluster_101003	775	709	1.831	699	0.788	.	AACGCGAUCUACUUAACUGUAAU	169	19	23	N5	-1	44	34	40	51	86	299	155
SL4.0ch12:5822071-5822431	Cluster_101004	361	909	247	631	0.734	.	ACUAUUAAGACUGGUCAACGGAUC	116	45	24	N5	1.9	63	18	47	98	130	171	382
SL4.0ch12:5824941-5825275	Cluster_101005	335	296	0.764	42	0.858	+	UUAGACGAACUAGCACCUUUGUU	80	38	23	N5	-1	12	23	6	33	20	121	81
SL4.0ch12:5825929-5826277	Cluster_101006	349	848	290	390	96	.	AACGGAACGGGACGUAUCGGUAUC	123	63	24	N5	1	62	38	93	75	58	180	342
SL4.0ch12:5827228-5827495	Cluster_101007	268	915	263	724	0.763	.	AAAGUAUUUUACCCCUGAACUUGA	58	85	24	N6	1	49	57	44	61	84	241	379
SL4.0ch12:5827809-5828029	Cluster_101008	221	294	0.759	252	0.816	+	AUACAUUAAUUACGUGGGACGACU	30	59	24	N11	-1	22	20	10	7	37	78	120
SL4.0ch12:5828231-5828981	Cluster_101009	751	1119	2.889	886	0.777	.	AUUGACGUUAGAAAUAUUUGAGGG	157	40	24	N5	3	68	44	32	49	125	157	644
SL4.0ch01:82655927-82656384	Cluster_10101	458	257	64	254	0.004	-	GAUCUGUAGUGCUUUAGCAAUU	12	97	N	N2	-1	34	108	14	28	30	15	28
SL4.0ch12:5829536-5830018	Cluster_101010	483	1816	489	1515	0.08	-	ACCGAUUUUGACUCGACACA	303	85	23	N5	-1	167	34	401	302	128	462	322
SL4.0ch12:5830405-5830775	Cluster_101011	371	484	150	318	98	.	UUACAAGUAGAGGUAUAUAUGAGC	45	40	24	N5	1	41	30	28	40	59	88	198
SL4.0ch12:5831640-5832270	Cluster_101012	631	1505	3.886	1340	49	.	UAUAUAACGUACUGCAAACUUUGC	434	17	24	N5	32	70	91	36	93	110	273	832
SL4.0ch12:5836712-5836952	Cluster_101013	241	260	71	243	0.085	-	ACUCAGUUUGUGUGCAACUCAAUU	37	19	24	N11	-1	9	4	18	44	24	65	96
SL4.0ch12:5837279-5837775	Cluster_101014	497	2951	720	1954	0.725	.	ACCUGGCUUUUCAUGAAUAUGAGA	139	48	24	N5	4	209	125	187	200	271	756	1203
SL4.0ch12:5837860-5838137	Cluster_101015	278	365	0.942	364	0.921	+	AAAAUAAUUAUUGUACACUGAAUC	74	23	24	N11	-1	19	20	14	17	24	97	174
SL4.0ch12:5845823-5846057	Cluster_101016	235	268	92	257	56	.	AGGACGGAUCUACACAGU	15	51	N	N2	-1	49	16	22	23	21	55	82
SL4.0ch12:5847851-5848108	Cluster_101017	258	787	2.032	27	0.062	-	AUGAUGACGGAUCUCUUUGCAAAG	421	36	24	N12	-1	4	23	10	18	20	204	508
SL4.0ch12:5848418-5848953	Cluster_101018	536	472	119	31	0.093	-	AUUUGAUUUGUGAAGGAAACUAAC	306	76	24	N5	-1	7	15	5	9	16	33	387
SL4.0ch12:5850629-5850830	Cluster_101019	202	841	272	837	0.923	+	AUUUCCGUUCUGAAUAAUUUUACC	244	47	24	N11	-1	23	12	60	26	61	269	390
SL4.0ch01:82656640-82657158	Cluster_10102	519	2200	581	2166	96	.	CCAAAACGACUGUAAUACGAAAC	172	36	24	N5	4	125	98	118	271	185	635	768
SL4.0ch12:5852594-5854028	Cluster_101020	1435	6927	17.887	2010	52	.	AAGUGUGUCUCUGAAAUUUUGGGC	1227	87	24	N5	28	207	229	219	431	398	1036	4407
SL4.0ch12:5854354-5854875	Cluster_101021	522	598	144	585	19	.	AUGCCCUGUAACUUAUGAAUGUGC	173	3	24	N5	7	25	10	25	30	26	120	362
SL4.0ch12:5855687-5856166	Cluster_101022	480	3717	998	505	0.751	.	AACUGACGGAGCUGACGACGCU	196	32	24	N5	7	184	288	162	234	565	773	1511
SL4.0ch12:5856742-5857234	Cluster_101023	493	3223	822	2556	71	.	UCAACGGAUAGAUACUGACGGAGU	217	31	24	N5	7.7	127	149	152	270	261	511	1753
SL4.0ch12:5858321-5858640	Cluster_101024	320	1134	2.928	592	80	.	UCGGACUCUUCAGAAAUGUCAAG	57	65	24	N5	7	78	45	30	101	112	341	427
SL4.0ch12:5866261-5867991	Cluster_101025	1731	1285	318	587	19	.	AGAGAACUUUUGACCCAAUA	23	71	24	N5	1	118	93	105	126	109	289	445
SL4.0ch12:5868423-5868721	Cluster_101026	299	978	225	950	20	.	AUAAGUAGCACUUAAACAUGGAU	251	21	23	N6	-1	42	34	13	59	120	454	256
SL4.0ch12:5869399-5869655	Cluster_101027	257	331	0.855	327	0.976	+	AUCGCGGAUCAUUGGAUAGAGUGU	169	27	24	N13	-1	10	12	14	6	17	32	240
SL4.0ch12:5870469-5871320	Cluster_101028	852	7812	2072	7014	0.772	.	ACCGAUCCAGUAGUAUCACUCUUG	988	56	24	N5	60.7	335	172	396	510	716	1632	4051
SL4.0ch12:5871422-5872541	Cluster_101029	1120	2373	627	1874	59	.	GUUGAGUGGCUCGAUGAUAUUAUC	72	66	24	N5	3.9	143	86	78	142	209	619	1096
SL4.0ch01:82657438-82658165	Cluster_10103	728	1916	4.947	1887	59	.	AUCUACAUGGACUUCAUACAAAGU	265	15	24	N5	7	84	100	127	143	124	427	911
SL4.0ch12:5872643-5873412	Cluster_101030	770	3616	937	3362	46	.	UUGAACUCUUCAACUAAUCAGGA	175	81	24	N5	4	343	146	212	245	296	940	1434
SL4.0ch12:5873953-5874330	Cluster_101031	378	360	0.93	351	17	.	AUUAUCUGAAUAACUACUGAAUGU	29	89	24	N5	0	11	55	4	11	65	99	115
SL4.0ch12:5883370-5883936	Cluster_101032	567	1184	3.057	436	72	.	AGAAGUAGAUGUAGGAGAAGACU	33	16	24	N5	1	93	43	71	93	108	300	476
SL4.0ch12:5884572-5884711	Cluster_101033	140	341	0.881	332	0.845	+	UCAAAUGGUCUCUCAAUUAUGUAG	98	90	24	N11	-1	9	26	9	10	29	53	205
SL4.0ch12:5885428-5886092	Cluster_101034	665	978	225	972	26	.	AAAUAUGAUAUACGGUUCUCCAGU	233	6	24	N5	6	40	55	21	94	62	117	589
SL4.0ch12:5895207-5897651	Cluster_101035	2445	3002	7.752	2711	0.028	-	UGGUUGGACUGCCAACAUGGAG	36	75	N	N2	-1	585	766	303	421	355	308	264
SL4.0ch12:5899098-5899318	Cluster_101036	221	201	19	190	0.756	.	UAAUGAAUGAAGGAUAUGAAUUGU	16	93	24	N6	0	13	5	14	9	26	56	78
SL4.0ch12:5899567-5900626	Cluster_101037	1060	889	296	836	61	.	AAAGACGGUAAACGAUAGUACA	31	15	24	N5	1	70	43	50	45	114	265	302
SL4.0ch12:5900831-5902179	Cluster_101038	1349	841	272	637	10	.	AUCCGUCUAUAUUAUGAACCCUUU	36	33	24	N5	0	67	26	64	63	74	192	355
SL4.0ch12:5902615-5903107	Cluster_101039	493	463	196	252	74	.	UUUCUUGGACUUGUACGAUUUCA	28	6	24	N5	0	48	17	39	13	37	145	164
SL4.0ch01:82665693-82668167	Cluster_10104	2475	25066	64.724	23436	29	.	UCGGUCUGACCUGUAAAAUGUC	2580	36	24	N5	162	1077	685	940	2275	5301	5390	9398
SL4.0ch12:5903199-5903920	Cluster_101040	722	778	2.009	651	88	.	AAAAUAAGUUAGAAAGUGUUUGGC	18	0	24	N5	0	51	33	51	57	54	200	332
SL4.0ch12:5904916-5905563	Cluster_101041	648	1469	3.793	473	61	.	AUGAACUCUCUUGGCAAAGUCAGG	375	34	24	N5	14	96	78	76	66	110	201	842
SL4.0ch12:5907322-5908305	Cluster_101042	984	7395	19.095	2313	99	.	UUAAAUCUGAAUCUGAAUCAUUC	815	56	23	N5	-1	352	358	250	416	716	2849	2454
SL4.0ch12:5912950-5913167	Cluster_101043	218	324	0.837	323	88	.	CUGGUCUGGUUGAGAAUUUGGCU	44	21	24	N6	0	10	2	9	21	19	116	147
SL4.0ch12:5952602-5952957	Cluster_101044	356	1516	3.915	1118	91	.	AAACGUAUCUCUGAAAUUUUAAUC	143	90	24	N5	4.9	115	132	26	64	120	249	810
SL4.0ch12:5953844-5954147	Cluster_101045	304	670	1.73	646	0.837	+	AGACGAUCCUGUACGAACCUCGCC	216	90	24	N5	-1	44	21	69	36	23	60	417
SL4.0ch12:5955421-5955540	Cluster_101046	120	462	193	458	0.037	-	AAACUCCGAUAUAACCUUUUGA	85	49	N	N2	-1	22	99	12	18	133	87	91
SL4.0ch12:5956237-5956454	Cluster_101047	218	813	2.099	200	0.911	+	ACACAAACAUCUGAACUUUAAAC	296	25	23	N11	-1	22	34	20	75	36	485	141
SL4.0ch12:5956870-5957842	Cluster_101048	973	738	1.906	651	94	.	AGUCUGUUUAAAUAAACUUUUAAC	275	12	24	N5	5	71	23	20	33	40	97	454
SL4.0ch12:5959588-5960229	Cluster_101049	642	4426	1129	3890	67	-	UUAUGUGGCAACAUUUGAUCGAGC	874	91	24	N5	-1	227	157	119	192	450	799	2482
SL4.0ch01:82669762-82670364	Cluster_10105	603	367	0.948	200	86	.	AAAGUGCUCUCCGAACCGUGCUGG	12	34	24	N5	0	28	14	14	31	30	95	155
SL4.0ch12:5960764-5961213	Cluster_101050	450	1787	414	1376	76	.	AAUUAUCUAGUGACUUGAACACCU	355	72	24	N5	26	93	72	158	53	107	441	863
SL4.0ch12:5990400-5990623	Cluster_101051	224	1238	397	952	94	.	AUAGAAACGAAGUAACUCGACGUG	269	84	24	N6	6	59	125	42	47	94	271	600
SL4.0ch12:5996485-5997949	Cluster_101052	1465	296	0.764	174	0.77	.	ACCUGAUCUGUUUUGAACUGAAUC	59	90	24	N5	0	9	8	10	17	44	48	160
SL4.0ch12:6000502-6000925	Cluster_101053	424	222	73	56	52	.	AAAUGUUUAGGACUCUAUAAAUAG	18	72	24	N5	0	14	6	10	16	24	57	95
SL4.0ch12:6020254-6020644	Cluster_101054	391	1006	298	895	0.72	.	AGACGACAAAUAAAAGUGAACAGA	249	85	24	N5	6	55	43	29	67	70	197	545
SL4.0ch12:6022016-6022602	Cluster_101055	587	252	51	121	90	.	AUCUACUCGUUACUCUGUCGAUU	32	83	24	N5	0	10	9	10	26	24	78	95
SL4.0ch12:6028136-6028519	Cluster_101056	384	212	47	103	73	.	AUAUGUGAGUCAUUUUGUAACGGC	21	33	24	N5	0	19	10	11	19	17	36	100
SL4.0ch12:6030397-6030768	Cluster_101057	372	241	22	237	94	.	AUCUAAACGUCUCAAAUAUUUGUG	17	77	24	N5	0	11	19	11	24	35	40	101
SL4.0ch12:6030901-6031044	Cluster_101058	144	309	0.798	267	0.77	.	AUCUGAUGAAAUUUUUGAAAAGUC	155	82	24	N6	1	13	11	7	7	16	36	219
SL4.0ch12:6043293-6044086	Cluster_101059	794	682	1.761	578	0.833	+	AACUAAACUCUGUAAAACGUAC	67	36	24	N5	-1	70	26	46	50	145	155	190
SL4.0ch01:82670736-82671409	Cluster_10106	674	666	1.72	321	81	.	AUGUGAACUCAUUUUGUAACGGCA	39	13	24	N5	0.7	42	32	41	58	39	134	320
SL4.0ch12:6054191-6054560	Cluster_101060	370	217	60	192	61	.	AAUGCUGGUACAGACUUUAACACU	32	38	24	N5	0	16	8	10	6	11	34	132
SL4.0ch12:6058819-6059657	Cluster_101061	839	212	47	108	32	.	UUGUGAUUGGUCUGAAAUUCUC	11	90	24	N5	0	16	12	16	15	24	58	71
SL4.0ch12:6159904-6161533	Cluster_101062	1630	956	269	123	0.731	.	UGAUCUGAUAAGUAAGAACUUC	84	57	24	N5	0.7	55	30	44	93	174	210	350
SL4.0ch12:6185337-6185771	Cluster_101063	435	926	291	80	0.098	-	AAAGUGUGUCUCUGAGAUUUCA	347	86	22	N5	-1	10	24	7	23	418	186	258
SL4.0ch12:6218093-6218481	Cluster_101064	389	653	186	435	32	-	AGAAUGUGAUACUCCGAUCCAAGA	296	21	24	N5	-1	12	9	10	29	37	84	472
SL4.0ch12:6237368-6238581	Cluster_101065	1214	421	1.087	191	56	.	UUUAGGUCUAGCUAGUAGCACGUU	26	58	24	N5	0	32	19	16	28	61	60	205
SL4.0ch12:6291818-6292212	Cluster_101067	395	206	32	178	59	.	UUAUGUCUUGUAGGAUACAUGUGU	15	51	24	N5	0	16	12	6	11	9	59	93
SL4.0ch12:6297952-6298261	Cluster_101068	310	418	1.079	328	0.883	+	AGAUAGUUUGACUAAGCACGU	68	9	24	N5	-1	31	7	39	106	30	74	131
SL4.0ch12:6323856-6324776	Cluster_101069	921	710	1.833	217	58	.	ACCGACACUUACUUUACACAUGGC	34	10	24	N5	1	44	32	44	37	78	134	341
SL4.0ch01:82671572-82672362	Cluster_10107	791	492	170	244	4	.	AAUAAAUGACUCACAUAUACUCUU	55	51	24	N5	0	41	18	8	38	11	106	270
SL4.0ch12:6341702-6342671	Cluster_101070	970	218	63	138	5	.	AGGGGGUAAUAGGACACC	11	42	24	N4	0	27	6	6	25	21	47	86
SL4.0ch12:6343459-6343649	Cluster_101071	191	326	0.842	74	34	.	UUCUAGUGCUCAAAACGACUACAC	62	14	24	N6	0	16	9	7	13	15	70	196
SL4.0ch12:6346152-6347762	Cluster_101072	1611	197	9	65	0.782	.	AAUUGGUAUCUGAACUUCUUUACU	4	0.832	N	N2	-1	18	48	11	12	21	32	55
SL4.0ch12:6348512-6349599	Cluster_101073	1088	236	9	116	76	.	AGUGCUUAAAACGACUACACGGGU	9	57	N	N2	-1	26	39	20	9	17	34	91
SL4.0ch12:6351777-6352421	Cluster_101074	645	251	48	154	0.813	+	AGGAUCUAAUAGGCUUUUGUCAUU	72	66	24	N5	-1	12	15	13	15	31	27	138
SL4.0ch12:6352526-6354325	Cluster_101075	1800	848	290	500	63	.	CAUGGAAGUUGUGAAAAUUGGAGG	32	11	24	N5	0	64	46	26	88	87	197	340
SL4.0ch12:6369975-6371228	Cluster_101076	1254	663	1.712	616	71	.	CGUCUGGUCGGUUGUGAUAUUGCC	44	36	24	N5	0.8	63	20	44	49	89	113	285
SL4.0ch12:6378053-6378817	Cluster_101077	765	623	109	546	70	-	AAGGUCUGUGUGCGCUCUAGCCUC	148	11	24	N5	-1	30	13	12	21	19	89	439
SL4.0ch12:6394580-6395567	Cluster_101078	988	204	27	176	70	.	CAUUAUUUUGGAUGGAUCUGGAGU	32	64	24	N5	0	15	9	11	22	18	14	115
SL4.0ch12:6399082-6399461	Cluster_101079	380	288	0.744	274	0.01	-	AAUGAUUGAUUGAUUGAUUGUAAG	52	98	N	N2	-1	32	66	33	4	27	59	67
SL4.0ch01:82675138-82676318	Cluster_10108	1181	2202	586	268	69	-	GGGGAUGUAGCUCAGAUGGU	180	54	N	N2	-1	727	144	320	252	123	358	278
SL4.0ch12:6404777-6406574	Cluster_101080	1798	2168	598	917	0.702	.	UGCCGAUUGAUAGAACACUUC	77	84	24	N5	1	181	89	166	236	317	392	787
SL4.0ch12:6410410-6411710	Cluster_101081	1301	2111	551	994	0.738	.	AUCUUACGCUACUGUAACUUCAGU	550	95	24	N5	22	182	62	135	145	127	223	1237
SL4.0ch12:6422145-6424145	Cluster_101082	2001	3076	7.943	1237	64	.	AAGUGAUAUUGUAAAGCCUCCA	151	59	24	N5	4	156	169	94	182	469	749	1257
SL4.0ch12:6426205-6427072	Cluster_101083	868	537	187	357	82	.	AAGGACGAACAAUGGGUAAAUUGG	42	43	24	N5	3	23	32	20	24	42	108	288
SL4.0ch12:6427851-6428719	Cluster_101084	869	279	0.72	82	72	.	UCUGAUCCAAGAAUACUGUAUU	11	9	24	N5	0	11	17	10	12	45	72	112
SL4.0ch12:6430106-6430816	Cluster_101085	711	337	0.87	70	43	.	AAGAUUCGAGACUAAAGAAAUGUU	83	80	24	N5	0.9	7	26	11	32	16	38	207
SL4.0ch12:6432680-6433709	Cluster_101086	1030	541	197	128	0.773	.	AAGUGUGUCUCUGAGAUUUCAGGU	200	18	24	N5	5	14	16	17	12	26	77	379
SL4.0ch12:6443398-6444476	Cluster_101087	1079	3825	9.877	1965	85	-	AAGAGGACAAUGUGCAUUUAGUGG	381	56	24	N5	-1	270	172	175	183	437	805	1783
SL4.0ch12:6444582-6444932	Cluster_101088	351	755	1.95	715	0.078	-	UGUGUGUACCGAUAAUUGAACG	101	15	24	N5	-1	56	26	17	70	176	168	242
SL4.0ch12:6445455-6445721	Cluster_101089	267	265	84	255	34	.	AUCCUCGAACUUUGAUAAAUGAUA	12	49	24	N6	0	28	11	7	21	37	72	89
SL4.0ch01:82677428-82678393	Cluster_10109	966	200	16	196	0.015	-	AUUGCCUUCAUAAUCCCAAAUGAACUUCC	7	5	N	N2	-1	30	84	9	23	16	17	21
SL4.0ch12:6446894-6449456	Cluster_101090	2563	14430	3761	9877	11	.	UUUCCGAUCUGUCUGUGAAGC	1734	95	21	N5	67	1080	40	1648	9688	1558	121	295
SL4.0ch12:6449671-6450220	Cluster_101091	550	512	122	466	0.895	+	AAGGACUGCCUAGUUUGGGGC	170	18	21	N5	-1	30	6	37	373	50	13	3
SL4.0ch12:6451826-6452333	Cluster_101092	508	244	30	42	0.824	+	AAUAUACCUGAACUUUGAUAGAAG	30	67	24	N5	-1	18	11	13	18	33	39	112
SL4.0ch12:6453959-6454173	Cluster_101093	215	1193	3.081	336	0.091	-	GUAGGUCUGAAUCUGAAUGAUUC	150	25	23	N11	-1	40	37	43	123	225	442	283
SL4.0ch12:6455901-6456579	Cluster_101094	679	311	0.803	255	66	.	AGAGAAUAUCCAGACUGAAACUGC	35	63	24	N5	0	23	21	31	24	28	50	134
SL4.0ch12:6459654-6461240	Cluster_101095	1587	2043	575	1427	63	.	GUGAUUACUUGUACAAACUCGAGU	195	95	24	N5	6	96	97	57	139	160	339	1155
SL4.0ch12:6461427-6462583	Cluster_101096	1157	1114	2.877	959	34	.	AAAGUUCAGAGGGUAAUAGAAUCC	44	64	24	N5	1	87	56	72	61	67	225	546
SL4.0ch12:6462890-6463218	Cluster_101097	329	1229	373	920	9	.	GUGUGUCUGUGAUAUUUCGUUC	201	30	24	N5	6	72	52	70	78	322	277	358
SL4.0ch12:6464534-6465146	Cluster_101098	613	2711	7	1180	35	.	UCAUGUGUCUAUUUGUUUAACUUU	261	88	24	N5	9	117	115	152	186	404	400	1337
SL4.0ch12:6471005-6471744	Cluster_101099	740	1672	417	1132	49	.	UGAGCGGGCUUGUCAUCUUUGACA	133	83	24	N5	3	70	69	68	88	126	378	873
SL4.0ch01:1350478-1351308	Cluster_1011	831	1635	422	1207	90	.	AUCGGUAGAUAAGAUUAUGACACG	68	50	24	N5	2	109	84	66	142	132	435	667
SL4.0ch01:82679630-82680320	Cluster_10110	691	2135	513	1784	93	.	AAUGUGAUAAUUCUGAGCGAGUGC	239	79	24	N5	6	140	98	84	96	150	480	1087
SL4.0ch12:6473287-6473749	Cluster_101100	463	951	256	675	35	.	AUACUGUAUUGAAAUCACUCAAC	147	79	23	N5	-1	72	54	52	54	62	403	254
SL4.0ch12:6479997-6480208	Cluster_101101	212	581	100	30	0.084	-	AGAUGUAGGAGAAGACUUUGUUCU	84	30	24	N11	-1	25	26	21	36	47	130	296
SL4.0ch12:6480866-6481222	Cluster_101102	357	7495	1953	7457	0.907	+	GAUUAAUCGACUCUGAAAUAAAG	1091	0.094	23	N5	-1	267	148	299	724	542	2807	2708
SL4.0ch12:6481566-6481771	Cluster_101103	206	219	65	217	0.712	.	UACGAGUGUAUCUGAUACGAAGG	42	65	23	N6	-1	16	9	11	45	10	72	56
SL4.0ch12:6482051-6482315	Cluster_101104	265	430	110	44	47	.	AAUACCUAUUGAACAUUUUUCUGA	47	47	24	N6	0	19	20	8	19	48	82	234
SL4.0ch12:6487993-6489130	Cluster_101105	1138	552	125	156	0.799	.	AUUUUUGAUCUACGAGUUUUCUCU	83	35	24	N5	1	32	38	28	22	23	155	254
SL4.0ch12:6498017-6498465	Cluster_101106	449	265	84	259	0.034	-	AUCGCAUUAUGGUAGCUUGUC	27	45	24	N5	-1	14	22	13	84	24	15	93
SL4.0ch12:6504419-6505207	Cluster_101107	789	246	35	237	59	-	AUCUGACUGACUUGAAAAUUAGG	18	20	24	N5	-1	26	9	17	14	20	64	96
SL4.0ch12:6505340-6505654	Cluster_101108	315	201	19	201	0.97	+	ACAAGAAAACGAUACUCUGUA	11	88	24	N5	-1	11	20	8	21	11	54	76
SL4.0ch12:6506591-6506665	Cluster_101109	75	202	22	202	35	.	AGUAGUGUUUUUAGAUCUUUAAGU	34	92	24	N6	0	0	11	4	6	23	74	84
SL4.0ch01:82688377-82688853	Cluster_10111	477	617	193	606	7	.	AUCCUCGAUCUUACAACAAAAGUG	81	65	24	N5	2.8	63	24	32	45	47	118	288
SL4.0ch12:6506742-6507810	Cluster_101110	1069	1059	2.735	1007	0.729	.	GUAUCUGACUGAAUAUAAUGUAUC	158	60	24	N5	2	71	37	30	92	112	222	495
SL4.0ch12:6507941-6508675	Cluster_101111	735	45620	117.798	39287	0.934	+	AUUCUUAGAUCUAGUAGAACAAUU	23231	0.034	24	N5	-1	675	734	583	826	1125	11293	30384
SL4.0ch12:6519074-6519393	Cluster_101112	320	5411	13.972	5398	81	.	AGUAAAUCGACCUAUUGUGACAGU	2509	13	24	N5	115	112	117	112	136	240	609	4085
SL4.0ch12:6519589-6519837	Cluster_101113	249	599	147	593	0.861	+	CUGAACGUGACAGUAUAACUUAUU	87	95	24	N11	-1	33	48	29	65	80	119	225
SL4.0ch12:6520198-6520497	Cluster_101114	300	2822	787	2779	0.039	-	AAGAUUAAGACUGUGCACAUUAUC	725	68	24	N11	-1	321	158	171	238	124	505	1305
SL4.0ch12:6539500-6541144	Cluster_101115	1645	3429	8.854	1311	0.847	+	UCUUGUGGACUCAAUGUUGAUUG	663	4	23	N5	-1	279	80	125	243	226	1493	983
SL4.0ch12:6587768-6588107	Cluster_101116	340	475	127	230	0.716	.	AAAACUGGCUGAGACAAUGGAACC	94	73	24	N5	1	32	17	23	29	26	87	261
SL4.0ch12:6589573-6589894	Cluster_101117	322	404	1.043	9	8	.	GGACUCUACUAGACUCGUUCUUGU	156	91	24	N5	5	25	52	15	25	35	25	227
SL4.0ch12:6613363-6613966	Cluster_101118	604	432	115	138	75	.	ACGUGUGGAUGAUAGAAAAUUACU	158	63	24	N5	3	22	31	16	21	20	54	268
SL4.0ch12:6614147-6614842	Cluster_101119	696	257	64	255	7	.	GGGCUGCGGUUUGUAUAUUUCUGC	49	86	24	N5	0	16	13	5	7	21	40	155
SL4.0ch01:82689159-82690135	Cluster_10112	977	2260	5.836	2225	0.806	+	AGACUAUCGAGAUUAAAUUUGAAU	993	96	24	N5	-1	134	196	56	82	92	213	1487
SL4.0ch12:6615741-6616479	Cluster_101120	739	430	110	211	56	.	AAAGAGGACUACUACUGGAUUGGU	35	74	24	N5	0	26	32	15	15	27	103	212
SL4.0ch12:6620547-6621294	Cluster_101121	748	703	1.815	394	50	.	AGCAAGUUGUUGAAGAUUAAGAGC	23	15	24	N5	0	64	37	33	73	58	187	251
SL4.0ch12:6623623-6626171	Cluster_101122	2549	1389	387	577	36	.	UUCUUCCAUUUAGACAUACCAUCU	58	32	24	N5	1.8	111	69	71	97	132	247	662
SL4.0ch12:6627905-6628588	Cluster_101123	684	235	7	124	34	.	AAAGACAUUAGAACAUAAGAGAGA	62	47	24	N5	0.9	17	7	8	11	11	46	135
SL4.0ch12:6628759-6629316	Cluster_101124	558	960	279	423	88	.	GUGGGCUUGAAUCUCCUUAAAA	75	51	24	N5	0	58	45	37	48	125	268	379
SL4.0ch12:6630974-6631961	Cluster_101125	988	1026	249	506	79	.	AUAGCCUGUGAAGAAAAAUAGAGU	27	94	24	N5	0	79	43	61	69	86	249	439
SL4.0ch12:6632977-6633447	Cluster_101126	471	284	0.733	270	42	.	AAAAUGUAAGUAGCUCUUUAACA	11	46	N	N2	-1	24	34	16	13	26	67	104
SL4.0ch12:6633629-6633891	Cluster_101127	263	669	1.727	460	0.786	.	UAUAGAGACGUUCUCCUACUUUGG	49	54	24	N6	0.8	34	31	58	27	58	144	317
SL4.0ch12:6635651-6636410	Cluster_101128	760	742	1.916	707	16	.	AUUCAAACAGACUGAAACAAGAU	24	37	24	N5	0	58	48	29	38	78	232	259
SL4.0ch12:6636722-6637072	Cluster_101129	351	266	87	110	16	.	GGACGAUCACGGACUUCGGACCGU	33	65	24	N5	0	15	9	10	69	21	45	97
SL4.0ch01:82692134-82693616	Cluster_10113	1483	1613	465	1586	0.011	-	UAAUUCGAUCUGUAAUAACUGC	231	76	N	N2	-1	269	319	217	241	403	100	64
SL4.0ch12:6646303-6646735	Cluster_101130	433	392	1.012	373	79	.	AACACUUAUGAUCUGAUCCUUUUC	64	72	24	N5	0	26	28	17	15	20	107	179
SL4.0ch12:6647054-6647592	Cluster_101131	539	3315	860	3302	43	.	AGGAUUGUUUUAAUCAGAGAGUGU	990	18	24	N5	27	84	120	39	73	109	675	2215
SL4.0ch12:6647829-6648040	Cluster_101132	212	259	69	236	67	.	AAUUACUGUUAAACUACA	17	94	N	N2	-1	64	17	18	17	17	58	68
SL4.0ch12:6649329-6650058	Cluster_101133	730	553	128	455	89	.	UUGACUUAUGACUUAUGAUUACA	33	54	24	N5	1	41	33	21	39	39	146	234
SL4.0ch12:6650312-6650571	Cluster_101134	260	3928	1043	3434	72	-	UUGCCAAGUAGGAGUGGAACGUGU	802	64	24	N11	-1	174	195	140	356	482	654	1927
SL4.0ch12:6651402-6651830	Cluster_101135	429	2511	684	2441	54	.	AGAAAACGAUUGUAUUCAGACGUG	550	35	24	N5	13	30	41	37	80	123	862	1338
SL4.0ch12:6652263-6652755	Cluster_101136	493	337	0.87	317	73	.	AUAUAUAUCGGUAUCCAUAGACU	22	90	24	N5	0	25	28	25	21	36	72	130
SL4.0ch12:6659623-6659936	Cluster_101137	314	406	1.048	312	0.857	+	AUGACAAAUAAAGGUGGACCGAGG	63	5	24	N5	-1	20	8	29	31	72	61	185
SL4.0ch12:6660329-6661085	Cluster_101138	757	1889	4.878	1728	0.791	.	AUUCCGGUUUAUAUGACUCAUUUU	331	41	24	N5	15	63	77	63	105	109	466	1006
SL4.0ch12:6661227-6661745	Cluster_101139	519	581	100	573	10	.	AGUUUAAAUUCUGAAUCAACCUCU	129	70	24	N5	3	23	27	14	24	21	57	415
SL4.0ch01:82695774-82696154	Cluster_10114	381	2417	641	2396	0.877	+	AUCCGAUAUGUAAGAUUUUUAAAC	691	30	24	N5	-1	67	53	41	164	379	554	1159
SL4.0ch12:6662750-6662865	Cluster_101140	116	514	127	475	18	.	AUAAUGAUGUUAUACUCUGUCUGU	69	62	24	N6	0	19	21	32	32	28	111	271
SL4.0ch12:6663036-6664003	Cluster_101141	968	1047	2.704	573	25	.	AUGAGAUUUAAGCUGUUAGAGAGA	90	72	24	N5	1	85	48	33	78	74	155	574
SL4.0ch12:6665203-6665376	Cluster_101142	174	328	0.847	325	75	.	AGGACUAUACUCCAUCUGUUCAAU	23	2	24	N6	0	15	24	12	23	34	81	139
SL4.0ch12:6666698-6667299	Cluster_101143	602	1235	389	909	12	.	AACAGAUAUUAGGCCUGUACUAGC	90	32	24	N5	1.8	105	68	54	58	89	210	651
SL4.0ch12:6667407-6667642	Cluster_101144	236	1293	339	288	28	-	UGGAUUAGGCUUGACAUUUU	436	64	N	N2	-1	377	35	513	163	110	56	39
SL4.0ch12:6669778-6670971	Cluster_101145	1194	1400	315	1145	39	.	AUCAGAGACUACUGGAAAGCAAGU	63	31	24	N5	0.9	147	90	68	113	145	308	529
SL4.0ch12:6671133-6671388	Cluster_101146	256	272	0.702	242	0.816	+	AUGUCGAACAAGCUCUUAUUCUGU	62	86	24	N11	-1	12	12	5	13	9	55	166
SL4.0ch12:6671889-6672562	Cluster_101147	674	328	0.847	206	63	.	ACGGUUUAAGUUUGAUUGAAAAUU	34	94	24	N5	0	41	19	17	14	28	61	148
SL4.0ch12:6673520-6673724	Cluster_101148	205	767	1.981	745	21	.	AUUAAUUGUUGAAGUGUGAGAUCG	63	95	24	N6	0.9	70	32	34	51	35	210	335
SL4.0ch12:6674240-6676075	Cluster_101149	1836	1528	3.946	1511	86	.	AAUCGGAGACGAUGGACGUGU	314	80	21	N5	16	117	24	134	920	227	43	63
SL4.0ch01:82696740-82697187	Cluster_10115	448	2382	651	2359	16	.	AUUAUACGUCAGACGUGCAUGGUU	177	42	24	N5	5.7	170	75	128	190	143	456	1220
SL4.0ch12:6680208-6680555	Cluster_101150	348	321	0.829	301	50	-	AUGACUUUAGAUAGAAAUAUGUGU	22	77	24	N5	-1	10	41	14	24	25	82	125
SL4.0ch12:6681720-6682054	Cluster_101151	335	1126	2.908	916	53	.	CUGGUACUUGUUGCUGGUGGACGU	85	7	24	N5	2	72	52	57	59	90	246	550
SL4.0ch12:6690284-6690839	Cluster_101152	556	522	148	115	0.82	+	UGACUUGUAAACUUUAUUAUG	99	70	21	N5	-1	57	32	15	143	64	93	118
SL4.0ch12:6691055-6691275	Cluster_101153	221	377	0.973	263	95	.	UUUUAACGGAUAGCAUAAAUGAGC	52	71	24	N6	0	26	26	14	31	37	88	155
SL4.0ch12:6691859-6692338	Cluster_101154	480	1838	4.746	1666	0.819	+	AUGUAGUUUGACUUAAAGAAAGA	234	14	24	N5	-1	88	91	86	146	124	544	759
SL4.0ch12:6693929-6694390	Cluster_101155	462	398	1.028	384	46	-	UGUUCUUUUGUAUAAUUCGCGAGU	43	39	24	N5	-1	19	15	10	93	16	49	196
SL4.0ch12:6695753-6696000	Cluster_101156	248	2017	508	1946	0.078	-	AUCGAGACGUUGAACGAUGUAUUC	158	94	24	N13	-1	148	162	201	183	144	574	605
SL4.0ch12:6696399-6698016	Cluster_101157	1618	2550	685	2356	64	.	UUUAAAAGACUCACAACUCAAGUG	237	2	24	N5	9	149	147	132	185	169	505	1263
SL4.0ch12:6698223-6698703	Cluster_101158	481	1204	309	1034	14	.	AUUGACGUAUCUGAGUGGAUUAUG	37	81	24	N5	0	121	66	87	92	100	264	474
SL4.0ch12:6698781-6699029	Cluster_101159	249	1735	480	375	91	.	AUUAUGCGGACAACUUUGAAGGGC	246	36	24	N6	6	76	76	108	95	114	448	818
SL4.0ch01:82697603-82697957	Cluster_10116	355	1594	416	1568	76	.	AUCGAGAGUAGGAAGUACAUAAAU	94	89	24	N5	2	190	103	88	129	167	356	561
SL4.0ch12:6699168-6699563	Cluster_101160	396	1140	2.944	951	5	.	AGCACAUAGUUAUGGAUUGUAAUU	65	87	24	N5	3	116	60	50	70	104	213	527
SL4.0ch12:6700612-6701141	Cluster_101161	530	507	109	394	74	.	UUUUAAACUUGAGACCUCCAACA	22	95	24	N5	0	37	30	47	54	50	132	157
SL4.0ch12:6705305-6707552	Cluster_101162	2248	331	0.855	323	56	.	AUAUCUAAAUGUAGAAUGUCUAUU	19	98	24	N5	0	19	12	22	24	33	74	147
SL4.0ch12:6709805-6711890	Cluster_101163	2086	767	1.981	620	24	.	ACGACGCAACAGAAUCUGGAAAGU	14	23	24	N5	0	68	26	34	69	89	141	340
SL4.0ch12:6712470-6713468	Cluster_101164	999	784	2.024	731	81	.	AGAAAAUUUCUGUAUACUCGUUCG	106	75	24	N5	1	30	49	20	70	54	142	419
SL4.0ch12:6713633-6714117	Cluster_101165	485	2722	7.029	2136	92	.	AUAGAUCUCAAUUCUGGUACGUUU	205	13	24	N5	11	190	199	149	226	236	638	1084
SL4.0ch12:6714246-6714382	Cluster_101166	137	1237	394	1209	0.96	+	AAUUCUGUAGCGUCUGAUGAGAGU	375	42	24	N11	-1	43	20	23	57	19	119	956
SL4.0ch12:6716001-6717064	Cluster_101167	1064	250	46	132	8	.	GUGUAUUGUGUCAUGUAGGACUCAUC	11	36	N	N2	-1	30	36	13	11	14	58	88
SL4.0ch12:6719609-6720231	Cluster_101168	623	10887	2812	9434	0.839	+	UCUGAAGGACUUGAGAAAUAUCA	4383	0.088	23	N5	-1	810	149	313	366	962	5456	2831
SL4.0ch12:6720470-6720954	Cluster_101169	485	765	1.975	743	38	.	ACGUACUUGUGGGUUGAACCGACA	256	11	24	N5	6	32	31	28	56	32	142	444
SL4.0ch01:82702386-82702609	Cluster_10117	224	581	100	433	13	.	AUCAGAUAACUCUAUCCACCAAAG	53	49	24	N6	0	37	18	42	34	72	145	233
SL4.0ch12:6725792-6726190	Cluster_101170	399	629	124	604	0.994	+	UUAUUAGAGGUUCACGCCGCC	125	27	21	N5	-1	52	14	51	408	72	11	21
SL4.0ch12:6726265-6726836	Cluster_101171	572	39481	101.946	39060	0.998	+	UGACGUGAACCUCUGAUAAGA	19699	0.016	21	N5	-1	1877	120	8688	23574	955	1008	3259
SL4.0ch12:6732951-6733360	Cluster_101172	410	787	2.032	526	0.709	.	AUGUCUACAUGUUCAACUUUAUAC	41	85	24	N5	2	107	43	42	34	78	187	296
SL4.0ch12:6734869-6735360	Cluster_101173	492	430	110	423	67	-	ACAAAAUUCUGUAUACGCUACUGG	171	14	24	N5	-1	9	2	18	11	31	59	300
SL4.0ch12:6735692-6736023	Cluster_101174	332	643	160	618	39	.	AAAAGGACUCAGUUGGUUUGGAGA	48	61	24	N5	0	38	15	37	69	64	134	286
SL4.0ch12:6742637-6743152	Cluster_101175	516	198	11	186	65	.	AGUAUCGGGUGACUCUUAACUUGU	20	76	24	N5	0	15	12	21	20	9	36	85
SL4.0ch12:6743425-6744739	Cluster_101176	1315	879	270	677	45	.	AUUCGAGUCUGUAUAGGAAUAUAC	123	72	24	N5	1	69	43	55	33	97	122	460
SL4.0ch12:6744895-6745168	Cluster_101177	274	334	0.862	328	21	.	AGGUUACCGAUCUCUCAGUUAAGA	40	38	24	N6	0	26	14	22	31	19	72	150
SL4.0ch12:6745286-6746351	Cluster_101178	1066	321	0.829	149	77	.	AGGGACAAGUAAAUUUUGGAGAGU	18	95	24	N5	0	28	15	26	22	18	78	134
SL4.0ch12:6747359-6748593	Cluster_101179	1235	2288	5.908	1292	0.749	.	CGGAUUGAGACCAUCUUCAAAGU	160	90	24	N5	2.9	168	98	172	107	250	594	899
SL4.0ch01:82703247-82703379	Cluster_10118	133	1374	348	1370	0.007	-	AAAACCGUCUAAUUCUGAAAAAUU	952	0.064	24	N11	-1	9	18	1	5	43	214	1084
SL4.0ch12:6749360-6749942	Cluster_101180	583	276	0.713	264	67	.	AGUAGAGGCUUUUUGACAGUGAGA	17	29	24	N5	0	17	21	15	32	57	48	86
SL4.0ch12:6750557-6751067	Cluster_101181	511	2056	509	1561	0.913	+	AGACUGAGAUAAUUUGAAUAUGUG	175	46	24	N5	-1	116	104	84	104	193	664	791
SL4.0ch12:6751896-6752308	Cluster_101182	413	1247	320	738	17	.	AACCCCUUAUUGAAAAUUCUGACU	63	75	24	N5	1	71	71	71	85	104	287	558
SL4.0ch12:6752785-6753544	Cluster_101183	760	4825	1259	3220	37	.	UUUUUAGUCCGGUCUGAAUAAGUC	518	10	24	N5	7	334	251	190	287	544	1351	1868
SL4.0ch12:6753637-6754069	Cluster_101184	433	2036	557	1985	0.813	+	UUGGACCGAUCUUUUUUUCUUCA	284	2	23	N5	-1	104	95	148	146	193	775	575
SL4.0ch12:6760953-6761505	Cluster_101185	553	2044	578	1599	0.716	.	AGUAUAAUGAUUCUGAUUGAC	149	16	23	N5	-1	180	64	177	295	209	571	548
SL4.0ch12:6763001-6763380	Cluster_101186	380	461	190	381	45	.	AGGAAACAAGAUCUGAAAAAUAUU	39	43	N	N2	-1	42	54	17	29	33	75	211
SL4.0ch12:6765241-6765705	Cluster_101187	465	259	69	150	71	.	AGAUUACUCUGUUUAAUUCGAAGG	17	33	24	N5	0	22	19	15	22	24	62	95
SL4.0ch12:6767876-6768990	Cluster_101188	1115	742	1.916	489	94	.	AAUGGACGUGUGAAUUCUGAAAGG	97	81	24	N5	1	49	19	31	52	52	180	359
SL4.0ch12:6773904-6776832	Cluster_101189	2929	532	174	321	0.714	.	ACUAGAUAUUAAGUGCUGAACGUG	24	73	24	N5	0	36	31	30	41	61	118	215
SL4.0ch01:82723076-82723417	Cluster_10119	342	3351	853	3080	28	.	CCCAGGAUAGUCAUGAUGUAACU	225	14	24	N5	12	233	127	196	224	283	898	1390
SL4.0ch12:6777685-6778060	Cluster_101190	376	248	40	247	86	.	UUUUGGAAACUGGGUAAUCAAGC	15	36	24	N5	0	9	7	18	17	22	67	108
SL4.0ch12:6788737-6789497	Cluster_101191	761	651	181	215	59	.	AUAGAAACUGUAUAAUUUUU	64	55	24	N5	1.9	44	38	96	64	32	129	248
SL4.0ch12:6789859-6790431	Cluster_101192	573	736	1.9	714	35	.	AGUAAACUCAAUAACCGCUUCUGC	81	63	24	N5	0.9	36	35	34	53	42	111	425
SL4.0ch12:6798628-6800267	Cluster_101193	1640	2968	764	2761	54	.	AGACUUGAGAAAAUUACAGAACA	248	33	24	N5	3.8	197	124	147	205	204	727	1364
SL4.0ch12:6800588-6801149	Cluster_101194	562	1467	3.788	1445	55	-	UUGUAUAAAAAUUAGUCGAGACGU	139	95	24	N5	-1	130	154	101	122	98	349	513
SL4.0ch12:6801807-6802187	Cluster_101195	381	1997	557	1986	0.931	+	AAAAAUUAGAAUUAAAGAACGUGU	807	61	24	N5	-1	44	94	55	123	142	154	1385
SL4.0ch12:6802426-6802994	Cluster_101196	569	319	0.824	307	10	.	AUAAAACGUAGAUAUCUGUGUAUC	105	45	24	N5	2	24	24	6	15	35	42	173
SL4.0ch12:6803373-6804673	Cluster_101197	1301	256	61	250	26	.	ACGCUCUGUAUACACGAAAUAUGU	10	59	N	N2	-1	21	33	12	30	12	65	83
SL4.0ch12:6805213-6805893	Cluster_101198	681	1430	392	984	88	.	ACUAUAAUGCAGACUCAAAAUAUU	56	32	24	N5	0.7	109	74	82	118	134	305	608
SL4.0ch12:6813473-6814290	Cluster_101199	818	928	296	844	34	.	GAUCUUUCUGAGUCACUCUUACA	68	43	24	N5	0.7	59	51	36	47	77	269	389
SL4.0ch01:1353050-1353785	Cluster_1012	736	3644	909	3430	0.831	+	AGAUUUCGAUCAUAUUGUAGGAGG	445	72	24	N5	-1	145	179	68	96	222	791	2143
SL4.0ch01:82725887-82726124	Cluster_10120	238	6711	1729	6601	0.817	+	AUGGACUAGCUCAUAUUCACAGCU	3041	0.098	24	N11	-1	170	124	112	169	177	752	5207
SL4.0ch12:6815670-6816304	Cluster_101200	635	1578	4.075	1565	0.957	+	ACGACGACUUGAGAACUUUACUUC	382	70	24	N5	-1	31	99	36	71	124	539	678
SL4.0ch12:6816421-6816672	Cluster_101201	252	297	0.767	261	0.758	.	ACGCCUAAUUUUAGACUCUUAGCC	15	38	N	N2	-1	44	23	20	13	18	54	125
SL4.0ch12:6825079-6826064	Cluster_101202	986	667	1.722	634	3	.	ACGUGACAAACCAAUUGAACCAUA	32	68	24	N5	0	49	71	20	42	65	177	243
SL4.0ch12:6839070-6839551	Cluster_101203	482	381	0.984	362	78	.	AUUUAGUCCGACUUAACAUGGAGA	57	49	24	N5	0	36	23	10	36	31	78	167
SL4.0ch12:6841350-6842002	Cluster_101204	653	324	0.837	107	64	.	AGAAAGACAAAAGAAACUGGGAAG	12	59	24	N5	0	8	19	23	41	28	76	129
SL4.0ch12:6850895-6852655	Cluster_101205	1761	1048	2.706	838	0.736	.	AUCUGUGACUCCACGUAAUUGAGG	59	33	24	N5	1	133	59	48	78	103	154	473
SL4.0ch12:6857823-6858877	Cluster_101206	1055	289	0.746	117	90	-	GCUAUUUCGAUUUGGAUUUUCU	15	43	24	N5	-1	21	18	24	19	56	64	87
SL4.0ch12:6871191-6871974	Cluster_101207	784	449	159	416	90	.	AAAAGACUUGGAAUACUUGACCA	38	68	24	N5	1.8	33	21	31	27	32	127	178
SL4.0ch12:6878719-6879935	Cluster_101208	1217	575	185	307	26	.	AUCCGAAGGAUGUAUGUAGAAAGU	30	43	24	N5	0	39	18	28	33	73	90	294
SL4.0ch12:6880116-6880752	Cluster_101209	637	5489	1473	4484	2	.	AUUAAGAUGUUUAAGUGAAUUAUG	389	75	24	N5	30.7	401	243	194	679	379	899	2694
SL4.0ch01:82728044-82728895	Cluster_10121	852	3355	863	2799	94	.	AGUGAACUGAACCUUGAACGGAGG	123	87	24	N5	7	276	121	269	275	286	776	1352
SL4.0ch12:6880977-6881265	Cluster_101210	289	589	121	585	44	.	AUUUUGUUUUGUAUCUCGACUCGU	84	67	24	N6	1	22	14	31	49	49	121	303
SL4.0ch12:6883532-6884314	Cluster_101211	783	483	147	442	0.737	.	UUGAGGUCUGUCUACGAUAGUAGU	23	76	24	N5	0	29	27	10	19	55	111	232
SL4.0ch12:6884635-6885133	Cluster_101212	499	399	1.03	349	81	.	UCCCCAGUGGAGUCGCCA	13	96	24	N4	0	52	10	8	40	51	88	150
SL4.0ch12:6885238-6885923	Cluster_101213	686	417	1.077	369	93	.	AAGUGUUCAGUUGGAAAAAUC	11	66	24	N5	0	36	8	22	40	37	66	208
SL4.0ch12:6886056-6887841	Cluster_101214	1786	957	271	750	58	.	AAGUGUGUCUCUGGAAUUUCAGGC	36	18	24	N5	0	104	35	43	74	105	170	426
SL4.0ch12:6887922-6889526	Cluster_101215	1605	1994	549	1851	97	-	AUUGACUGCAUAUCAUAAGAGAGC	760	70	24	N5	-1	70	46	59	64	93	229	1433
SL4.0ch12:6890017-6890334	Cluster_101216	318	312	0.806	142	86	.	AGUGUCCGCUCUGAUAAGUCAAUC	98	85	24	N5	0.9	21	7	13	14	29	55	173
SL4.0ch12:6890417-6891952	Cluster_101217	1536	1281	308	1185	44	.	AGAUAUCAGGACGGAAACCGAG	138	32	24	N5	2	79	53	62	95	291	250	451
SL4.0ch12:6892294-6892917	Cluster_101218	624	278	0.718	139	73	.	AGUGUCCGCUCUGAUAAGUCAAUC	75	24	24	N5	1	11	8	14	10	25	54	156
SL4.0ch12:6893227-6893886	Cluster_101219	660	239	17	208	22	.	AAUGACUGCAUAUCAUAAGGGAGC	89	72	24	N5	1.8	11	2	8	15	12	26	165
SL4.0ch01:82729609-82730197	Cluster_10122	589	1934	4.994	1391	26	.	UCUACGUCUGAUCUAAACCAAUU	212	99	24	N5	10.8	76	145	87	76	145	554	851
SL4.0ch12:6894358-6895059	Cluster_101220	702	1121	2.895	398	0.703	.	GAUCUCUUCGAAUUUCGGACAUGG	70	40	24	N5	0.8	76	30	59	87	125	190	554
SL4.0ch12:6895183-6896724	Cluster_101221	1542	528	163	340	53	.	AUAAAUACUGAACUAGAACACAGA	19	61	24	N5	0	39	30	43	57	48	94	217
SL4.0ch12:6899121-6899441	Cluster_101222	321	196	6	154	59	.	AAUUCCUCUUUACCCUUGUUGAUC	19	77	24	N5	0	18	12	8	11	18	41	88
SL4.0ch12:6899541-6900621	Cluster_101223	1081	1463	3.778	1151	57	.	AUACCUCAACUGAUCUGACAUGUC	235	9	24	N5	4	101	71	42	121	131	151	846
SL4.0ch12:6902765-6903162	Cluster_101224	398	247	38	231	30	.	AUUGUUGUCUAGGAUAUUUUAGGU	20	18	24	N5	0	25	24	12	6	19	52	109
SL4.0ch12:6909191-6909638	Cluster_101225	448	209	40	197	1	+	GUGGAUGAGAUCUUCUUUGA	10	84	N	N2	-1	50	50	29	18	18	21	23
SL4.0ch12:6911768-6912209	Cluster_101226	442	1282	310	1269	48	.	AUAUAAGAGAGGACUGACGAUAGG	246	85	24	N5	4.9	87	43	58	114	75	232	673
SL4.0ch12:6912669-6913088	Cluster_101227	420	801	2.068	382	0.091	-	UGAAAAAUCUGAACCAACCUGGUC	168	38	24	N5	-1	8	58	24	39	33	212	427
SL4.0ch12:6948804-6950817	Cluster_101228	2014	294	0.759	180	56	.	UGCAAGUCGAACGAGGGU	35	26	N	N2	-1	63	8	17	17	32	45	112
SL4.0ch12:6951052-6951626	Cluster_101229	575	649	176	496	55	.	AGGAACUUUGACCAACAUUUUACG	24	79	24	N5	0	55	41	47	42	57	150	257
SL4.0ch01:82730321-82730876	Cluster_10123	556	1958	5.056	810	56	.	AAAGUUUGUCAGGCGUCUCUCUCC	149	29	24	N5	2	62	105	43	54	104	453	1137
SL4.0ch12:6951712-6952167	Cluster_101230	456	1106	2.856	463	74	.	AGUACGCGCGGUGUGAAGCUAGGC	52	57	24	N5	0.9	66	70	62	79	91	264	474
SL4.0ch12:6958807-6959095	Cluster_101231	289	389	1.004	196	0.841	+	GAACGACUGAGUCUGUGUGACUU	63	24	23	N11	-1	11	23	9	8	18	162	158
SL4.0ch12:6959621-6959913	Cluster_101232	293	310	0.8	302	13	.	AGGUUCUUGAAGACUACUGUAUCG	28	32	N	N2	-1	48	15	19	19	34	34	141
SL4.0ch12:6960799-6961088	Cluster_101233	290	1997	557	1955	0.09	-	UCAAACUUUUAAUUCUGACUCAGC	166	84	24	N11	-1	143	56	172	166	119	503	838
SL4.0ch12:6972619-6974422	Cluster_101234	1804	2911	717	1787	7	.	UAUUGAUCUACCCCUAACAAUUGU	40	55	24	N5	2	285	110	131	228	351	591	1215
SL4.0ch12:6976440-6977007	Cluster_101235	568	331	0.855	241	74	.	AUCACAUAGGCGGAAUGAAGAUCC	21	98	24	N5	0	14	12	16	18	51	81	139
SL4.0ch12:6978073-6979558	Cluster_101236	1486	2075	558	1600	8	.	AAUUUAGUUGUGACGUGUACAAGC	217	81	24	N5	7	89	63	82	154	174	352	1161
SL4.0ch12:6980861-6982611	Cluster_101237	1751	2688	6.941	1033	20	.	GAGGACUCCUUUGAACCCAGG	148	76	24	N5	2	268	66	243	382	376	392	961
SL4.0ch12:6987345-6987683	Cluster_101238	339	847	287	254	7	.	ACCAGAAAUAGAUAUGAACAGAGG	44	75	24	N5	0	76	20	39	81	72	251	308
SL4.0ch12:6988032-6988665	Cluster_101239	634	617	193	526	83	.	AUGUCAUCUACGAACCCUUAAUGU	55	25	24	N5	1	29	22	28	36	65	141	296
SL4.0ch01:82732609-82733138	Cluster_10124	530	4761	1294	4744	0.941	+	AUAAGAUUUGUCUACUGAACCAGC	2629	0.068	24	N5	-1	43	72	30	82	187	339	4008
SL4.0ch12:6991769-6992045	Cluster_101240	277	210	42	81	48	.	AGUGACACUCCGAUCUAAUAAUAC	26	67	24	N6	0	3	14	1	2	14	48	128
SL4.0ch12:6992126-6992919	Cluster_101241	794	268	92	41	31	.	AAAAGACAUCAAGACGUGAAUGAG	64	10	24	N5	0	1	24	3	15	26	30	169
SL4.0ch12:7011026-7011546	Cluster_101242	521	295	0.762	211	97	-	CAGGCCGGACUAACCUGUUUCUGUU	11	19	24	N4	-1	25	28	15	11	23	85	108
SL4.0ch12:7018317-7018841	Cluster_101243	525	258	66	20	52	.	AUUGACUGUUUUCUGUGAUGCAGA	78	22	24	N5	1	23	10	12	19	22	27	145
SL4.0ch12:7020576-7022049	Cluster_101244	1474	4095	1074	544	38	.	UGAUUUUGUAGAUUUGUAGCUCCA	195	93	22	N5	-1	340	77	270	437	1238	509	1224
SL4.0ch12:7022359-7022677	Cluster_101245	319	309	0.798	48	0.748	.	UUAAAAGAUCUGAGUACUGAUA	117	53	22	N5	-1	8	4	5	35	174	28	55
SL4.0ch12:7023250-7023972	Cluster_101246	723	9645	24.905	331	97	.	AAAGAGGCAAAAGUAGAAUGGU	623	57	22	N5	-1	411	76	497	1073	6352	591	645
SL4.0ch12:7024121-7024922	Cluster_101247	802	28422	7390	781	90	-	UUCCGAUCGACGUAACUCAGCAUG	2743	1	22	N5	-1	732	146	1113	3546	14948	1717	6220
SL4.0ch12:7025250-7026297	Cluster_101248	1048	91867	23715	12332	84	.	UAAAUGAUCUCUUGAAUAGUAG	10538	0.077	22	N5	-1	3135	450	6519	12599	56269	4319	8576
SL4.0ch12:7027771-7028446	Cluster_101249	676	725	1.872	42	77	-	UUCGAUUAUUUGAGAACUAGAG	48	52	22	N5	-1	42	12	53	129	293	67	129
SL4.0ch01:82734930-82735412	Cluster_10125	483	717	1.851	234	0.789	.	AAUUUUGUCAUUUAGAACUGAUA	73	9	24	N5	0.7	41	48	30	45	86	232	235
SL4.0ch12:7028956-7029517	Cluster_101250	562	25927	66.948	2819	51	.	UCUAGUUGUUGGAGUAGCUUCU	1811	33	22	N5	-1	1821	347	1552	3865	13199	1464	3679
SL4.0ch12:7029656-7030472	Cluster_101251	817	41535	10750	1008	0.839	+	UUCCGAUCGACGUAACUCAGCAUG	3924	4	22	N5	-1	1306	129	2210	5398	22274	2006	8212
SL4.0ch12:7030802-7031120	Cluster_101252	319	948	248	33	78	.	UCCUGAUGAAAGUAGAACAUUC	122	72	22	N5	-1	21	8	48	72	572	121	106
SL4.0ch12:7031380-7031968	Cluster_101253	589	1605	444	60	58	.	UUGUUCUAGUUGUUCAUUGAUU	260	72	22	N5	-1	80	7	194	234	911	68	111
SL4.0ch12:7032050-7032818	Cluster_101254	769	2605	6.727	671	80	-	UAUCUUUCGUGGUAAAUUCGAA	164	44	22	N5	-1	125	20	263	354	1287	305	251
SL4.0ch12:7033103-7033553	Cluster_101255	451	231	96	36	89	.	AAAAGAACACAUCAUAGACGGU	63	3	22	N5	-1	8	0	15	21	144	15	28
SL4.0ch12:7037887-7038614	Cluster_101257	728	15827	40.868	15080	0.048	-	GUAUAAUCCGUGUCUGUAUAAAGC	9466	0.038	24	N5	-1	449	96	212	538	978	1029	12525
SL4.0ch12:7039753-7040131	Cluster_101258	379	525	156	481	77	.	AGGAAAUGAUGGAAUAUAAGAUA	24	53	24	N5	0.8	30	30	29	37	55	125	219
SL4.0ch12:7040391-7040861	Cluster_101259	471	1848	4.772	161	22	.	AGUAACGUAUAUCAAUCUGACGCU	743	22	24	N5	57.7	30	292	49	53	113	146	1165
SL4.0ch01:82736060-82736228	Cluster_10126	169	246	35	245	0.939	+	AAUUGAGACGACUGAGUAAUAUC	31	25	23	N11	-1	9	17	13	17	23	107	60
SL4.0ch12:7041000-7041738	Cluster_101260	739	1172	3.026	780	40	.	AUGAACUUUAACUUUUGGAUGUGC	71	45	24	N5	1	117	73	46	73	97	197	569
SL4.0ch12:7046754-7047218	Cluster_101261	465	1555	4.015	1426	56	-	AAGGAAUCUUAGUAGCUCAAUUGG	97	74	24	N5	-1	144	98	96	107	100	386	624
SL4.0ch12:7072053-7072310	Cluster_101262	258	1080	2.789	3	0.006	-	AUCCCAGCAGCCACACCA	925	0.035	N	N2	-1	1065	0	1	8	0	3	3
SL4.0ch12:7138859-7140617	Cluster_101263	1759	1005	295	360	88	.	GUAUUAUGAACUCUUCUACUUAGU	22	3	24	N5	0	78	47	71	77	122	146	464
SL4.0ch12:7182110-7182535	Cluster_101264	426	4409	1185	1468	89	.	UCAGAUCUGUAGGACAUUCUUAAC	249	79	24	N5	10	188	314	157	292	620	1149	1689
SL4.0ch12:7196258-7196653	Cluster_101265	396	260	71	244	4	-	AGACUGUGCUAACACGAACUCACG	41	31	24	N5	-1	8	26	6	12	15	33	160
SL4.0ch12:7197477-7198016	Cluster_101266	540	2464	662	2427	36	.	GAUCGAGAUUGUUGUAACAGUUU	438	80	24	N5	40	109	160	68	49	110	713	1255
SL4.0ch12:7208317-7208666	Cluster_101267	350	215	55	215	0.958	+	AUCGUGUCUUUAGAGGGUUGAAAA	30	19	24	N5	-1	10	25	13	17	15	54	81
SL4.0ch12:7209478-7209850	Cluster_101268	373	257	64	250	54	.	AUGUUCGUGCGUGCGUGUGUGUGC	14	21	24	N5	0	18	11	12	14	25	44	133
SL4.0ch12:7210264-7210613	Cluster_101269	350	2774	763	2757	0	.	AUUUAACUGUAAGAAAUAAGGCGG	572	56	24	N5	14	62	104	37	70	217	549	1735
SL4.0ch01:82736309-82736736	Cluster_10127	428	1537	3.969	1531	0.048	-	AUUGACUUUACGAUCUUUUCAAAA	403	66	24	N5	-1	42	93	33	45	31	329	964
SL4.0ch12:7265523-7266586	Cluster_101270	1064	241	22	174	69	.	AUUCGAUCUUAUAAGGAACUCAGU	22	35	24	N5	0	15	16	12	19	38	53	88
SL4.0ch12:7267304-7267665	Cluster_101271	362	525	156	268	36	.	AUAUGUGGCAGUGGAACCCUAUU	26	51	24	N5	0	43	45	37	36	31	141	192
SL4.0ch12:7267764-7268398	Cluster_101272	635	353	0.912	323	0.734	.	AAUUCGAACUUUUGUAUCUUGUGU	28	4	24	N5	0	28	21	16	19	22	68	179
SL4.0ch12:7269235-7269628	Cluster_101273	394	4199	10.842	2191	77	.	UUGAACUUUAACUUUACACGUGGC	289	13	24	N5	11	232	154	177	415	392	738	2091
SL4.0ch12:7269924-7270222	Cluster_101274	299	558	141	258	19	.	AUAUAAUGUCGGGUUGGUUUGAUC	15	34	24	N6	0	34	33	24	48	33	181	205
SL4.0ch12:7270600-7270914	Cluster_101275	315	475	127	329	46	.	AGAUAGUUGCAUUAUGGUAGGACA	18	93	23	N5	-1	34	20	38	41	36	161	145
SL4.0ch12:7281241-7282241	Cluster_101276	1001	547	112	339	9	.	ACAUUUGUUGGAGACUUCCGCUUC	20	63	24	N5	0	38	34	24	27	55	133	236
SL4.0ch12:7312877-7313098	Cluster_101277	222	1823	4.707	1602	38	.	ACUAUAACCUUUAACUCUGGAUGU	263	58	24	N6	5.8	92	66	71	110	133	361	990
SL4.0ch12:7316155-7316578	Cluster_101278	424	2543	666	1397	68	.	AUGGCACAACAUACGUAGGACACC	471	78	24	N5	26	104	169	79	107	149	550	1385
SL4.0ch12:7340344-7341209	Cluster_101279	866	305	0.788	140	62	.	GACGAAGACUCUAGACCCUUCUAG	11	23	24	N5	0	20	7	22	21	47	52	136
SL4.0ch01:82738650-82738868	Cluster_10128	219	699	1.805	695	0.957	+	GUGAGACUGCUUUUCUUGAAUGGC	435	7	24	N11	-1	7	2	4	13	51	17	605
SL4.0ch12:7414163-7416205	Cluster_101280	2043	441	139	354	65	.	GCUUGAUUGAAGACUAGUGAAAGU	33	51	24	N5	2	54	19	14	50	61	74	169
SL4.0ch12:7423050-7423292	Cluster_101281	243	421	1.087	5	91	.	CUUCAGAAUUGUAACCCU	142	80	N	N2	-1	228	33	48	26	33	28	25
SL4.0ch12:7433704-7433916	Cluster_101282	213	504	101	420	64	.	UUCGAACCUUGCCAACAUCAUU	50	31	N	N2	-1	120	31	57	66	126	46	58
SL4.0ch12:7434258-7434859	Cluster_101283	602	238	15	173	0.71	.	AACUCUUCAAAUUUUAUCUCUGUC	14	80	24	N5	0	14	14	9	13	15	57	116
SL4.0ch12:7448459-7449037	Cluster_101284	579	370	0.955	215	19	-	AUGAUUUGAAAAUGAAUUAAGAGU	153	0	24	N5	-1	27	8	13	32	31	40	219
SL4.0ch12:7456914-7457065	Cluster_101285	152	344	0.888	173	3	.	AUGAUGACGGAUCUCUUCGCAAAG	97	99	24	N6	1.7	6	8	6	14	26	67	217
SL4.0ch12:7458502-7458823	Cluster_101286	322	609	173	133	38	-	AAUGACAUGUAGGACGUGUGUGUC	108	74	24	N5	-1	14	21	9	23	29	144	369
SL4.0ch12:7472300-7472470	Cluster_101287	171	385	0.994	8	0.995	+	UCUAAGUGCUCUGGAACG	363	0.026	N	N2	-1	374	0	0	1	0	0	10
SL4.0ch12:7473743-7475010	Cluster_101288	1268	1106	2.856	709	46	.	UGGACGUAGGAUCAUUUUGAUCC	61	27	24	N5	0.7	89	49	55	55	87	302	469
SL4.0ch12:7475266-7476710	Cluster_101289	1445	1649	458	571	95	.	AGCGAAACUAGAAUCAGAAAUAGA	41	11	24	N5	2	79	72	98	118	156	269	857
SL4.0ch01:82743186-82743557	Cluster_10129	372	1660	486	1643	11	-	AUCUUGUACGUAACUCAACCUCA	217	2	23	N5	-1	142	82	115	100	116	588	517
SL4.0ch12:7477668-7480156	Cluster_101290	2489	2002	569	1122	22	.	UGGAGACUGUGUAUAGAGGUC	71	40	21	N5	4	192	18	269	1152	263	37	71
SL4.0ch12:7480554-7481870	Cluster_101291	1317	669	1.727	324	95	.	UGGAUGACAAGAGUAUUUUGGAGC	18	8	24	N5	0	41	34	35	48	52	173	286
SL4.0ch12:7501093-7502460	Cluster_101292	1368	374	0.966	359	70	.	AUAAUAUACUGUACUGUACUACUA	13	92	24	N5	0	24	42	26	25	62	74	121
SL4.0ch12:7502567-7502913	Cluster_101293	347	911	252	623	93	.	AUACUCUUAACUUUGACAUUUGG	49	53	24	N5	0.9	78	32	71	100	93	250	287
SL4.0ch12:7503180-7503421	Cluster_101294	242	294	0.759	202	3	.	CAUCAACUUUGUCAUUUAGAACU	15	69	24	N6	0	13	18	10	15	25	88	125
SL4.0ch12:7503519-7503798	Cluster_101295	280	436	126	366	0.716	.	AAGUACCGUGUCUAUGUGUCAAGU	99	98	24	N6	0	17	12	27	20	55	70	235
SL4.0ch12:7504248-7505016	Cluster_101296	769	1286	321	1156	0.785	.	UGGGUUUGAUCGAACCUGUACGUG	299	85	24	N5	5	76	64	53	108	83	170	732
SL4.0ch12:7508318-7509191	Cluster_101297	874	4046	1047	2126	57	-	ACCUGACUCUGAUACCAUGUAA	296	21	24	N5	-1	193	185	161	242	505	780	1980
SL4.0ch12:7510446-7511060	Cluster_101298	615	476	129	314	50	.	AAGGACUCCACAUAAUAAACAUUC	17	77	24	N5	0	57	32	23	28	55	96	185
SL4.0ch12:7517303-7518239	Cluster_101299	937	1125	2.905	879	65	.	ACAUAGACGGGUCUAAGGUCUCUU	125	13	24	N5	1	68	63	37	81	126	294	456
SL4.0ch01:1354055-1355614	Cluster_1013	1560	1259	351	599	37	.	ACAUUUUUGACUUCGGAAUCACGA	57	51	N	N2	-1	107	199	77	101	127	205	443
SL4.0ch01:82744147-82744325	Cluster_10130	179	490	165	456	0.771	.	UUGUCAACGGAACUUUGCA	55	92	N	N2	-1	93	22	73	44	33	106	119
SL4.0ch12:7537980-7538435	Cluster_101300	456	344	0.888	114	0.994	+	UAUCUGGUUGGUUCUGCC	228	77	N	N2	-1	274	21	8	10	13	10	8
SL4.0ch12:7538527-7538732	Cluster_101301	206	303	0.782	299	0.99	+	AAUUCUGACUGUACUGGAGUUUCAG	128	78	N	N2	-1	6	202	8	7	13	41	26
SL4.0ch12:7560120-7560582	Cluster_101302	463	1376	353	1323	0.005	-	AAGAUGGUGAACUAUGCA	637	0.044	N	N2	-1	1336	0	13	16	2	5	4
SL4.0ch12:7602354-7603266	Cluster_101303	913	643	160	607	0.886	+	GCUUUUUGGGACUAUACUGAGUAU	158	75	24	N5	-1	35	35	28	38	72	73	362
SL4.0ch12:7604955-7605447	Cluster_101304	493	700	1.808	685	14	.	AGACAAUAGCGACACUGAAUCCA	51	34	23	N5	-1	38	59	27	61	85	218	212
SL4.0ch12:7606050-7606231	Cluster_101305	182	342	0.883	328	92	.	AUCUGGAGUUGUUUGAGUUACAC	23	92	24	N6	0	34	15	19	18	28	92	136
SL4.0ch12:7607189-7607601	Cluster_101306	413	800	2.066	349	79	.	AGAUUGUAUAAAAAUAUUAAGAGC	139	96	24	N5	8	59	39	47	50	47	169	389
SL4.0ch12:7608531-7609687	Cluster_101307	1157	218	63	145	7	.	AUUUAUACCCUCCAACUUUGG	11	83	N	N2	-1	31	31	11	23	18	27	77
SL4.0ch12:7616605-7616946	Cluster_101308	342	757	1.955	659	10	.	UACGGUCCGUCGAUUGAACGAUG	50	92	24	N5	0.8	38	29	49	66	144	192	239
SL4.0ch12:7627318-7629248	Cluster_101309	1931	1195	3.086	737	15	.	AAGGGUUGAGCUCAAAAUAAUUUG	95	42	24	N5	2.8	92	57	52	70	111	309	504
SL4.0ch01:82745601-82745859	Cluster_10131	259	308	0.795	220	29	.	AAAUUUUGUGUCGGAUCAAAUGUU	10	39	24	N6	0	38	11	38	22	53	69	77
SL4.0ch12:7633011-7634298	Cluster_101310	1288	462	193	327	50	.	ACGGUUUGGUUAGAUUUUCGAUUC	26	91	24	N5	0.8	36	33	10	55	44	80	204
SL4.0ch12:7634811-7635454	Cluster_101311	644	250	46	92	76	.	AGACUGGUCAACGGAACGGGACGU	36	52	24	N5	0	19	15	7	12	14	37	146
SL4.0ch12:7635691-7635914	Cluster_101312	224	279	0.72	223	65	.	AAGACUGGUCAACGGACGAGAACC	64	37	24	N6	0.9	12	9	10	16	14	19	199
SL4.0ch12:7636074-7636569	Cluster_101313	496	303	0.782	101	76	.	AAUGCUGAUUAAGUUAGAAGGAGC	27	88	24	N5	0	18	17	11	21	24	48	164
SL4.0ch12:7636652-7637204	Cluster_101314	553	308	0.795	224	16	.	AGUGAUCCUUGAGUUUUUACCU	47	32	23	N5	-1	23	5	9	21	76	88	86
SL4.0ch12:7638129-7638774	Cluster_101315	646	346	0.893	50	53	.	UAGGAUGGAAAAAGGAACUCC	17	66	N	N2	-1	52	35	49	59	48	39	64
SL4.0ch12:7641663-7642584	Cluster_101316	922	1206	314	868	97	.	AUUUUCACGUGGAGCACUGAUAGU	69	38	24	N5	4.8	128	73	57	98	79	323	448
SL4.0ch12:7650082-7650791	Cluster_101317	710	450	162	266	96	.	AUCGAUGUGGGACUUUUGUCAUUU	117	33	24	N5	2	12	30	18	25	26	78	261
SL4.0ch12:7659050-7660128	Cluster_101318	1079	1148	2.964	915	62	.	UUAGGUAAGUGCCUUUUAAAC	51	29	24	N5	1.7	80	95	68	121	97	228	459
SL4.0ch12:7660207-7663062	Cluster_101319	2856	2391	674	2247	36	.	AGAUAUUGAAUUUCUUCGACGUGU	257	15	24	N5	7	143	231	100	111	195	537	1074
SL4.0ch01:82746308-82747842	Cluster_10132	1535	451	165	440	92	.	AUAGAGUUAUCUGAUAUAUUAAUC	26	1	N	N2	-1	41	72	18	23	45	98	154
SL4.0ch12:7663418-7664405	Cluster_101320	988	18909	48.826	18197	0.924	+	AAAUUAGGUCUUGAGUCUGACUCA	12400	0.056	24	N5	-1	288	569	318	386	402	2048	14898
SL4.0ch12:7664531-7665969	Cluster_101321	1439	642	158	596	0.779	.	AACCUGAUCUGAGAUUUAAAUCCC	196	32	24	N5	3	22	24	25	26	27	117	401
SL4.0ch12:7667672-7668151	Cluster_101322	480	1680	438	1664	29	-	AUCUAAUGGUUUUUGCAGGACUCA	198	11	24	N5	-1	108	97	93	123	254	375	630
SL4.0ch12:7669764-7670399	Cluster_101323	636	250	46	233	24	.	AUGGUAUUUUAGAUCUUUGUUAGA	18	28	24	N5	0	32	14	11	11	7	45	130
SL4.0ch12:7671323-7672021	Cluster_101324	699	257	64	124	99	.	AGGUCUGCUGAGAUAACAAACAAC	13	76	24	N5	0	24	13	10	20	26	64	100
SL4.0ch12:7678090-7678881	Cluster_101325	792	513	125	122	0.821	+	AAAGAUCAAGUCCACUGAACC	83	53	24	N5	-1	47	11	31	99	41	117	167
SL4.0ch12:7679223-7679554	Cluster_101326	332	385	0.994	139	34	.	AAUUCUUGCUACAUAUCCAACAGU	52	36	24	N5	0.8	26	23	14	17	28	76	201
SL4.0ch12:7740047-7740900	Cluster_101327	854	993	264	783	39	.	AGAAAGACAUUGAAACUGUGGAGA	73	13	24	N5	0.9	74	37	55	72	104	123	528
SL4.0ch12:7780272-7781043	Cluster_101328	772	220	68	53	0.868	+	UAGAAACUGUAUAAUUCUCUAUAC	58	14	24	N5	-1	14	11	7	8	11	46	123
SL4.0ch12:7812212-7813550	Cluster_101329	1339	516	132	394	0.016	-	AAUGAGAACUUUGAGGACC	116	50	N	N2	-1	275	112	32	27	19	27	24
SL4.0ch01:82748743-82748947	Cluster_10133	205	458	183	426	39	.	GAGAGACUGUUUCCGAAAUUAGG	34	43	23	N6	-1	43	24	37	33	53	148	120
SL4.0ch12:7815668-7817058	Cluster_101330	1391	320	0.826	200	94	-	UCACAAAGUGAUGGUUGCAGU	11	97	N	N2	-1	74	71	27	103	12	14	19
SL4.0ch12:7822291-7823524	Cluster_101331	1234	1479	3.819	1115	0.753	.	AACUAUCUAGGAAAAUUACUCUU	104	58	24	N5	4	92	79	73	102	118	401	614
SL4.0ch12:7824751-7826273	Cluster_101332	1523	10550	2742	10023	0.751	.	AUCUCAUUGGAACUCCAGAACAGG	3352	36	24	N5	132.8	315	323	255	514	411	1890	6842
SL4.0ch12:7827317-7827724	Cluster_101333	408	451	165	442	81	.	AUACAGUGUACUGAGAGUUAAAGU	42	55	24	N5	0	52	17	33	42	52	103	152
SL4.0ch12:7828928-7829534	Cluster_101334	607	396	1.023	389	0.705	.	AAUGAUCUUGUGAUUUGAUAAACA	21	61	24	N5	0	40	22	36	36	39	78	145
SL4.0ch12:7829683-7830150	Cluster_101335	468	592	129	575	52	.	AACUGAUUGGGUCGAUUGGAGAUC	103	96	24	N5	1	49	22	38	75	66	98	244
SL4.0ch12:7831179-7831714	Cluster_101336	536	6451	1658	6131	66	.	UUAGUUGAGAUCUAUAUGAACUAU	1574	46	24	N5	67	410	223	213	412	403	1113	3677
SL4.0ch12:7832938-7834334	Cluster_101337	1397	360	0.93	275	25	.	AUCUGACCCACAUAAAACUCAAUC	40	47	24	N5	0	28	19	25	21	35	62	170
SL4.0ch12:7836218-7838043	Cluster_101338	1826	2919	737	1554	82	.	UGAGGACUGAAUCUUAAUUAUUC	161	95	24	N5	14	175	126	94	244	351	769	1160
SL4.0ch12:7838226-7838549	Cluster_101339	324	318	0.821	309	0.019	-	AUCGUGUGUCUGUAUAAUUUAUCC	43	70	23	N5	-1	14	13	14	17	70	112	78
SL4.0ch01:82749866-82750246	Cluster_10134	381	681	1.758	643	56	.	GAGAAAGAGAAAAGAUUUGAAC	51	24	24	N5	0.7	41	38	37	59	115	147	244
SL4.0ch12:7845704-7846021	Cluster_101340	318	283	0.731	257	0.085	-	UCGGACUUGGGUGCUAGUAUCCA	96	18	23	N5	-1	26	9	22	11	45	126	44
SL4.0ch12:7846139-7847234	Cluster_101341	1096	354	0.914	290	3	.	AACUACUGUAGCACUUCCAACAGU	32	88	24	N5	0	44	25	15	17	42	54	157
SL4.0ch12:7857140-7858226	Cluster_101342	1087	407	1.051	254	30	.	AAUGACUUGUAUAAUCUCAAUAUU	20	48	24	N5	0	39	14	24	38	39	75	178
SL4.0ch12:7907773-7907965	Cluster_101343	193	270	97	182	0.952	+	UUAAGACGUGGUCUCUAAAUCUA	53	37	24	N11	-1	5	14	24	32	25	74	96
SL4.0ch12:8257806-8258796	Cluster_101344	991	388	1.002	110	75	.	AUUAAGUUAGAAGGAACAUGCCA	36	25	N	N2	-1	69	51	59	23	25	91	70
SL4.0ch12:8375976-8376887	Cluster_101345	912	236	9	182	0.708	.	UGGUCUAAAGAGAAAAAUUGAAUU	37	76	24	N5	0	22	10	11	13	19	39	122
SL4.0ch12:8423335-8423603	Cluster_101346	269	317	0.819	19	0.877	+	AUUGAUCUAUGAAUAAUUCU	102	21	20	N11	-1	3	2	121	95	70	10	16
SL4.0ch12:8423711-8425082	Cluster_101347	1372	1081	2.791	987	0.784	.	AGAGAUCUUGUGACUUAAUGUGAC	235	64	24	N5	6	59	73	34	52	101	155	607
SL4.0ch12:8547885-8548060	Cluster_101348	176	5506	1417	1995	0.02	-	AUAAGUGUGUCUCUGAGAUUUA	735	0.095	N	N2	-1	198	1323	501	392	1268	1169	655
SL4.0ch12:8683319-8683455	Cluster_101349	137	205	29	2	1	+	AUAGGCCAGUGUGAACACCAGU	150	0.049	22	N11	-1	1	1	0	12	154	22	15
SL4.0ch01:82750341-82751494	Cluster_10135	1154	2283	5.895	2055	35	.	ACCGAACUCCGAACAAAGAAUCGA	456	66	24	N5	8	113	83	83	88	151	431	1334
SL4.0ch12:8760200-8760923	Cluster_101350	724	111172	287.064	914	0.991	+	UAUUCUGGUGUCCUAGGCGUAGA	15946	0.011	N	N2	-1	20103	14992	20889	5839	11450	22131	15768
SL4.0ch12:8931007-8931592	Cluster_101351	586	513	125	342	57	.	UUAGGUCUGAAUCCGAAUCAUUC	92	15	23	N5	-1	41	19	30	46	54	224	99
SL4.0ch12:8931724-8932193	Cluster_101352	470	1186	3.062	1088	83	.	AGGUAGGAGAUUCUUAACAACAUC	116	53	24	N5	0.8	71	79	41	57	95	241	602
SL4.0ch12:8933690-8934526	Cluster_101353	837	4721	1290	4700	0.704	.	AACUGACUGAGUACGUCGAUAUUC	355	78	24	N5	9	365	213	234	382	331	905	2291
SL4.0ch12:8935123-8935510	Cluster_101354	388	311	0.803	198	66	.	AUAAAAUGUACCUCGCGCAUCAGA	16	43	24	N5	0	14	20	18	25	42	68	124
SL4.0ch12:8936795-8937994	Cluster_101355	1200	674	1.74	470	99	.	ACUCAGGGAUAAUAGAAUAUUAGU	28	92	24	N5	0	65	32	25	52	80	144	276
SL4.0ch12:9008535-9008926	Cluster_101356	392	240	20	142	58	.	AAAGUCGCAGCUCUACAUAAAAGU	15	71	24	N5	0	22	9	18	22	33	39	97
SL4.0ch12:9012253-9014031	Cluster_101357	1779	4052	1063	3475	0.965	+	AUACCCUUUCUUUGACCGAAU	312	12	21	N5	-1	437	113	507	1253	436	376	930
SL4.0ch12:9029869-9030459	Cluster_101358	591	220	68	81	0.082	-	UGGACCUUAGAGCUUUUUUGCGCU	44	27	24	N5	-1	10	25	9	33	36	21	86
SL4.0ch12:9036561-9038137	Cluster_101359	1577	1536	3.966	1419	18	.	UGGUGAAUAGAACAAGAAGACAGU	63	38	24	N5	1	127	70	77	104	113	400	645
SL4.0ch01:82757432-82757855	Cluster_10136	424	455	175	449	41	.	CUCUUUCUUUAGAAGCUUGUCAGC	39	47	24	N5	0	59	19	15	32	36	90	204
SL4.0ch12:9038756-9039985	Cluster_101360	1230	1359	309	869	9	.	AAAAAUGGACAUGAUACACUCGUC	112	97	24	N5	2.9	77	93	88	93	134	361	513
SL4.0ch12:9040589-9041231	Cluster_101361	643	285	0.736	128	0.751	.	AGGGUUGUAACUUUUUUAAAUAGU	23	91	24	N5	0	12	11	13	12	32	66	139
SL4.0ch12:9055065-9055961	Cluster_101362	897	334	0.862	122	81	.	AUUUCGGACAUAGAUUGAGAGAGU	20	69	24	N5	0	20	17	14	42	49	45	147
SL4.0ch12:9056758-9057187	Cluster_101363	430	338	0.873	268	21	-	AAAAAUGACUUAGAGCCUAUUUGG	26	70	24	N5	-1	26	17	17	30	35	98	115
SL4.0ch12:9057791-9058034	Cluster_101364	244	1156	2.985	1098	16	.	AAGGUUCUACUCUCUUAACACUGC	83	42	24	N6	5	84	102	98	106	112	243	411
SL4.0ch12:9058254-9058574	Cluster_101365	321	552	125	494	74	.	UAGUUCAUUGUUUUCAAUCUCAGC	36	8	N	N2	-1	26	95	29	47	34	126	195
SL4.0ch12:9067397-9067492	Cluster_101366	96	651	181	645	0.074	-	AAUUUGACGUGCUCUCGAUCAAUC	183	27	24	N11	-1	20	29	21	29	66	78	408
SL4.0ch12:9067570-9068014	Cluster_101367	445	568	167	358	7	.	AACGAAUUUCUGAAUUUCUAAG	30	91	24	N5	0.9	31	19	21	61	82	103	251
SL4.0ch12:9074061-9074604	Cluster_101368	544	10437	26.95	134	0.997	+	CUGGCGGAAUGCUCUCGAAACCAAUUCACU	699	24	N	N2	-1	2737	3652	638	588	1151	1062	609
SL4.0ch12:9083476-9083673	Cluster_101369	198	240	20	235	67	.	AUUAAAUGAAUAAACGUUACUCA	12	8	24	N6	0	12	20	18	13	22	74	81
SL4.0ch01:82757971-82758336	Cluster_10137	366	195	4	181	28	.	UUUAUACUCGACUUGAUUUGAUCA	11	33	24	N5	0	27	7	13	9	11	56	72
SL4.0ch12:9083937-9084229	Cluster_101370	293	333	0.86	324	54	.	AACAGACAGUAGUCGAAGGAGCUA	53	8	24	N6	0	12	22	8	14	22	97	158
SL4.0ch12:9084632-9085722	Cluster_101371	1091	475	127	319	95	.	UCCAAGGGAGAGAUACUGUAACGC	32	37	24	N5	0	24	24	38	42	40	83	224
SL4.0ch12:9086750-9087004	Cluster_101372	255	271	0.7	27	0.827	+	AAUCACUGAAGAACCUAUGUUUUC	31	80	24	N11	-1	23	11	10	18	25	65	119
SL4.0ch12:9088323-9088685	Cluster_101373	363	252	51	228	89	.	AAUAUUUAUGAUGUCUACGUGUGU	75	21	24	N5	0.9	7	5	9	20	17	50	144
SL4.0ch12:9089121-9089702	Cluster_101374	582	951	256	803	8	.	ACGAAACAUGACUACCGAAUGAGU	52	95	24	N5	1	69	43	54	82	88	161	454
SL4.0ch12:9090095-9090643	Cluster_101375	549	464	198	425	3	.	GUGUUUGACUGGCAGAGGCAGAGC	7	65	24	N5	0	49	23	14	53	40	110	175
SL4.0ch12:9091522-9091991	Cluster_101376	470	595	136	490	74	.	AUGUGGAUAUCGAACACCGGAUG	23	91	24	N5	0	44	41	19	39	83	157	212
SL4.0ch12:9092231-9092998	Cluster_101377	768	489	163	441	3	.	AUGUCAUUGAACUUUGAGAAAAGG	21	48	24	N5	0	32	34	21	22	39	134	207
SL4.0ch12:9093568-9093726	Cluster_101378	159	879	270	854	0.994	+	AUUUGAGUGUCUGAAUGAAAUUUC	712	0.069	24	N11	-1	9	2	1	5	14	24	824
SL4.0ch12:9093953-9094488	Cluster_101379	536	270	97	89	85	.	AUGGUAUCGUGAGAUGGAAUCAGC	56	11	24	N5	0.8	8	9	9	22	13	37	172
SL4.0ch01:82758481-82759339	Cluster_10138	859	1515	3.912	1393	15	.	ACGAACAUGACUGAAGAAACGAGG	35	96	24	N5	3.8	117	61	133	84	152	344	624
SL4.0ch12:9108221-9108900	Cluster_101380	680	509	114	270	87	.	UUAGAAUAGUUAAGAUGUGUCUCU	59	40	24	N5	0.8	34	20	29	38	72	105	211
SL4.0ch12:9111614-9112615	Cluster_101381	1002	3361	879	1575	0.756	.	AUGUGCUCUGAUACCAUUUGUUGG	433	23	24	N5	32	169	89	172	235	570	373	1753
SL4.0ch12:9112690-9114012	Cluster_101382	1323	572	177	563	61	-	AAGGACUCUUUCAAAUUUUGAUGG	329	33	24	N5	-1	22	7	11	9	18	47	458
SL4.0ch12:9159127-9160270	Cluster_101383	1144	526	158	221	15	.	AGACAUCUGAAUUAGAAUUUAAUC	115	54	N	N2	-1	20	92	7	47	65	57	238
SL4.0ch12:9162850-9163014	Cluster_101384	165	241	22	93	0.992	+	AAUUAACUAGUUUCUGAGGACGUG	74	95	24	N12	-1	8	6	6	10	14	40	157
SL4.0ch12:9179573-9180262	Cluster_101385	690	341	0.881	78	0.727	.	AAUAACUUGUUGAACUGCCAUAGG	33	75	24	N5	0	30	13	5	21	34	69	169
SL4.0ch12:9195259-9195797	Cluster_101386	539	801	2.068	793	36	.	AAAAUUAGAACGCUGAUAAAUAUC	258	45	24	N5	7	56	66	50	35	57	150	387
SL4.0ch12:9230802-9231532	Cluster_101387	731	556	136	536	0.962	+	AGAGGUCUUGAUUUUGAACU	49	11	24	N5	-1	16	80	79	29	66	90	196
SL4.0ch12:9247157-9247667	Cluster_101388	511	2121	577	1242	0.727	.	UCGAGGGUCUAUCAGAAACAACAU	146	18	24	N5	2.9	97	77	121	157	207	508	954
SL4.0ch12:9248140-9248464	Cluster_101389	325	3791	9.789	3242	12	.	AGCCUGACUAUCUGAACUUUCACC	245	27	24	N5	36	373	299	181	230	262	755	1691
SL4.0ch01:82759591-82759978	Cluster_10139	388	1047	2.704	795	0.877	+	AUAAGCGCUGACAAAUAUUUCUGG	141	40	24	N5	-1	35	58	19	82	115	221	517
SL4.0ch12:9248683-9248934	Cluster_101390	252	546	110	543	48	.	GUAACGUUGUACUCAUAUCUCUUU	73	93	24	N6	3	19	51	17	15	25	134	285
SL4.0ch12:9249180-9250307	Cluster_101391	1128	364	0.94	279	19	.	AUGUGGCACCGAUAGAAUUU	18	8	N	N2	-1	44	30	34	17	59	70	110
SL4.0ch12:9251137-9251450	Cluster_101392	314	1339	358	1259	64	.	AUGGACUGCGGACACCGACUCAAA	53	12	N	N2	-1	179	89	71	80	151	259	510
SL4.0ch12:9251788-9252566	Cluster_101393	779	814	202	568	85	.	AGACUGAUUAGAGAGAACGUUCUCU	22	90	N	N2	-1	96	97	57	64	62	172	266
SL4.0ch12:9253195-9253546	Cluster_101394	352	261	74	126	0.766	.	AGUUGAUUGUCUGAAAAAAAUAGA	32	10	24	N5	0	18	27	14	31	29	65	77
SL4.0ch12:9253905-9254378	Cluster_101395	474	319	0.824	86	52	.	AAGUGUGUCUCCGAGAUUUCGGGC	77	4	24	N5	0.9	17	6	16	28	32	59	161
SL4.0ch12:9274478-9274692	Cluster_101396	215	394	1.017	371	27	.	AAAAUUCGGAUCACCCAUUGUAGG	35	70	24	N6	0	40	25	24	25	27	91	162
SL4.0ch12:9315778-9317179	Cluster_101397	1402	621	104	482	46	.	UUUGAACGUGGCUAAUGGAAAGUU	17	36	24	N5	0	67	21	25	63	106	104	235
SL4.0ch12:9334031-9334314	Cluster_101398	284	331	0.855	310	20	.	AGCAGAACAAGCCUGAGUCAAAGU	15	92	24	N6	0	23	25	19	44	33	80	107
SL4.0ch12:9334434-9335375	Cluster_101399	942	1750	419	1706	69	.	UCUGGCUCUACUGUUCUUAACUGU	177	53	24	N5	2	83	103	68	72	101	453	870
SL4.0ch01:1356551-1357328	Cluster_1014	778	7872	2027	3289	0.887	+	UUAAUUUAAUUAAGACGUGUCUCU	2732	0.097	24	N5	-1	199	103	169	229	446	861	5865
SL4.0ch01:82761277-82761792	Cluster_10140	516	637	145	626	87	-	UUUAAUGGUCGACUUUAUACGAGU	104	29	24	N5	-1	16	22	12	35	50	103	399
SL4.0ch12:9335854-9336688	Cluster_101400	835	581	100	555	0.745	.	AGCGAGAUUUGUAUGUAUAUAUGC	126	94	24	N5	3	30	18	14	23	46	93	357
SL4.0ch12:9336965-9338700	Cluster_101401	1736	8119	20.965	7374	7	.	AGUGAUCUCCUUACAUGAACUUGG	2467	4	24	N5	91	452	203	224	269	358	902	5711
SL4.0ch12:9344890-9345262	Cluster_101402	373	469	111	467	67	.	AACCUUGAUAUCUGAUUCACCGUC	52	22	24	N5	0.8	34	18	23	27	24	86	257
SL4.0ch12:9349044-9349161	Cluster_101403	118	221	71	5	0.041	-	CUUAUGGACUAUCCACUCAUUCG	38	22	23	N11	-1	13	22	27	6	26	80	47
SL4.0ch12:9364232-9364777	Cluster_101404	546	226	84	93	0	.	GCACAAGCCUCUAAUGUAAAAAUU	16	88	24	N5	0	28	13	14	13	30	53	75
SL4.0ch12:9373552-9373917	Cluster_101405	366	316	0.816	267	0.753	.	ACAAACAUUCUCGGACGGAGGG	23	2	24	N5	0	9	14	12	25	44	74	138
SL4.0ch12:9375788-9376158	Cluster_101406	371	201	19	194	49	.	AGAAUUUGAAGUAAGGUAUGAAC	12	17	24	N5	0	13	7	9	20	28	56	68
SL4.0ch12:9377704-9378019	Cluster_101407	316	1737	485	267	0.867	+	AUAAGUGUGCCUCUGAGAUUUCGG	477	15	24	N5	-1	56	37	90	212	148	240	954
SL4.0ch12:9378966-9379512	Cluster_101408	547	934	212	858	97	.	AUGUAGAAAGCUGAAAUAAAAGU	53	53	24	N5	0	64	69	50	53	81	206	411
SL4.0ch12:9381666-9381959	Cluster_101409	294	567	164	402	52	-	ACGAUUCUACUGUAUAAAGCG	152	2	21	N14	-1	25	18	22	217	49	109	127
SL4.0ch01:82762266-82762659	Cluster_10141	394	375	0.968	371	3	.	AUUUAACAUCGUAUCAAAGUCAGG	28	19	24	N5	0	27	12	10	33	37	60	196
SL4.0ch12:9386824-9387276	Cluster_101410	453	634	137	439	61	-	AAUAUUAAGGAGGCUUAGACGUGU	141	15	24	N5	-1	16	8	25	33	62	72	418
SL4.0ch12:9408158-9408456	Cluster_101411	299	570	172	12	0.058	-	UUUAUGGACGUAGGUCGAUUGACU	178	28	24	N11	-1	7	60	17	77	39	115	255
SL4.0ch12:9539824-9540378	Cluster_101412	555	238	15	100	9	-	AUACUCUGAUUUAUUAAUAUAC	19	96	22	N5	-1	24	8	13	16	62	55	60
SL4.0ch12:9543453-9543608	Cluster_101413	156	206	32	194	0.985	+	AUUGACGUUGUCUAUUGUAGAAGU	142	21	24	N11	-1	0	0	1	1	1	35	168
SL4.0ch12:9545065-9545415	Cluster_101414	351	254	56	245	95	.	AUACGUGCAUAACUCUUACCAGCU	17	25	24	N5	0	23	22	13	17	42	31	106
SL4.0ch12:9545652-9546088	Cluster_101415	437	4528	1192	4493	0.076	-	AAGGUCUGUCUCAAUUUAUGUGAC	2285	0.076	24	N5	-1	52	63	53	65	69	929	3297
SL4.0ch12:9546219-9546567	Cluster_101416	349	664	1.715	651	85	-	AUAACGUUAAAUUCUGAAUUCACC	96	18	24	N5	-1	28	28	20	22	24	98	444
SL4.0ch12:9548802-9549176	Cluster_101417	375	1856	4.792	1556	32	.	AUCUCUUCUGAGGGUGUAGCUCGG	50	96	24	N5	1	241	129	87	102	141	406	750
SL4.0ch12:9549525-9550129	Cluster_101418	605	1659	484	1234	0.705	.	AAGCAUGAGACUCUUAAUUAAC	96	48	24	N5	2.7	158	81	114	144	238	345	579
SL4.0ch12:9553496-9554359	Cluster_101419	864	251	48	142	0.717	.	GAGAGAAAGGCAAAAGAAACUUGG	13	0.701	24	N5	0	16	12	10	14	15	71	113
SL4.0ch01:82763280-82763555	Cluster_10142	276	2819	779	2786	0.885	+	AAUUUCUUGGAAUAUCUGUCACUU	406	66	24	N11	-1	108	209	136	99	129	587	1551
SL4.0ch12:9627180-9628036	Cluster_101420	857	310	0.8	83	13	.	AGUAGAAGGUUGCAAUCUCAGAGU	9	26	24	N5	0	14	15	13	28	39	51	150
SL4.0ch12:9760908-9762021	Cluster_101421	1114	24602	6326	691	0.71	.	AUGAAGACAAAGAAGAAGACGU	5121	0.092	22	N5	-1	898	93	1028	2547	14822	2473	2741
SL4.0ch12:9762101-9764030	Cluster_101422	1930	4199	10.842	1959	84	.	AACGAGCUUUACAUCAUAUGGA	660	38	22	N5	-1	231	105	168	248	1514	886	1047
SL4.0ch12:9775569-9776749	Cluster_101423	1181	195	4	112	92	.	GAAGACGGUUGUAAAUCAUGUGU	11	64	24	N5	0	5	2	15	13	31	43	86
SL4.0ch12:9788076-9788550	Cluster_101424	475	344	0.888	329	8	.	AAAAACUCAGAGAACUUUAACAUG	17	64	24	N5	0	32	12	19	19	34	70	158
SL4.0ch12:9789096-9789815	Cluster_101425	720	375	0.968	352	0.747	.	UUUUCGUAGAAUCUGCAUUCAUA	14	4	23	N5	-1	59	14	32	17	43	110	100
SL4.0ch12:9793404-9794154	Cluster_101426	751	922	281	564	55	.	AUAGAACACUACGUAGGACACAGA	46	64	24	N5	1	76	54	58	111	89	234	300
SL4.0ch12:9795680-9796149	Cluster_101427	470	208	37	203	11	-	AUUACCAUGUAGAACAGGUGCGCU	12	58	24	N5	-1	16	23	18	9	18	60	64
SL4.0ch12:9796270-9796578	Cluster_101428	309	381	0.984	374	57	.	ACGAGAUAGUAGGAGAGAAAACU	34	70	23	N5	-1	49	24	16	27	23	141	101
SL4.0ch12:9796910-9797765	Cluster_101429	856	6650	1771	3749	1	.	AUAGGACAAUCUUUUUGAAACAGA	549	87	24	N5	19	322	377	262	389	547	2013	2740
SL4.0ch01:82764996-82766348	Cluster_10143	1353	772	1.993	747	0.947	+	UGACGUCAUGGAUGUAACGUGUGC	35	52	N	N2	-1	140	222	57	75	66	85	127
SL4.0ch12:9797880-9798288	Cluster_101430	409	289	0.746	281	0.803	+	CUUUCUGUCUCAAUUUAUAUGAAC	117	80	24	N5	-1	15	7	11	8	27	29	192
SL4.0ch12:9798937-9799360	Cluster_101431	424	474	124	339	57	.	AAAGAAUAAUCUGGUUUGACUUGG	59	99	24	N5	0	23	22	19	70	28	79	233
SL4.0ch12:9799743-9800157	Cluster_101432	415	216	58	216	0.991	+	UCGACUGUAUAAUGAUUUAAAUAC	154	90	24	N5	-1	3	5	3	7	5	5	188
SL4.0ch12:9819263-9820798	Cluster_101433	1536	645	165	445	33	.	UCCUAGAAAUUGUAGACUUUUCU	31	71	24	N5	0.7	46	22	41	49	64	152	271
SL4.0ch12:9828255-9828535	Cluster_101434	281	249	43	159	87	.	AAAUUUUCAUCGAUCGUCUUAUGA	35	38	24	N6	0	15	16	12	4	20	69	113
SL4.0ch12:9829017-9829217	Cluster_101435	201	195	4	162	0.81	+	CCGGACUCGGUAUUGUAUGGACCG	44	38	24	N11	-1	29	5	3	13	22	43	80
SL4.0ch12:9872666-9872734	Cluster_101436	69	331	0.855	15	0.882	+	UAGAUCGUGCUACUUUGAAAU	28	45	N	N2	-1	134	18	31	51	52	28	17
SL4.0ch12:9924484-9925118	Cluster_101437	635	230	94	177	78	.	AAUCGCACUGGGACGGACCGGACC	23	0	24	N5	0	18	17	9	13	18	43	112
SL4.0ch12:9929563-9930014	Cluster_101438	452	251	48	62	67	-	GAUCUAUGAAUCCUGAAUAUACUU	29	22	24	N5	-1	9	22	7	8	16	30	159
SL4.0ch12:9932635-9933319	Cluster_101439	685	1720	441	1629	18	.	AUAUGCUGAUUUUGAACCUCUUGG	231	19	24	N5	5	118	70	132	105	202	396	697
SL4.0ch01:82775039-82775188	Cluster_10144	150	293	0.757	188	42	.	GAUAUUGUAGUCCUGAAACAAACA	32	79	24	N6	1	42	10	40	12	24	82	83
SL4.0ch12:9938048-9938526	Cluster_101440	479	628	122	194	91	.	UUUUCGAUCUACGUGACACUAUU	67	92	24	N5	2	30	24	32	46	81	172	243
SL4.0ch12:9939634-9939794	Cluster_101441	161	301	0.777	260	2	.	UUUUGUAACGGUAAAGAUGUAUG	19	88	24	N6	0	11	18	20	13	42	83	114
SL4.0ch12:9943481-9944251	Cluster_101442	771	225	81	126	84	.	AUUUAAAAGUUGGAUAGUUAAAGG	44	84	24	N5	0	18	7	14	14	10	43	119
SL4.0ch12:9964479-9964941	Cluster_101443	463	270	97	262	81	-	ACAGAUGAUCCGGGACUGACCCCC	50	33	24	N5	-1	17	9	11	28	20	26	159
SL4.0ch12:9965208-9966219	Cluster_101444	1012	548	115	231	4	.	AUCUCCGAUUGACGAUCUGAACGG	67	32	24	N5	0	29	19	16	46	68	97	273
SL4.0ch12:9966454-9966721	Cluster_101445	268	329	0.85	31	47	.	UCGGACUCCAAAUGGAAUAAUUGG	15	57	24	N6	0	27	20	10	23	33	48	168
SL4.0ch12:9999517-10000123	Cluster_101446	607	334	0.862	131	0.808	+	GUGUCUGUGUGUGUGAUUCGUUGC	33	76	24	N5	-1	17	25	15	23	16	73	165
SL4.0ch12:10014093-10015776	Cluster_101447	1684	232	99	223	79	.	AAAAGACUGUCCGAAUAAUUAAUC	17	78	24	N5	0	14	9	17	29	23	35	105
SL4.0ch12:10024484-10024922	Cluster_101448	439	198	11	21	0.884	+	AAGGCUAGUACCUAUUGAACACU	60	8	24	N5	-1	2	12	0	5	4	81	94
SL4.0ch12:10058096-10059127	Cluster_101449	1032	1009	205	762	10	.	AUUCAGAUUUAGAGCUCUUAAUCU	106	6	24	N5	1.7	51	90	28	38	55	321	426
SL4.0ch01:82775490-82775732	Cluster_10145	243	396	1.023	190	32	.	AAGAACUGUAGUAUGAGCUCCUCC	39	34	24	N6	1	27	28	16	11	22	63	229
SL4.0ch12:10062004-10062602	Cluster_101450	599	60231	15526	31634	0.982	+	AAGUGUGUCUCUGAGAUUUCAAGU	20267	0.022	24	N5	-1	674	851	494	1414	3536	9327	43935
SL4.0ch12:10062892-10063753	Cluster_101451	862	1753	427	970	74	.	CACCGUUAUAGAUUUUAGAUCUCU	130	87	N	N2	-1	83	270	63	173	143	351	670
SL4.0ch12:10064747-10065025	Cluster_101452	279	2294	5.923	1264	0.793	.	AAAGUUUAAGCUGUUAGAGAGAGU	174	61	24	N6	3	143	136	97	191	192	463	1072
SL4.0ch12:10066129-10066734	Cluster_101453	606	2267	5.854	668	68	.	GAUUUAGUUGGUCCAAUGGCUCCU	424	34	24	N5	13	98	123	78	187	123	322	1336
SL4.0ch12:10067004-10067302	Cluster_101454	299	195	4	189	0.785	.	AUAAAACGUGAAAUUUGAUCCUGA	16	15	24	N6	0	15	5	24	14	6	41	90
SL4.0ch12:10072014-10073193	Cluster_101455	1180	239	17	165	19	.	AGACUGAUAGGUGUACAUUUUUC	4	0.72	24	N5	0	22	14	12	36	28	47	80
SL4.0ch12:10077502-10077753	Cluster_101456	252	368	0.95	17	0.889	+	AAAGAGGACUACUGCUGGACCAGU	197	26	24	N11	-1	3	21	6	19	10	38	271
SL4.0ch12:10085519-10085787	Cluster_101457	269	2954	728	23	0.007	-	AGAGUCUGACAUGUGUGC	2763	0.022	N	N2	-1	2907	1	4	6	16	4	16
SL4.0ch12:10089052-10089097	Cluster_101458	46	297	0.767	0	0.027	-	AUCUAGACUGGCUGUAAAACGAGC	125	32	24	N11	-1	8	22	12	10	6	52	187
SL4.0ch12:10120653-10121032	Cluster_101459	380	366	0.945	221	23	.	AAUUUAGGUAUGAAACUCUCACUU	30	32	24	N5	0	44	18	23	24	27	83	147
SL4.0ch01:82776370-82776656	Cluster_10146	287	297	0.767	157	16	.	AUGACUAUCUAGGAAAAUUACUCC	43	97	24	N6	0.9	19	15	16	11	53	75	108
SL4.0ch12:10123613-10123911	Cluster_101460	299	359	0.927	51	91	.	AUAGGACUAAUUAUCAACAAGAGG	29	18	22	N6	-1	12	8	25	45	117	36	116
SL4.0ch12:10125957-10129018	Cluster_101461	3062	3462	8.939	807	73	.	AUAGGACUAAUUAUCAACAAGAGA	80	9	22	N5	-1	208	50	228	438	1426	346	766
SL4.0ch12:10129165-10130167	Cluster_101462	1003	557	138	81	88	.	AUAAUAAAACUGCAGGCAAUCAUC	57	44	24	N5	0	46	13	26	60	142	70	200
SL4.0ch12:10134521-10137831	Cluster_101463	3311	85543	220.886	31280	0.806	+	GGGAUAUUUUAACUCAGACGGG	7005	30	22	N5	-1	3468	1045	6154	9289	36183	7700	21704
SL4.0ch12:10148229-10148987	Cluster_101464	759	16654	43.003	301	0.889	+	CUUUCCGGCUAUGAAUAGUAUU	6950	0.058	22	N5	-1	338	41	649	3419	10846	307	1054
SL4.0ch12:10149091-10149376	Cluster_101465	286	2466	668	212	22	.	AAAGAAUCCUGGAUAUUGAGCUCC	111	69	22	N6	-1	143	50	105	383	860	219	706
SL4.0ch12:10149457-10150112	Cluster_101466	656	336	0.868	122	0.89	+	CUUGCGAAUCUUGGCACUCCA	44	85	22	N5	-1	11	17	23	73	125	18	69
SL4.0ch12:10150216-10151369	Cluster_101467	1154	210	42	46	0.805	+	AAUGAUCUUCAUAUGUCUUUGA	14	5	22	N5	-1	8	13	3	20	84	25	57
SL4.0ch12:10180970-10182344	Cluster_101468	1375	1353	394	1068	97	.	UUGCGAUCUGCAUACUCUUUCUGC	234	27	24	N5	4	80	57	62	89	177	170	718
SL4.0ch12:10191466-10191978	Cluster_101469	513	487	158	468	4	.	UUAGAAAUUUACGACUGUAGGUGC	68	5	24	N5	0.7	34	54	8	31	37	87	236
SL4.0ch01:82776968-82777558	Cluster_10147	591	383	0.989	342	74	.	AAUUUCACCUGUAACUACA	17	80	24	N4	0	45	24	32	24	22	80	156
SL4.0ch12:10194279-10195190	Cluster_101470	912	1767	463	271	91	-	AUUGCUCAUCUCCUUUGUAGACGU	673	28	24	N5	-1	63	42	31	78	118	212	1223
SL4.0ch12:10195434-10195999	Cluster_101471	566	270	97	252	22	.	UCUUUUGUGUAAGUAGAGGUGUGC	22	4	24	N5	1	16	2	16	17	28	59	132
SL4.0ch12:10209592-10209812	Cluster_101472	221	534	179	429	0.983	+	UUUUAGGACUAGAUUUCAUACU	321	57	22	N13	-1	16	4	28	30	424	16	16
SL4.0ch12:10239040-10240285	Cluster_101473	1246	307	0.793	198	86	-	AAUCCGAUUUCUAUAACUUGUG	35	47	22	N5	-1	17	13	23	26	151	34	43
SL4.0ch12:10243624-10243819	Cluster_101474	196	367	0.948	11	0.796	.	AAUUGUGGACUGCACCAAACGUGC	194	72	24	N6	7.8	11	4	18	16	23	19	276
SL4.0ch12:10253289-10254035	Cluster_101475	747	258	66	59	12	.	ACCGAUGAUACCUACUUAGUACGU	21	23	24	N5	0	16	15	7	21	31	43	125
SL4.0ch12:10257331-10257666	Cluster_101476	336	253	53	163	0.818	+	AAAUUUCUAGAAGCUCUAUGU	29	83	21	N5	-1	16	0	40	158	19	14	6
SL4.0ch12:10262679-10263215	Cluster_101477	537	219	65	100	29	.	AUGACUCUGAUACCAUUUAAUAAG	15	66	24	N5	0	13	2	13	26	22	44	99
SL4.0ch12:10289043-10289353	Cluster_101478	311	196	6	143	31	.	AAUCCAAGAACUAUUUUAAUUAAU	10	12	24	N5	0	12	11	12	16	20	45	80
SL4.0ch12:10294745-10295050	Cluster_101479	306	303	0.782	294	45	-	AUGACAUAGUUCUGACUGACGAGA	57	14	24	N5	-1	15	11	12	45	18	37	165
SL4.0ch01:82781219-82781482	Cluster_10148	264	229	91	224	80	.	AUUUCAUGAUCAAACAGAACUCGC	19	11	24	N6	0	21	11	8	15	31	57	86
SL4.0ch12:10296687-10297394	Cluster_101480	708	411	1.061	357	0.703	.	CUCUGUGCUCACUAAACAAGGUUU	33	43	24	N5	0	22	11	17	48	33	97	183
SL4.0ch12:10371538-10372901	Cluster_101481	1364	270	97	237	26	.	AAUUAAUGAUAAAAAUUUGUGUGA	12	59	24	N5	0	30	18	28	15	19	54	106
SL4.0ch12:10373333-10373638	Cluster_101482	306	1337	352	1058	79	.	AGUAAACUUAGGCGGAUCAAGACC	246	72	24	N5	5	65	46	55	61	77	245	788
SL4.0ch12:10375431-10376026	Cluster_101483	596	384	0.992	362	58	.	AAUUUUGACAAUACAGAUAUGAAC	29	22	24	N5	0	37	12	15	13	59	86	162
SL4.0ch12:10377887-10378375	Cluster_101484	489	279	0.72	180	56	.	UGUGUCCAAAAUACCUCUGUCAUC	10	59	24	N5	0	23	9	13	35	25	67	107
SL4.0ch12:10472432-10473780	Cluster_101485	1349	216	58	196	5	.	AGACAACUUUUCGAACUCGAUAUG	6	30	24	N5	0	17	7	18	25	21	46	82
SL4.0ch12:10486410-10486701	Cluster_101486	292	166361	42971	678	1	+	GUGUGAAGCGAUCUCGUACUAAACGAAAC	28195	0.012	N	N2	-1	9405	102291	12311	13039	10883	9898	8534
SL4.0ch12:10487224-10487318	Cluster_101487	95	383	0.989	371	92	.	AUUCGAUGUCGGAGUCUAUAUUGG	51	16	24	N6	0.7	36	7	35	35	54	72	144
SL4.0ch12:10487408-10487941	Cluster_101488	534	856	210	850	81	.	AUAUGUUAGACGAGCCCCGAGAGU	64	69	24	N5	0	40	20	34	57	47	204	454
SL4.0ch12:10489045-10489466	Cluster_101489	422	1390	389	915	47	.	AGACACGUCAGUCAAAUGCUUUGG	53	79	24	N5	0.9	94	39	82	158	89	240	688
SL4.0ch01:82782935-82784040	Cluster_10149	1106	16933	43.724	9572	43	-	GAUCUAGUUUGACUUGGAACCAGU	6031	1	24	N5	-1	541	693	522	877	1464	1900	10936
SL4.0ch12:10490804-10491474	Cluster_101490	671	366	0.945	340	14	.	AUCAUGAAUUGUAUUUUCUUUGGC	16	16	24	N5	0	23	29	14	21	38	99	142
SL4.0ch12:10526563-10526854	Cluster_101491	292	716	1.849	693	0.915	+	GUGAAACAUCUGAAUUUAUCUUUC	511	52	24	N11	-1	7	10	11	15	8	40	625
SL4.0ch12:10528954-10529272	Cluster_101492	319	255	58	58	0.933	+	AACGACGAUCUGUAGUCCGUGACC	39	18	24	N5	-1	7	3	9	10	31	48	147
SL4.0ch12:10532988-10533187	Cluster_101493	200	321	0.829	314	0.723	.	AACAUAGACUCGAACUCGCGACGU	52	55	24	N6	0	15	14	11	25	27	48	181
SL4.0ch12:10616132-10616929	Cluster_101494	798	217	60	106	33	.	GCGAGAUUAGGGAGAGUGGCGAGU	14	77	N	N2	-1	33	13	7	16	9	41	98
SL4.0ch12:10617107-10617860	Cluster_101495	754	918	270	565	93	.	AAACAGAAUUUAUAGGAACUCGUC	96	37	24	N5	1	46	70	39	54	57	155	497
SL4.0ch12:10617947-10618288	Cluster_101496	342	708	1.828	110	0.86	+	UGAUUUGUAUAAUUCGCUAGAUAU	400	61	24	N5	-1	7	11	2	8	21	123	536
SL4.0ch12:10620760-10621180	Cluster_101497	421	3796	9.802	879	10	.	GCUCUUCAAGAUUUUAUUACUCA	671	7	23	N5	-1	124	167	493	445	437	1610	520
SL4.0ch12:10621547-10622234	Cluster_101498	688	572	177	130	0.806	+	UUGGUCUGCGAACUAAAAAUUCA	196	76	23	N5	-1	5	14	17	19	67	300	150
SL4.0ch12:10632333-10632568	Cluster_101499	236	208	37	4	0.837	+	AUCUCUCUGUAUUAUUUUGUAUUU	12	67	24	N11	-1	11	5	12	25	23	55	77
SL4.0ch01:1357756-1357946	Cluster_1015	191	548	115	205	0.088	-	AGAAAACUGUGAAUUAUAUGGAGA	129	30	24	N13	-1	34	11	18	45	49	80	311
SL4.0ch01:82784994-82785238	Cluster_10150	245	3333	806	3272	7	.	AAUAAACUUGAAUCUCUUUGAAGA	320	14	24	N6	11.8	199	262	133	261	251	1087	1140
SL4.0ch12:10639973-10640385	Cluster_101500	413	218	63	14	60	.	AUACGACAAAAGCAAGCUGUUAUC	9	38	24	N5	0	9	17	10	22	15	69	76
SL4.0ch12:10640475-10640599	Cluster_101501	125	293	0.757	229	0.819	+	AGGAACGUAAUUUGAAUAUUUAGG	96	27	24	N11	-1	8	7	10	24	26	48	170
SL4.0ch12:10642392-10642628	Cluster_101502	237	268	92	259	0.015	-	ACUUUUGUAGACUCCAUUUGUUGG	148	64	24	N11	-1	3	2	4	2	18	42	197
SL4.0ch12:10643164-10643433	Cluster_101503	270	386	0.997	381	0.044	-	GUAUAGUGAAUUCUGAUUAACAUU	42	72	24	N11	-1	56	18	40	10	49	79	134
SL4.0ch12:10647465-10647969	Cluster_101504	505	258	66	113	43	-	ACGGGCUCUUCAAGAUUUUAUUAU	66	72	24	N5	-1	13	11	8	19	34	45	128
SL4.0ch12:10670477-10670904	Cluster_101505	428	2547	677	921	28	.	AAAAAAUGAUAUGUAGGAUGAC	241	30	24	N5	1.7	109	161	85	112	410	757	913
SL4.0ch12:10673717-10674144	Cluster_101506	428	366	0.945	297	22	.	AGAGAUACUUAGAGCCUGUUUGGC	47	63	24	N5	0.9	35	21	14	49	33	90	124
SL4.0ch12:10674568-10674974	Cluster_101507	407	202	22	61	0.045	-	AGGUGUGUCUCUGAGAUUUCGGUC	12	85	24	N5	-1	16	20	15	27	29	26	69
SL4.0ch12:10683058-10683454	Cluster_101508	397	441	139	284	40	.	ACGGAUUUUCGAAUUUUUAAGG	95	26	24	N5	2	12	23	20	32	118	105	131
SL4.0ch12:10708175-10708850	Cluster_101509	676	933	209	615	41	.	AAGUGUGUCUCUGACAUUUUGGGC	110	61	24	N5	0.9	72	57	46	53	102	199	404
SL4.0ch01:82786087-82786434	Cluster_10151	348	300	0.775	79	97	.	AUGCGAUUUUUGGAGCCAAAGUGC	24	27	24	N5	0	36	15	19	17	32	66	115
SL4.0ch12:10712615-10713627	Cluster_101510	1013	1346	376	1265	60	.	AUAAAUGUGUGGAAUUUCAGGCAU	165	56	24	N5	1	78	48	68	83	148	219	702
SL4.0ch12:10713745-10715196	Cluster_101511	1452	1504	3.884	1290	82	.	AACGUGUAACUGACUUUUCGCUGC	187	98	24	N5	7	113	98	74	86	85	322	726
SL4.0ch12:10716585-10717356	Cluster_101512	772	6727	1770	3381	47	.	AAGUGUAUUUCUGAAAUUUCGAGC	607	16	24	N5	34	727	268	672	499	553	1516	2492
SL4.0ch12:10718135-10719172	Cluster_101513	1038	457	180	272	33	.	AUGACAUAUAAAAUGAGACGGAUG	22	82	24	N5	0	50	33	31	31	39	91	182
SL4.0ch12:10719317-10720633	Cluster_101514	1317	527	161	394	54	.	GUGUGGAACCAGAUUUGUGAG	22	7	24	N5	0	48	30	38	65	52	112	182
SL4.0ch12:10721619-10722347	Cluster_101515	729	397	1.025	351	38	.	AUGCGAUUGUGAUAUGAAAUCA	68	16	24	N5	0	37	16	20	29	107	61	127
SL4.0ch12:10725627-10726416	Cluster_101516	790	695	1.795	309	83	.	AAUGAAUGAAGAACACAAGAACU	29	48	24	N5	2	92	18	54	66	45	148	272
SL4.0ch12:10730392-10731954	Cluster_101517	1563	14780	3864	13560	0.954	+	UGGAAAGACUGGUUCUCAUGCC	2618	24	22	N5	-1	479	445	648	1854	5529	2923	2902
SL4.0ch12:10732045-10733295	Cluster_101518	1251	15116	39.032	13839	0.963	+	CAGAAUGAUCUUGUGAACCACA	1915	30	22	N5	-1	688	195	834	2912	4728	1258	4501
SL4.0ch12:10733620-10736663	Cluster_101519	3044	9922	2520	9540	0.987	+	UGACUAUGUGGAAUAAUUUGACAU	775	12	24	N5	-1	495	438	461	2338	1425	799	3966
SL4.0ch01:82786511-82787036	Cluster_10152	526	378	0.976	198	8	.	AUAUUGGACCUUAAAUUUGAAUU	24	13	24	N5	0	26	22	11	29	48	105	137
SL4.0ch12:10742058-10742476	Cluster_101520	419	327	0.844	299	0.896	+	AUGUUGGAUAAAUUAGGACAGAGG	41	28	24	N5	-1	31	18	24	20	30	77	127
SL4.0ch12:10966897-10967387	Cluster_101521	491	1806	463	921	32	.	AGUAACGUAUAUCAAUCUGACGCA	223	43	24	N5	2	120	161	97	144	236	422	626
SL4.0ch12:10979353-10979689	Cluster_101522	337	1033	267	1023	0.091	-	AUCUGUGAUAUUCUGUAAUGAC	229	97	24	N5	-1	33	49	14	51	329	224	333
SL4.0ch12:10980287-10980657	Cluster_101523	371	460	188	444	41	.	ACUUCUAGAAGUUGAAACUGACU	29	24	24	N5	0.8	40	24	24	34	45	119	174
SL4.0ch12:10985465-10985811	Cluster_101524	347	437	128	71	0.847	+	AUAAUACUUAGGACGGACAAAAAG	72	86	24	N5	-1	30	26	4	28	54	54	241
SL4.0ch12:10986674-10987110	Cluster_101525	437	1206	314	1014	0.92	+	CCGAUUCUACACUCUGGACGUGGU	262	71	24	N5	-1	37	24	15	94	60	160	816
SL4.0ch12:11030235-11030569	Cluster_101526	335	318	0.821	146	14	.	AAGUGUGUCUCUAAGAUUUCGGAU	61	3	24	N5	1	10	6	19	38	38	42	165
SL4.0ch12:11057176-11057758	Cluster_101527	583	2129	597	1885	96	.	AUGAAUGUCUGAGUCACUAAUAUC	291	9	24	N5	6.8	140	107	59	103	197	375	1148
SL4.0ch12:11058367-11060714	Cluster_101528	2348	6160	15.906	5784	93	.	AUUCGAUCGCAGACCUCUACCUGC	2307	34	24	N5	94	198	108	157	253	283	629	4532
SL4.0ch12:11063655-11064425	Cluster_101529	771	2340	6.042	1733	30	.	AACGUGGAAACCCUUCUGAAUA	205	18	24	N5	3.8	251	108	195	233	382	310	861
SL4.0ch01:82787984-82788222	Cluster_10153	239	1956	5.051	1878	0.882	+	AAUUGAUCUUGACAUUCUGAACA	361	74	23	N11	-1	206	85	75	132	455	627	376
SL4.0ch12:11106761-11106940	Cluster_101530	180	759	1.96	273	60	.	UGAUUUGUAUAAUUCGCUAGAUAC	298	33	24	N6	5.9	20	15	26	39	55	168	436
SL4.0ch12:11107038-11107415	Cluster_101531	378	237	12	171	62	.	UUUCGGCAUACAAACUCAUCCAGU	19	94	24	N5	0	14	5	10	19	16	60	113
SL4.0ch12:11121568-11122204	Cluster_101532	637	1832	4.731	796	25	.	UGCUCAUUUGUAGAAUACACCA	89	1	24	N5	1	115	63	102	131	226	431	764
SL4.0ch12:11123183-11123485	Cluster_101533	303	1394	300	1323	42	-	UGUGAAAAAAUAGAAGUAAAGAAC	599	2	24	N5	-1	74	36	34	68	145	208	829
SL4.0ch12:11123678-11125364	Cluster_101534	1687	6920	17.869	6537	72	.	ACUGUGCACUCUUUUUUCAGAAAG	562	36	24	N5	10	600	259	315	525	672	1522	3027
SL4.0ch12:11126070-11126307	Cluster_101535	238	1643	442	1522	0.057	-	UUGACUCACGAAAUUUGAACUGUG	349	5	24	N11	-1	52	68	54	110	78	437	844
SL4.0ch12:11126791-11127452	Cluster_101536	662	15935	4147	15878	40	.	AUGAUGUGAUCUCUUUUUUAUUGG	3968	0.07	24	N5	544.8	248	264	169	424	644	3119	11067
SL4.0ch12:11130869-11131139	Cluster_101537	271	293	0.757	285	0.819	+	ACGGAUAUGUUUGAAAUUCAAA	32	45	24	N11	-1	13	13	10	18	48	58	133
SL4.0ch12:11131725-11132605	Cluster_101538	881	1170	3.021	1159	26	.	CUGAUGACUGUUUCGAAAUUCGAC	121	29	24	N5	1	88	47	42	81	98	371	443
SL4.0ch12:11250251-11250453	Cluster_101539	203	1054	2.722	59	2	.	AAAAAGAUCUUUCAUACUGUG	143	91	N	N2	-1	164	65	169	365	151	77	63
SL4.0ch01:82788979-82790333	Cluster_10154	1355	1193	3.081	746	38	.	AAGAUGUGGAAUGUAAGAUUUAGU	48	50	24	N5	0.8	107	80	68	76	101	243	518
SL4.0ch12:11272746-11273262	Cluster_101540	517	603	157	450	0.954	+	AAGACGCAAGAAUCUCGACAAACG	387	92	24	N5	-1	21	8	16	15	10	30	503
SL4.0ch12:11281250-11282240	Cluster_101541	991	228	89	180	27	.	AUCCGGGACUCAAAAUUGAAAUG	9	57	24	N5	0	24	9	13	28	18	64	72
SL4.0ch12:11285096-11285769	Cluster_101542	674	1230	376	557	32	.	GAUGGAGUAAGAACUGAACAGGAG	21	63	24	N5	0	143	57	74	102	152	206	496
SL4.0ch12:11287852-11288321	Cluster_101543	470	390	1.007	60	0.941	+	GUGAUGGAGUAAGAACUGAACGGG	21	31	24	N5	-1	32	20	27	38	49	67	157
SL4.0ch12:11302055-11303703	Cluster_101544	1649	358	0.924	233	89	.	AUAAAUAAGUCCGACUGUGGUUCC	37	0	24	N5	0	28	7	17	42	24	54	186
SL4.0ch12:11370282-11370964	Cluster_101545	683	1766	460	835	38	.	GUAUAAGUGUCUCUGAGAUUUCGG	255	78	24	N5	6	84	69	80	137	145	285	966
SL4.0ch12:11372127-11372362	Cluster_101546	236	2423	657	2413	16	.	AUUCCGACUCUGGAUUCAAUCCUG	590	1	24	N6	15	153	106	173	124	130	527	1210
SL4.0ch12:11373418-11374315	Cluster_101547	898	362	0.935	219	49	.	UUUUAACUGAUGAAAUAAAGGAGC	23	58	24	N5	0	17	22	20	29	37	62	175
SL4.0ch12:11374592-11374917	Cluster_101548	326	483	147	478	0.888	+	GGUUAGAACGAUGGACAUAUAUACU	70	64	N	N2	-1	57	110	24	38	36	116	102
SL4.0ch12:11375882-11377136	Cluster_101549	1255	555	133	537	0.986	+	UUUUAACUGGUGUUCUCUGUGCUUACAG	34	53	N	N2	-1	104	253	39	42	41	29	47
SL4.0ch01:82795625-82795892	Cluster_10155	268	1981	515	1960	0.767	.	AUCUAAAUUUGACGACAUAAACUU	474	70	N	N2	-1	107	365	33	54	98	327	997
SL4.0ch12:11390096-11393919	Cluster_101550	3824	6886	17.781	6593	59	.	ACACAACUGUUAGACAAUCUUAUU	169	58	24	N5	10	534	215	394	501	846	1308	3088
SL4.0ch12:11394106-11394873	Cluster_101551	768	1424	377	169	0.956	+	GAUGUGUGCCGUAUGACUCCA	664	47	21	N5	-1	72	16	122	839	169	56	150
SL4.0ch12:11428065-11429179	Cluster_101552	1115	1297	349	476	0.796	.	AGAAACUGUAUAAUUCACU	87	59	N	N2	-1	179	83	48	133	107	277	470
SL4.0ch12:11438341-11438864	Cluster_101553	524	662	1.709	645	89	.	AAAAAACGACUAGUGAACACGACU	167	60	24	N5	2	53	27	54	37	78	121	292
SL4.0ch12:11515771-11516602	Cluster_101554	832	746	1.926	644	4	.	AAUUGACUUUUAAAAUCUAGACGU	142	51	24	N5	8	39	13	27	38	91	150	388
SL4.0ch12:11588951-11589933	Cluster_101555	983	406	1.048	200	71	.	GAAGACGUGUCUGUAGAGUCCA	20	58	24	N5	0	41	12	21	27	73	67	165
SL4.0ch12:11607684-11608344	Cluster_101556	661	579	195	532	61	.	GCGGGAUUGGCACUUUAUGACCA	20	1	24	N5	0	62	8	35	67	96	93	218
SL4.0ch12:11642900-11643088	Cluster_101557	189	966	294	74	0.946	+	AGCUUACGUGGAACUAUCUUGUGG	179	28	24	N11	-1	18	29	27	72	71	125	624
SL4.0ch12:11693544-11693753	Cluster_101558	210	270	97	119	0.041	-	CUUAGUUAACGAUCUUGGGCUAGA	68	67	24	N11	-1	17	25	18	53	10	35	112
SL4.0ch12:11695074-11696424	Cluster_101559	1351	458	183	333	48	.	AUAUAUCUUGGGCUAGCAGAAGGU	18	79	24	N5	0	50	17	25	44	61	70	191
SL4.0ch01:82796339-82796816	Cluster_10156	478	7409	1931	6118	47	.	CGUGCAGGAUCCAUUCGUGAAU	434	71	24	N5	18	532	274	456	740	1095	1696	2616
SL4.0ch12:11728452-11728935	Cluster_101560	484	401	1.035	239	36	.	AUAUAUACUAAUUUCUGAGCACGC	30	99	24	N5	0	21	32	32	36	28	72	180
SL4.0ch12:11729368-11730109	Cluster_101561	742	1240	302	107	0.075	-	AGAAGACUCUUGAAUUUUGAUAGG	454	90	24	N5	-1	30	93	6	33	138	136	804
SL4.0ch12:11731396-11733480	Cluster_101562	2085	1532	3.956	1160	62	.	UAACUACUUGAACAACUCA	55	68	24	N4	3.7	212	51	89	162	194	232	592
SL4.0ch12:11757489-11757559	Cluster_101563	71	229	91	109	46	.	GUUGCGAUCUGGAUUCCAGAAUCC	34	54	24	N6	-1	16	8	17	45	10	31	102
SL4.0ch12:11763090-11763633	Cluster_101564	544	322	0.831	210	0.848	+	UUGGAUUUUAGCAAGUGUGAAUGG	31	94	24	N5	-1	17	19	17	25	17	72	155
SL4.0ch12:11775566-11775882	Cluster_101565	317	451	165	51	73	-	AGAGAGAAGAUUGUUAGAUA	32	52	24	N5	-1	24	14	49	44	72	52	196
SL4.0ch12:11890159-11890805	Cluster_101566	647	267	89	180	13	.	GAUGACUGGGGUGAAGUC	115	52	N	N2	-1	129	6	12	10	27	17	66
[truncated: 104,323 more rows]
