# Supplementary material for: Sulfate Deficiency-Responsive MicroRNAs in Tomato Uncover an Expanded and Functionally Integrated Regulatory Network
Source: Int J Mol Sci. 2025 Aug 29;26(17):8392. doi: 10.3390/ijms26178392 (PMC12428225; doi:10.3390/ijms26178392)
Supplement: Supplementary file 1 [file ijms-26-08392-s001.zip › TableS6_miRNAs_DE.xlsx]

## Sheet: Description
Table S6. Differentially expressed miRNAs during sulfate deficiency conditions
Expression of sRNA clusters identified by ShortStack as miRNAs was used for conducting paired analysis of differential gene expression using DESeq2. We show the adjusted p-value and log2 Fold Change of expression (-S/+S) for miRNAs that had adjusted p-values < 0.05 and log2 FC > 0.5. NS: non-significant. NA: log2 FC not reported. In the table, "Cluster" refers to the hierarchical clustering in Fi…

## Sheet: Table S6
			Leaves				Roots
			3 weeks		4 weeks		3 weeks		4 weeks
miRNA	miRNA family	Cluster	Adjusted p-value	L2FC expression (-S/S comparison)	Adjusted p-value	L2FC expression (-S/S comparison)	Adjusted p-value	L2FC expression (-S/S comparison)	Adjusted p-value	L2FC expression (-S/S comparison)
sly-b4.0r1-14505_MIRNA	NA	1	0.000342006	4.61619	3.34e-27	9.19001	2.07e-05	4.24798	1.17e-08	6.31033
miRBase21_sly-MIR395a	miR395	1	0.00493863	3.6704	2.99e-22	5.89641	2.21e-15	3.62566	2.08e-21	5.51644
Cardoso2018_sly-miR395a-1	miR395	1	0.000620448	3.93487	1.17e-18	5.64767	1.15e-18	3.96412	1.14e-24	4.91132
Cardoso2018_sly-miR395a-4	miR395	1	6.32e-08	3.43555	4.39e-21	5.67242	6.35e-16	4.01913	7.08e-16	4.2622
Cardoso2018_sly-miR395a-3	miR395	1	6.32e-08	3.29364	1.17e-18	5.43838	6.91e-17	3.44896	8.77e-15	5.16615
Cardoso2018_sly-miR395a-2	miR395	1	9.13e-07	3.38519	7.99e-06	6.17095	5.03e-10	3.71304	2.51e-09	3.826
Cardoso2018_sly-miR395g	miR395	1	0.000620448	3.935	1.17e-18	5.648	1.15e-18	3.96412	1.14e-24	4.91132
sly-b4.0r1-14493_MIRNA	NA	1	6.32e-08	4.41953	1.12e-16	5.40509	NS	NA	NS	NA
miRBase21_sly-MIR395b	miR395	1	0.0043768	3.09629	4.39e-06	6.09068	NS	NA	NS	NA
miRBase21_sly-MIR9472	miR9472	2	NS	NA	1.16e-11	3.11128	0.00184166	1.30941	0.000606115	1.74599
Cardoso2018_sly-miR164f	miR164	2	NS	NA	NS	NA	0.017546	1.10358	NS	NA
miRBase21_sly-MIR5302a	miR5302	2	NS	NA	7.9e-05	1.59726	NS	NA	NS	NA
miRBase21_sly-MIR5302b	miR5302	2	NS	NA	7.9e-05	1.59726	NS	NA	NS	NA
Cardoso2018_sly-miR5368	miR5368	2	NS	NA	1.49e-05	2.44178	NS	NA	NS	NA
miRBase21_sly-MIR10531	miR10531	2	NS	NA	0.00175024	1.3629	NS	NA	NS	NA
Cardoso2018_sly-miR1128	miR1128	2	NS	NA	0.0201786	1.21322	NS	NA	NS	NA
Lunardon2020_sly-b2.5r1-147852_MIRNA	NA	2	NS	NA	0.0163083	1.49561	NS	NA	NS	NA
Cardoso2018_sly-miR1446-1	miR1446	2	NS	NA	0.000124635	3.53324	NS	NA	NS	NA
Cardoso2018_sly-miR1446-2	miR1446	2	NS	NA	0.000793247	3.47282	NS	NA	NS	NA
Cardoso2018_sly-miR3627	miR3627	2	NS	NA	0.0188271	1.30752	NS	NA	NS	NA
Cardoso2018_sly-miR8032d	miR8032	2	NS	NA	0.0258394	0.947458	NS	NA	NS	NA
miRBase21_sly-MIR169e	miR169	3	0.000945153	-1.95045	0.000405647	-3.39836	0.00577979	-1.86663	NS	NA
Cardoso2018_sly-miR399a-4	miR399	3	NS	NA	4.64e-05	-2.28305	NS	NA	0.00309223	-4.06764
miRBase21_sly-MIR10528	miR10528	3	NS	NA	NS	NA	0.0396848	-1.07065	NS	NA
Lunardon2020_sly-b2.5r1-49254_MIRNA	NA	3	NS	NA	NS	NA	0.0396848	-1.35067	NS	NA
Cardoso2018_sly-miR171f	miR171	3	NS	NA	NS	NA	0.0190594	-1.17064	NS	NA
miRBase21_sly-MIR403	miR403	3	NS	NA	NS	NA	0.0396848	-0.943813	NS	NA
Cardoso2018_sly-miR408a	miR408	3	NS	NA	6.61e-07	-2.50872	NS	NA	0.00797815	-1.33742
miRBase21_sly-MIR10539	miR10539	3	NS	NA	8.83e-09	-2.31884	NS	NA	NS	NA
Lunardon2020_sly-b2.5r1-31088_MIRNA	NA	3	NS	NA	0.000939049	-1.65809	NS	NA	NS	NA
miRBase21_sly-MIR167b	miR167	3	NS	NA	0.000291061	-2.08801	NS	NA	NS	NA
Cardoso2018_sly-miR167a-2	miR167	3	NS	NA	0.0386196	-1.07758	NS	NA	NS	NA
Cardoso2018_sly-miR171b-2	miR171	3	NS	NA	0.023231	-0.908177	NS	NA	NS	NA
miRBase21_sly-MIR172b	miR172	3	NS	NA	0.00825069	-1.27392	NS	NA	NS	NA
miRBase21_sly-MIR390a	miR390	3	NS	NA	0.00893324	-1.21141	NS	NA	NS	NA
miRBase21_sly-MIR397	miR397	3	NS	NA	7.99e-06	-2.09117	NS	NA	NS	NA
Cardoso2018_sly-miR398b	miR398	3	NS	NA	0.000892464	-1.28794	NS	NA	NS	NA
Cardoso2018_sly-miR399i-1	miR399	3	NS	NA	0.000323174	-2.87371	NS	NA	NS	NA
miRBase21_sly-MIR408	miR408	3	NS	NA	4.64e-05	-2.11774	NS	NA	NS	NA
miRBase21_sly-MIR827	miR827	3	NS	NA	0.00550858	-2.59925	NS	NA	NS	NA
