# Supplementary material for: Sulfate Deficiency-Responsive MicroRNAs in Tomato Uncover an Expanded and Functionally Integrated Regulatory Network
Source: Int J Mol Sci. 2025 Aug 29;26(17):8392. doi: 10.3390/ijms26178392 (PMC12428225; doi:10.3390/ijms26178392)
Supplement: Supplementary file 1 [file ijms-26-08392-s001.zip › TableS7_AME.xlsx]

## Sheet: Description
Table S7. Enriched TF motifs in sulfate deficiency-responsive miRNA promoters
Enriched motifs in miRNA promoters were determined using the AME tool of the MEME suite. Two independent analyses were carried out, one considering the promoters (3000 bp upstream of the annotated miRNA gene) of miRNAs DE in leaves and one for DE miRNAs in roots. Rank: indicates the ranking of the enriched motif oin the sorted results; motif_DB: database from which the motif was obtained (Arabido…

## Sheet: Table S7
rank	motif_DB	motif_ID	Family	motif_alt_ID	consensus	p-value	adj_p-value	E-value	tests	FASTA_max	pos	neg	PWM_min	TP	%TP	FP	%FP	Tissue
1	motif_db/ARABD/ArabidopsisDAPv1.meme	C2C2dof_tnt.At4g38000_col_a_m1	DOF	At4g38000/DOF4.7	HTTTTTWTTTTTTTTTTTTWWCTTTTTH	1.75e-17	7.53e-15	1.35e-11	431	22	22	1012	6.52	16	72.73	38	3.75	Leaves
1	motif_db/ARABD/ArabidopsisDAPv1.meme	C2C2dof_tnt.AT1G69570_col_a_m1	DOF	AT1G69570/CDF5	TTTTYACTTTTTYTTTTTTTTTTTTTW	2.78e-16	6.48e-14	1.16e-10	233	11	11	1001	34.1	8	72.73	2	0.2	Roots
2	motif_db/ARABD/ArabidopsisDAPv1.meme	C2C2dof_tnt.OBP3_col_a_m1	DOF	OBP3	TTTWCTTTTTHHYTTTTTTTT	3.34e-17	1.47e-14	2.63e-11	439	22	22	1012	4.29	19	86.36	86	8.5	Leaves
2	motif_db/ARABD/ArabidopsisDAPv1.meme	C2C2dof_tnt.AT5G66940_col_a_m1	DOF	AT5G66940/DOF5.8	WHTTTTTTHYTTTTTACTTTTTNHTTTWW	3.08e-16	7.66e-14	1.37e-10	249	11	11	1001	8.15	10	90.91	17	1.7	Roots
3	motif_db/ARABD/ArabidopsisDAPv1.meme	C2H2_tnt.TF3A_col_a_m1	C2H2	TF3A	CYTCCTCCTCCTCCTCCTC	3.14e-13	1.95e-11	3.49e-08	62	11	11	1001	62.5	6	54.55	0	0	Roots
3	motif_db/JASPAR/JASPAR2024_CORE_plants_non-redundant_v2.meme	MA1274.1	DOF	DOF3.6	TTTWCTTTTTHHYTTTTTTTT	3.34e-17	1.47e-14	2.63e-11	439	22	22	1012	4.29	19	86.36	86	8.5	Leaves
4	motif_db/ARABD/ArabidopsisDAPv1.meme	C2C2dof_tnt.AT5G66940_col_a_m1	DOF	AT5G66940/DOF5.8	WHTTTTTTHYTTTTTACTTTTTNHTTTWW	2.46e-16	1.04e-13	1.86e-10	423	22	22	1012	4.1	18	81.82	77	7.61	Leaves
4	motif_db/ARABD/ArabidopsisDAPv1.meme	C2C2dof_tnt.At4g38000_col_a_m1	DOF	At4g38000/DOF4.7	HTTTTTWTTTTTTTTTTTTWWCTTTTTH	8.43e-14	2.45e-11	4.39e-08	291	11	11	1001	6.75	9	81.82	18	1.8	Roots
5	motif_db/ARABD/ArabidopsisDAPv1.meme	C2C2dof_tnt.Adof1_col_a_m1	DOF	Adof1	AAAAAVAAAAAGTARAAAAWR	6.64e-16	3.49e-13	6.25e-10	526	22	22	1012	3.34	18	81.82	82	8.1	Leaves
5	motif_db/ARABD/ArabidopsisDAPv1.meme	C2C2dof_tnt.OBP3_col_a_m1	DOF	OBP3	TTTWCTTTTTHHYTTTTTTTT	1.46e-13	4.35e-11	7.79e-08	298	11	11	1001	4.63	10	90.91	36	3.6	Roots
6	motif_db/ARABD/ArabidopsisDAPv1.meme	C2C2dof_tnt.OBP3_colamp_a_m1	DOF	OBP3	TTTTTTYTTTWDCTTTTTN	2.53e-15	1.58e-12	2.83e-09	625	22	22	1012	2.4	20	90.91	137	13.54	Leaves
6	motif_db/JASPAR/JASPAR2024_CORE_plants_non-redundant_v2.meme	MA1274.1	DOF	DOF3.6	TTTWCTTTTTHHYTTTTTTTT	1.46e-13	4.35e-11	7.79e-08	298	11	11	1001	4.63	10	90.91	36	3.6	Roots
7	motif_db/ARABD/ArabidopsisDAPv1.meme	C2H2_tnt.TF3A_col_a_m1	DOF	TFIIIA	CYTCCTCCTCCTCCTCCTC	2.08e-14	3.12e-12	5.58e-09	150	22	22	1012	18.8	13	59.09	27	2.67	Leaves
7	motif_db/JASPAR/JASPAR2024_CORE_plants_non-redundant_v2.meme	MA1268.2	DOF	CDF5	TTYACTTTTTYTTTTTTTTTT	1.86e-13	4.92e-11	8.8e-08	265	11	11	1001	19.9	7	63.64	3	0.3	Roots
8	motif_db/ARABD/ArabidopsisDAPv1.meme	C2C2dof_tnt.AT1G47655_colamp_a_m1	DOF	AT1G47655	YYTTTTDCTTTTTBT	2.44e-14	1.45e-11	2.59e-08	594	22	22	1012	2.81	20	90.91	155	15.32	Leaves
8	motif_db/ARABD/ArabidopsisDAPv1.meme	C2C2dof_tnt.COG1_col_a_m1	DOF	COG1	RWAAAAADDAAAAAGTRAAAA	1.86e-13	5.86e-11	1.05e-07	316	11	11	1001	11.4	7	63.64	3	0.3	Roots
9	motif_db/ARABD/ArabidopsisDAPv1.meme	C2C2dof_tnt.CDF3_colamp_a_m1	DOF	CDF3	TKYACTTTTTNHYTTTTT	4.38e-14	1.97e-11	3.52e-08	449	22	22	1012	2.25	20	90.91	160	15.81	Leaves
9	motif_db/ARABD/ArabidopsisDAPv1.meme	C2C2dof_tnt.CDF3_colamp_a_m1	DOF	CDF3	TKYACTTTTTNHYTTTTT	5e-13	1.46e-10	2.61e-07	292	11	11	1001	5.23	9	81.82	23	2.3	Roots
10	motif_db/ARABD/ArabidopsisDAPv1.meme	C2C2dof_tnt.AT1G69570_colamp_a_m1	DOF	AT1G69570/CDF5	WAAAAAAAAAAARAAAAAGTR	4.44e-14	2.03e-11	3.63e-08	456	22	22	1012	4.37	16	72.73	68	6.72	Leaves
10	motif_db/ARABD/ArabidopsisDAPv1.meme	C2C2gata_tnt.GATA16_col_a_m1	GATA	GATA16	CATCATCATCATCATCATCATCATCAT	2.61e-11	2.87e-10	5.13e-07	11	11	11	1001	2.96	6	54.55	3	0.3	Roots
11	motif_db/JASPAR/JASPAR2024_CORE_plants_non-redundant_v2.meme	MA1281.2	DOF	DOF5.1	AAAAAGWAAAAARAAAAAR	5.7e-14	2.72e-11	4.88e-08	478	22	22	1012	2.27	21	95.45	198	19.57	Leaves
11	motif_db/ARABD/ArabidopsisDAPv1.meme	C2C2dof_tnt.AT1G69570_colamp_a_m1	DOF	AT1G69570/CDF5	WAAAAAAAAAAARAAAAAGTR	1.22e-12	3.64e-10	6.51e-07	299	11	11	1001	13.7	7	63.64	5	0.5	Roots
12	motif_db/ARABD/ArabidopsisDAPv1.meme	C2C2dof_tnt.AT5G02460_col_a_m1	DOF	AT5G02460/PEAR2	RAAAAAGWAAAAARAAAAARA	8.38e-14	3.82e-11	6.84e-08	456	22	22	1012	3.06	19	86.36	136	13.44	Leaves
12	motif_db/ARABD/ArabidopsisDAPv1.meme	NAC_tnt.NTM1_colamp_a_m1	NAC	NTM1	AAAAAAAADNAAAAAGTAAAW	1.22e-12	3.7e-10	6.63e-07	303	11	11	1001	8.93	8	72.73	13	1.3	Roots
13	motif_db/JASPAR/JASPAR2024_CORE_plants_non-redundant_v2.meme	MA1267.2	DOF	DOF5.8	TTTTTHYTTTTTACTTTTT	1.21e-13	5.7e-11	1.02e-07	471	22	22	1012	5.59	13	59.09	32	3.16	Leaves
13	motif_db/ARABD/ArabidopsisDAPv1.meme	C2C2dof_tnt.Adof1_col_a_m1	DOF	Adof1	AAAAAVAAAAAGTARAAAAWR	2.93e-12	1.03e-09	1.85e-06	352	11	11	1001	5.4	8	72.73	15	1.5	Roots
14	motif_db/ARABD/ArabidopsisDAPv1.meme	C2C2dof_tnt.AT2G28810_col_a_m1	DOF	AT2G28810	TTYTTTTTTTTTWACTTTTTB	1.1e-12	5.44e-10	9.73e-07	496	22	22	1012	2.73	18	81.82	130	12.85	Leaves
14	motif_db/ARABD/ArabidopsisDAPv1.meme	AP2EREBP_tnt.AT1G71450_col_a_m1	AP2/ERF	AT1G71450/FUF1	CDCCRCCRCCDCCRCCGYCR	2.93e-11	1.29e-09	2.31e-06	44	11	11	1001	7.38	7	63.64	10	1	Roots
15	motif_db/ARABD/ArabidopsisDAPv1.meme	C2C2dof_tnt.AT5G66940_colamp_a_m1	DOF	AT5G66940/DOF5.8	TTTWTTTACTTTTTBYTTTTT	2.83e-12	1.2e-09	2.15e-06	424	22	22	1012	2.75	17	77.27	113	11.17	Leaves
15	motif_db/ARABD/ArabidopsisDAPv1.meme	C2C2gata_tnt.ZML2_col_a_m1	GATA	ZML2	CATCATCATCATCATCATC	5.27e-11	1.53e-09	2.74e-06	29	11	11	1001	11800	5	45.45	0	0	Roots
16	motif_db/JASPAR/JASPAR2024_CORE_plants_non-redundant_v2.meme	MA1270.2	DOF	DOF3.2	TWACTTTTTNNYTTTT	6.66e-12	3.04e-09	5.45e-06	457	22	22	1012	1.94	19	86.36	175	17.29	Leaves
16	motif_db/JASPAR/JASPAR2024_CORE_plants_non-redundant_v2.meme	MA1267.2	DOF	DOF5.8	TTTTTHYTTTTTACTTTTT	9.26e-12	2.78e-09	4.97e-06	300	11	11	1001	6.54	8	72.73	18	1.8	Roots
17	motif_db/ARABD/ArabidopsisDAPv1.meme	C2C2dof_tnt.OBP1_col_a_m1	DOF	OBP1	HHYYTTYTTTTTTWVCTTTTT	5.71e-12	3.17e-09	5.68e-06	556	22	22	1012	1.97	21	95.45	250	24.7	Leaves
17	motif_db/ARABD/ArabidopsisDAPv1.meme	C2C2gata_tnt.GATA15_col_b_m1	GATA	GATA15	CATCATCATCATCATCATC	5.27e-11	3.16e-09	5.67e-06	60	11	11	1001	3210	5	45.45	0	0	Roots
18	motif_db/ARABD/ArabidopsisDAPv1.meme	C2C2dof_tnt.AT1G69570_col_a_m1	DOF	AT1G69570/CDF5	TTTTYACTTTTTYTTTTTTTTTTTTTW	1.14e-11	4.37e-09	7.82e-06	385	22	22	1012	1.84	20	90.91	216	21.34	Leaves
18	motif_db/ARABD/ArabidopsisDAPv1.meme	C2C2dof_tnt.AT1G47655_colamp_a_m1	DOF	AT1G47655	YYTTTTDCTTTTTBT	8.25e-12	3.23e-09	5.79e-06	392	11	11	1001	2.53	11	100	93	9.29	Roots
19	motif_db/ARABD/ArabidopsisDAPv1.meme	ABI3VP1_tnt.VRN1_col_a_m1	B3	VRN1	TTTTTTTTTTTTTTTTTTTTTTTTTTKTB	5.15e-10	6.19e-09	1.11e-05	12	22	22	1012	1.25	7	31.82	5	0.49	Leaves
19	motif_db/ARABD/ArabidopsisDAPv1.meme	C2C2gata_tnt.GATA1_col_a_m1	GATA	GATA1	RTGRTGRTGRTGRTG	5.27e-11	7.28e-09	1.3e-05	138	11	11	1001	406	5	45.45	0	0	Roots
20	motif_db/JASPAR/JASPAR2024_CORE_plants_non-redundant_v2.meme	MA1278.2	DOF	DOF3.4	TTYTTTTTTWVCTTTTT	1.2e-11	6.96e-09	1.24e-05	578	22	22	1012	3.64	14	63.64	64	6.32	Leaves
20	motif_db/ARABD/ArabidopsisDAPv1.meme	C2C2dof_tnt.OBP1_col_a_m1	DOF	OBP1	HHYYTTYTTTTTTWVCTTTTT	5.23e-11	1.7e-08	3.04e-05	324	11	11	1001	3.85	9	81.82	42	4.2	Roots
21	motif_db/JASPAR/JASPAR2024_CORE_plants_non-redundant_v2.meme	MA1268.2	DOF	CDF5	TTYACTTTTTYTTTTTTTTTT	2.44e-11	9.67e-09	1.73e-05	397	22	22	1012	45.2	7	31.82	2	0.2	Leaves
21	motif_db/ARABD/ArabidopsisDAPv1.meme	C2C2dof_tnt.CDF3_col_a_m1	DOF	CDF3	AAAARDNAAAAAGTRAAAA	6.49e-11	1.86e-08	3.32e-05	286	11	11	1001	10.5	6	54.55	4	0.4	Roots
22	motif_db/JASPAR/JASPAR2024_CORE_plants_non-redundant_v2.meme	MA1281.2	DOF	DOF5.1	AAAAAGWAAAAARAAAAAR	9.84e-11	2.87e-08	5.14e-05	292	11	11	1001	2.21	11	100	118	11.79	Roots
22	motif_db/ARABD/ArabidopsisDAPv1.meme	C2C2gata_tnt.GATA16_col_a_m1	GATA	GATA16	CATCATCATCATCATCATCATCATCAT	2.7e-09	1.62e-08	2.9e-05	6	22	22	1012	350	5	22.73	0	0	Leaves
23	motif_db/ARABD/ArabidopsisDAPv1.meme	MADS_tnt.AGL42_col_a_m1	MADS	AGL42	CATCATY	4.46e-11	2.08e-08	3.72e-05	466	22	22	1012	6.11	6	27.27	0	0	Leaves
23	motif_db/ARABD/ArabidopsisDAPv1.meme	MADS_tnt.AGL42_col_a_m1	MADS	AGL42	CATCATY	5.27e-11	3e-08	5.37e-05	569	11	11	1001	9.42	5	45.45	0	0	Roots
24	motif_db/ARABD/ArabidopsisDAPv1.meme	C2C2dof_tnt.AT5G02460_col_a_m1	DOF	AT5G02460/PEAR2	RAAAAAGWAAAAARAAAAARA	1.22e-10	3.36e-08	6.01e-05	275	11	11	1001	3.25	10	90.91	76	7.59	Roots
24	motif_db/ARABD/ArabidopsisDAPv1.meme	NAC_tnt.NTM1_colamp_a_m1	NAC	NTM1	AAAAAAAADNAAAAAGTAAAW	5.92e-11	2.38e-08	4.26e-05	402	22	22	1012	10.5	9	40.91	13	1.28	Leaves
25	motif_db/JASPAR/JASPAR2024_CORE_plants_non-redundant_v2.meme	MA2417.1	AP2/ERF	EREB71	CACCGVCYMC	3.15e-10	3.72e-08	6.65e-05	118	11	11	1001	41.9	5	45.45	1	0.1	Roots
25	motif_db/ARABD/ArabidopsisPBM_20140210.meme	ICU4	HD-ZIP	ICU4	TAATDATT	4.46e-11	2.63e-08	4.71e-05	590	22	22	1012	2.31	6	27.27	0	0	Leaves
26	motif_db/ARABD/ArabidopsisDAPv1.meme	C2C2gata_tnt.GATA1_col_a_m1	GATA	GATA1	RTGRTGRTGRTGRTG	3.08e-10	4.68e-08	8.38e-05	152	22	22	1012	338	6	27.27	1	0.1	Leaves
26	motif_db/ARABD/ArabidopsisDAPv1.meme	C2C2gata_tnt.ZML1_col_a_m1	GATA	ZML1	TCATCATCATCATCA	1.1e-09	4.5e-08	8.05e-05	41	11	11	1001	133	5	45.45	2	0.2	Roots
27	motif_db/JASPAR/JASPAR2024_CORE_plants_non-redundant_v2.meme	MA1279.2	DOF	DOF1.5	AAADDAAAAAGTRAAA	2.8e-10	1.02e-07	0.000183	364	11	11	1001	3.73	8	72.73	30	3	Roots
27	motif_db/ARABD/ArabidopsisDAPv1.meme	C2C2gata_tnt.ZML2_col_a_m1	GATA	ZML2	CATCATCATCATCATCATC	2.7e-09	4.86e-08	8.7e-05	18	22	22	1012	10400	5	22.73	0	0	Leaves
28	motif_db/ARABD/ArabidopsisDAPv1.meme	C2C2dof_tnt.At3g45610_col_a_m1	DOF	At3g45610/DOF6	KTWACTTTTTNNYTTTTTT	1.83e-10	8.7e-08	0.000156	475	22	22	1012	1.98	18	81.82	178	17.59	Leaves
28	motif_db/ARABD/ArabidopsisDAPv1.meme	C2C2dof_tnt.AT5G66940_colamp_a_m1	DOF	AT5G66940/DOF5.8	TTTWTTTACTTTTTBYTTTTT	3.52e-10	1.08e-07	0.000194	308	11	11	1001	4.9	8	72.73	31	3.1	Roots
29	motif_db/ARABD/ArabidopsisDAPv1.meme	C2C2dof_tnt.OBP3_colamp_a_m1	DOF	OBP3	TTTTTTYTTTWDCTTTTTN	2.77e-10	1.1e-07	0.000196	396	11	11	1001	2.14	10	90.91	83	8.29	Roots
29	motif_db/ARABD/ArabidopsisDAPv1.meme	C2C2gata_tnt.GATA15_col_b_m1	GATA	GATA15	CATCATCATCATCATCATC	2.7e-09	1.19e-07	0.000213	44	22	22	1012	2320	5	22.73	0	0	Leaves
30	motif_db/ARABD/ArabidopsisDAPv1.meme	AP2EREBP_tnt.ERF104_col_a_m1	AP2/ERF	ERF104	CDCCDCCDCCGCCGCCRYH	4.14e-09	2.07e-07	0.00037	50	22	22	1012	10.2	8	36.36	15	1.48	Leaves
30	motif_db/ARABD/ArabidopsisDAPv1.meme	NAC_tnt.ANAC079_col_m1	NAC	ANAC079	RTWRCGTGTDDNACAMGHAAH	2.91e-09	1.4e-07	0.00025	48	11	11	1001	18.4	5	45.45	3	0.3	Roots
31	motif_db/ARABD/ArabidopsisDAPv1.meme	C2C2dof_tnt.At5g62940_col_a_m1	DOF	At5g62940/DOF5.6	RAAAAAADVAAAAAGKWAAWA	5.09e-10	1.79e-07	0.00032	351	11	11	1001	6.1	7	63.64	17	1.7	Roots
31	motif_db/JASPAR/JASPAR2024_CORE_plants_non-redundant_v2.meme	MA2417.1	AP2/ERF	EREB71	CACCGVCYMC	1.55e-09	2.79e-07	0.0005	180	22	22	1012	21.2	9	40.91	21	2.08	Leaves
32	motif_db/ARABD/ArabidopsisDAPv1.meme	AP2EREBP_tnt.AT1G71450_col_a_m1	AP2/ERF	AT1G71450/FUF1	CDCCRCCRCCDCCRCCGYCR	2.97e-09	3.09e-07	0.000553	104	22	22	1012	10.1	9	40.91	23	2.27	Leaves
32	motif_db/ARABD/ArabidopsisDAPv1.meme	AP2EREBP_tnt.ERF104_col_a_m1	AP2/ERF	ERF104	CDCCDCCDCCGCCGCCRYH	6.52e-09	1.89e-07	0.000338	29	11	11	1001	17.9	5	45.45	4	0.4	Roots
33	motif_db/ARABD/ArabidopsisPBM_20140210.meme	AHL12_3ary	AHL	AHL12_3ary	AWWWWWWT	3.52e-10	2.42e-07	0.000433	687	11	11	1001	1.49	8	72.73	31	3.1	Roots
33	motif_db/ARABD/ArabidopsisDAPv1.meme	C2C2gata_tnt.ZML1_col_a_m1	GATA	ZML1	TCATCATCATCATCA	1.6e-08	4.79e-07	0.000858	30	22	22	1012	107	5	22.73	1	0.1	Leaves
34	motif_db/JASPAR/JASPAR2024_CORE_plants_non-redundant_v2.meme	MA2082.1	HD-ZIP	PK20392.1	AATMAT	1.22e-09	7.08e-07	0.00127	582	22	22	1012	1.98	6	27.27	2	0.2	Leaves
34	motif_db/ARABD/ArabidopsisDAPv1.meme	NAC_tnt.ANAC011_col_a_m1	NAC	ANAC011	GTTRCTTGHDDNWSAAGCAAC	6.52e-09	3.13e-07	0.00056	48	11	11	1001	35.3	5	45.45	4	0.4	Roots
35	motif_db/ARABD/ArabidopsisDAPv1.meme	NAC_tnt.ANAC079_col_m1	NAC	ANAC079	RTWRCGTGTDDNACAMGHAAH	1.93e-08	8.86e-07	0.00159	46	22	22	1012	20.8	6	27.27	5	0.49	Leaves
35	motif_db/JASPAR/JASPAR2024_CORE_plants_non-redundant_v2.meme	MA1784.1	NAC	NAC011	GTTGCTTSWNHHDCAAGYAAC	6.52e-09	3.13e-07	0.00056	48	11	11	1001	35.3	5	45.45	4	0.4	Roots
36	motif_db/ARABD/ArabidopsisDAPv1.meme	REM_tnt.REM19_colamp_a_m1	B3	REM19	WTDWMAAAAAAAAAAAAAAAA	1.82e-09	3.3e-07	0.00059	181	11	11	1001	4.03	9	81.82	65	6.49	Roots
36	motif_db/ARABD/ArabidopsisDAPv1.meme	NAC_tnt.ANAC092_colamp_a_m1	NAC	ANAC092	TTDCKTGTNNHACAMGYWAY	1.93e-08	9.05e-07	0.00162	47	22	22	1012	21	6	27.27	5	0.49	Leaves
37	motif_db/ARABD/ArabidopsisDAPv1.meme	AP2EREBP_tnt.ERF10_col_a_m1	AP2/ERF	ERF10	NCCDCCNYCDCCGCCGCCRYH	1.6e-08	4.32e-07	0.000773	27	11	11	1001	2.46	6	54.55	15	1.5	Roots
37	motif_db/JASPAR/JASPAR2024_CORE_plants_non-redundant_v2.meme	MA2374.1	HD-ZIP	AHL13	ATATAATT	2.7e-09	1.58e-06	0.00284	587	22	22	1012	2.34	5	22.73	0	0	Leaves
38	motif_db/ARABD/ArabidopsisDAPv1.meme	AP2EREBP_tnt.ERF48_col_a_m1	AP2/ERF	ERF48	GGMGGYGGHGGYGGYGGTGGW	2.19e-08	5.91e-07	0.00106	27	11	11	1001	2.27	6	54.55	16	1.6	Roots
38	motif_db/ARABD/ArabidopsisPBM_20140210.meme	AHL12_3ary	HD-ZIP	AHL12_3ary	AWWWWWWT	2.7e-09	1.66e-06	0.00297	615	22	22	1012	2.43	5	22.73	0	0	Leaves
39	motif_db/ARABD/ArabidopsisDAPv1.meme	C2C2dof_tnt.AT3G52440_colamp_a_m1	DOF	AT3G52440	WWDTTHACTTTTTNHYTTTTT	3.68e-09	1.68e-06	0.00301	457	22	22	1012	1.95	18	81.82	214	21.15	Leaves
39	motif_db/ARABD/ArabidopsisDAPv1.meme	NAC_tnt.ANAC092_colamp_a_m1	NAC	ANAC092	TTDCKTGTNNHACAMGYWAY	1.3e-08	6.48e-07	0.00116	50	11	11	1001	18.5	5	45.45	5	0.5	Roots
40	motif_db/ARABD/ArabidopsisDAPv1.meme	C2C2dof_tnt.At3g45610_col_a_m1	DOF	At3g45610/DOF6	KTWACTTTTTNNYTTTTTT	2.11e-09	6.63e-07	0.00119	315	11	11	1001	3.9	8	72.73	40	4	Roots
40	motif_db/JASPAR/JASPAR2024_CORE_plants_non-redundant_v2.meme	MA0938.3	NAC	NAC058	TTACKTGTDNMACAAGWAA	3.8e-08	1.75e-06	0.00313	46	22	22	1012	14	6	27.27	6	0.59	Leaves
41	motif_db/JASPAR/JASPAR2024_CORE_plants_non-redundant_v2.meme	MA1278.2	DOF	DOF3.4	TTYTTTTTTWVCTTTTT	1.9e-09	6.72e-07	0.0012	353	11	11	1001	2.25	10	90.91	102	10.19	Roots
41	motif_db/ARABD/ArabidopsisPBM_20140210.meme	AHL20_3ary	HD-ZIP	AHL20_3ary	AWWATWWT	3.01e-09	1.81e-06	0.00324	602	22	22	1012	1.94	10	45.45	34	3.36	Leaves
42	motif_db/ARABD/ArabidopsisDAPv1.meme	C2C2dof_tnt.At5g62940_col_a_m1	DOF	At5g62940/DOF5.6	RAAAAAADVAAAAAGKWAAWA	3.97e-09	2.01e-06	0.0036	507	22	22	1012	1.98	18	81.82	215	21.25	Leaves
42	motif_db/ARABD/ArabidopsisPBM_20140210.meme	YAB5	YAB	YAB5	AATGATTA	1.1e-09	7.1e-07	0.00127	647	11	11	1001	1.57	5	45.45	2	0.2	Roots
43	motif_db/ARABD/ArabidopsisDAPv1.meme	HMG_tnt.3XHMGBOX1_colamp_a_m1	HMG	3XHMGBOX1	WCCACCACCACCWCC	1.78e-08	2.6e-06	0.00466	146	22	22	1012	14.9	8	36.36	19	1.88	Leaves
43	motif_db/JASPAR/JASPAR2024_CORE_plants_non-redundant_v2.meme	MA0938.3	NAC	NAC058	TTACKTGTDNMACAAGWAA	1.3e-08	7.13e-07	0.00128	55	11	11	1001	11.8	5	45.45	5	0.5	Roots
44	motif_db/ARABD/ArabidopsisDAPv1.meme	Orphan_tnt.BBX31_col_a_m1	BBX	BBX31	AAAAAGTAAAAARDW	5.74e-09	2.88e-06	0.00516	502	22	22	1012	1.52	20	90.91	302	29.84	Leaves
44	motif_db/JASPAR/JASPAR2024_CORE_plants_non-redundant_v2.meme	MA1833.2	AP2/ERF	Zm00001d049364	CCGCCGCCGCC	3.11e-08	1.34e-06	0.0024	43	11	11	1001	1.1	7	63.64	34	3.4	Roots
45	motif_db/JASPAR/JASPAR2024_CORE_plants_non-redundant_v2.meme	MA1823.2	DOF	Zm00001d027846	AAAGAAAA	4.28e-09	2.93e-06	0.00524	684	22	22	1012	1.95	18	81.82	216	21.34	Leaves
45	motif_db/ARABD/ArabidopsisDAPv1.meme	C2C2dof_tnt.AT3G52440_colamp_a_m1	DOF	AT3G52440	WWDTTHACTTTTTNHYTTTTT	4.15e-09	1.42e-06	0.00255	343	11	11	1001	4.02	8	72.73	44	4.4	Roots
46	motif_db/ARABD/ArabidopsisDAPv1.meme	HMG_tnt.3XHMGBOX1_colamp_a_m1	HMG	3XHMGBOX1	WCCACCACCACCWCC	1.77e-08	1.5e-06	0.00269	85	11	11	1001	2.66	7	63.64	31	3.1	Roots
46	motif_db/ARABD/ArabidopsisDAPv1.meme	MYB_tnt.MYB30_col_a_m1	MYB	MYB30	BYHCCAACYACCAMC	1.16e-08	3.2e-06	0.00573	275	22	22	1012	2.17	15	68.18	137	13.54	Leaves
47	motif_db/JASPAR/JASPAR2024_CORE_plants_non-redundant_v2.meme	MA1784.1	NAC	NAC011	GTTGCTTSWNHHDCAAGYAAC	6.97e-08	3.2e-06	0.00574	46	22	22	1012	39.9	6	27.27	7	0.69	Leaves
47	motif_db/ARABD/ArabidopsisDAPv1.meme	NAC_tnt.ANAC046_col_m1	NAC	ANAC046	TWACGTGTDNNACAMGHAANY	4.03e-08	1.73e-06	0.00311	43	11	11	1001	6.38	5	45.45	7	0.7	Roots
48	motif_db/ARABD/ArabidopsisDAPv1.meme	NAC_tnt.ANAC011_col_a_m1	NAC	ANAC011	GTTRCTTGHDDNWSAAGCAAC	6.97e-08	3.27e-06	0.00586	47	22	22	1012	39.9	6	27.27	7	0.69	Leaves
48	motif_db/JASPAR/JASPAR2024_CORE_plants_non-redundant_v2.meme	MA1660.2	NAC	NAC013	TTACTTGTTCYMCAAGTAA	4.03e-08	2.22e-06	0.00397	55	11	11	1001	30.8	5	45.45	7	0.7	Roots
49	motif_db/ARABD/ArabidopsisDAPv1.meme	AP2EREBP_tnt.ERF105_colamp_a_m1	AP2/ERF	ERF105	YYNYCDCCDCCRCCDCCGCCGCCR	1.01e-07	2.32e-06	0.00416	23	11	11	1001	2.69	5	45.45	9	0.9	Roots
49	motif_db/JASPAR/JASPAR2024_CORE_plants_non-redundant_v2.meme	MA1660.2	NAC	NAC013	TTACTTGTTCYMCAAGTAA	6.03e-08	3.74e-06	0.00669	62	22	22	1012	3.18	8	36.36	23	2.27	Leaves
50	motif_db/ARABD/ArabidopsisDAPv1.meme	MYB_tnt.MYB94_col_b_m1	MYB	MYB94	DDDDWRGTRGTTGGRRDDD	2.08e-08	4.58e-06	0.0082	220	22	22	1012	5.19	11	50	58	5.73	Leaves
50	motif_db/ARABD/ArabidopsisDAPv1.meme	NAC_tnt.ANAC038_colamp_a_m1	NAC	ANAC038	GRTWACKTGTDNHACAAGWAA	4.03e-08	3.19e-06	0.00571	79	11	11	1001	16.6	5	45.45	7	0.7	Roots
51	motif_db/JASPAR/JASPAR2024_CORE_plants_non-redundant_v2.meme	MA2022.2	LBD	LOB	CCGCCGCCGCMGC	1.08e-07	3.34e-06	0.00598	31	11	11	1001	1.16	6	54.55	22	2.2	Roots
51	motif_db/ARABD/ArabidopsisDAPv1.meme	NAC_tnt.ANAC038_colamp_a_m1	NAC	ANAC038	GRTWACKTGTDNHACAAGWAA	6.97e-08	4.88e-06	0.00873	70	22	22	1012	18.9	6	27.27	7	0.69	Leaves
52	motif_db/ARABD/ArabidopsisDAPv1.meme	ABI3VP1_tnt.VRN1_colamp_a_m1	B3	VRN1	VWKTTTTTTTTTTTTTTKB	2.59e-08	3.47e-06	0.00622	134	11	11	1001	10.1	7	63.64	33	3.3	Roots
52	motif_db/JASPAR/JASPAR2024_CORE_plants_non-redundant_v2.meme	MA2033.2	NAC	NAC038	TTDCKTGTDNHACAAGTWA	1.2e-07	5.89e-06	0.0105	49	22	22	1012	5.62	6	27.27	8	0.79	Leaves
53	motif_db/ARABD/ArabidopsisPBM_20140210.meme	AHL20_3ary	AHL	AHL20_3ary	AWWATWWT	5.54e-09	3.67e-06	0.00658	663	11	11	1001	1.62	6	54.55	12	1.2	Roots
53	motif_db/ARABD/ArabidopsisDAPv1.meme	NAC_tnt.ANAC020_col_v31_m1	NAC	ANAC020	TTDCTTGTNNHACAMGYWAYC	1.98e-07	8.9e-06	0.0159	45	22	22	1012	7.26	6	27.27	9	0.89	Leaves
54	motif_db/ARABD/ArabidopsisDAPv1.meme	HMG_tnt.3XHMGBOX1_col_a_m1	HMG	3XHMGBOX1	RCGGCGGHGRWDRNGGNRRNG	5.57e-08	4.01e-06	0.00718	72	11	11	1001	1.16	8	72.73	63	6.29	Roots
54	motif_db/ARABD/ArabidopsisDAPv1.meme	NAC_tnt.ANAC087_col_v3a_m1	NAC	ANAC087	TWRCGTGTNNNACAAGHAA	1.98e-07	9.29e-06	0.0166	47	22	22	1012	7.45	6	27.27	9	0.89	Leaves
55	motif_db/ARABD/ArabidopsisDAPv1.meme	C2C2dof_tnt.AT2G28810_col_a_m1	DOF	AT2G28810	TTYTTTTTTTTTWACTTTTTB	1.39e-08	4.34e-06	0.00776	311	11	11	1001	1.97	10	90.91	126	12.59	Roots
55	motif_db/JASPAR/JASPAR2024_CORE_plants_non-redundant_v2.meme	MA1791.1	NAC	NAC087	TTDCTTGTNNNACACGYWA	1.98e-07	9.29e-06	0.0166	47	22	22	1012	7.45	6	27.27	9	0.89	Leaves
56	motif_db/ARABD/ArabidopsisDAPv1.meme	NAC_tnt.ANAC046_col_m1	NAC	ANAC046	TWACGTGTDNNACAMGHAANY	3.12e-07	1.44e-05	0.0257	46	22	22	1012	7.28	6	27.27	10	0.99	Leaves
56	motif_db/ARABD/ArabidopsisDAPv1.meme	ND_tnt.ASHR1_col_a_m1	SET-domain	ASHR1	HHNHCWTCACCAYNW	1.3e-08	4.63e-06	0.00829	357	11	11	1001	17.9	5	45.45	5	0.5	Roots
57	motif_db/ARABD/ArabidopsisDAPv1.meme	AP2EREBP_tnt.At1g22810_col_m1	AP2/ERF	At1g22810	GGHGGYGGCGGTGGH	1.54e-07	1.47e-05	0.0263	95	22	22	1012	82.6	4	18.18	0	0	Leaves
57	motif_db/ARABD/ArabidopsisDAPv1.meme	MYB_tnt.MYB52_col_a_m1	MYB	MYB52	HDWWACCGTTA	2.37e-08	4.64e-06	0.0083	196	11	11	1001	6.28	5	45.45	6	0.6	Roots
58	motif_db/JASPAR/JASPAR2024_CORE_plants_non-redundant_v2.meme	MA1239.2	AP2/ERF	ERF104	CCDCCDCCGCCGCCRY	2.58e-07	1.47e-05	0.0263	57	22	22	1012	1.46	9	40.91	42	4.15	Leaves
58	motif_db/ARABD/ArabidopsisPBM_20140210.meme	ICU4	HD-ZIP	ICU4	TAATDATT	7.6e-09	5.19e-06	0.00929	683	11	11	1001	2.32	4	36.36	0	0	Roots
59	motif_db/ARABD/ArabidopsisPBM_20140210.meme	AHL12_2	AHL	AHL12_2	WWAATTWW	1.04e-08	6.91e-06	0.0124	664	11	11	1001	1.4	8	72.73	50	5	Roots
59	motif_db/ARABD/ArabidopsisDAPv1.meme	NAC_tnt.ANAC013_colamp_a_m1	NAC	ANAC013	DTTRCTTGBNGARCAAG	2.33e-07	1.96e-05	0.035	84	22	22	1012	1.44	10	45.45	57	5.63	Leaves
60	motif_db/ARABD/ArabidopsisDAPv1.meme	REM_tnt.REM19_colamp_a_m1	B3	REM19	WTDWMAAAAAAAAAAAAAAAA	7.53e-08	2.06e-05	0.0368	273	22	22	1012	3.88	13	59.09	107	10.57	Leaves
60	motif_db/ARABD/ArabidopsisDAPv1.meme	AP2EREBP_tnt.At1g22810_col_m1	AP2/ERF	At1g22810	GGHGGYGGCGGTGGH	1.51e-07	7.08e-06	0.0127	47	11	11	1001	9.43	5	45.45	10	1	Roots
61	motif_db/JASPAR/JASPAR2024_CORE_plants_non-redundant_v2.meme	MA1239.2	AP2/ERF	ERF104	CCDCCDCCGCCGCCRY	2.08e-07	7.27e-06	0.013	35	11	11	1001	1.36	6	54.55	25	2.5	Roots
61	motif_db/JASPAR/JASPAR2024_CORE_plants_non-redundant_v2.meme	MA2006.2	NAC	NAC020	GGTTGCKTGTDNMACAAGTAA	7.04e-07	3.17e-05	0.0567	45	22	22	1012	6.35	6	27.27	12	1.19	Leaves
62	motif_db/ARABD/ArabidopsisDAPv1.meme	NAC_tnt.ANAC083_col_v3a_m1	NAC	ANAC083	TTRCKTGTDNHWYACGYWA	7.04e-07	3.94e-05	0.0706	56	22	22	1012	7.37	6	27.27	12	1.19	Leaves
62	motif_db/ARABD/ArabidopsisDAPv1.meme	mTERF_tnt.AT5G23930_col_a_m1	TERF	AT5G23930	CDCCGCCRCCDCCGCCGCCR	2.18e-07	7.42e-06	0.0133	34	11	11	1001	3.2	5	45.45	11	1.1	Roots
63	motif_db/ARABD/ArabidopsisDAPv1.meme	Orphan_tnt.BBX31_col_a_m1	BBX	BBX31	AAAAAGTAAAAARDW	2.36e-08	8.5e-06	0.0152	360	11	11	1001	3.02	8	72.73	56	5.59	Roots
63	motif_db/ARABD/ArabidopsisDAPv1.meme	HB_tnt.PHV_col_a_m1	HD-ZIP	PHV	DTAATCATTAYHWTY	1.54e-07	4.29e-05	0.0769	278	22	22	1012	26	4	18.18	0	0	Leaves
64	motif_db/ARABD/ArabidopsisDAPv1.meme	C2C2dof_tnt.OBP4_colamp_a_m1	DOF	OBP4	WWAADNNAAAAAGTWAAWW	9.7e-08	5.17e-05	0.0926	533	22	22	1012	2.15	15	68.18	161	15.91	Leaves
64	motif_db/ARABD/ArabidopsisDAPv1.meme	NAC_tnt.ANAC087_col_v3a_m1	NAC	ANAC087	TWRCGTGTNNNACAAGHAA	2.18e-07	8.94e-06	0.016	41	11	11	1001	6.31	5	45.45	11	1.1	Roots
65	motif_db/JASPAR/JASPAR2024_CORE_plants_non-redundant_v2.meme	MA2009.2	NAC	NAC010	TAACTTGTDNHACAAGTTACC	1.02e-06	5.18e-05	0.0927	51	22	22	1012	6.86	6	27.27	13	1.28	Leaves
65	motif_db/JASPAR/JASPAR2024_CORE_plants_non-redundant_v2.meme	MA1791.1	NAC	NAC087	TTDCTTGTNNNACACGYWA	2.18e-07	8.94e-06	0.016	41	11	11	1001	6.31	5	45.45	11	1.1	Roots
66	motif_db/ARABD/ArabidopsisDAPv1.meme	AP2EREBP_tnt.ESE3_colamp_a_m1	AP2/ERF	ESE3	KYGGCGGCGGMGGHG	7.86e-07	5.43e-05	0.0971	69	22	22	1012	2.45	8	36.36	34	3.36	Leaves
66	motif_db/ARABD/ArabidopsisDAPv1.meme	NAC_tnt.ANAC020_col_v31_m1	NAC	ANAC020	TTDCTTGTNNHACAMGYWAYC	2.18e-07	9.38e-06	0.0168	43	11	11	1001	6.36	5	45.45	11	1.1	Roots
67	motif_db/ARABD/ArabidopsisDAPv1.meme	C2C2dof_tnt.COG1_col_a_m1	DOF	COG1	RWAAAAADDAAAAAGTRAAAA	1.34e-07	6.31e-05	0.113	472	22	22	1012	8.94	8	36.36	26	2.57	Leaves
67	motif_db/JASPAR/JASPAR2024_CORE_plants_non-redundant_v2.meme	MA2009.2	NAC	NAC010	TAACTTGTDNHACAAGTTACC	2.18e-07	1.05e-05	0.0187	48	11	11	1001	6.45	5	45.45	11	1.1	Roots
68	motif_db/ARABD/ArabidopsisDAPv1.meme	AP2EREBP_tnt.At5g18450_col_a_m1	AP2/ERF	At5g18450/DREB2G	GGHGGAGGCGGTGGH	7.62e-07	7.08e-05	0.127	93	22	22	1012	90.9	4	18.18	1	0.1	Leaves
68	motif_db/ARABD/ArabidopsisDAPv1.meme	HB_tnt.PHV_col_a_m1	HD-ZIP	PHV	DTAATCATTAYHWTY	3.78e-08	1.2e-05	0.0215	318	11	11	1001	23.9	4	36.36	1	0.1	Roots
69	motif_db/ARABD/ArabidopsisDAPv1.meme	AP2EREBP_tnt.ERF10_col_a_m1	AP2/ERF	ERF10	NCCDCCNYCDCCGCCGCCRYH	1.13e-06	7.32e-05	0.131	65	22	22	1012	1.49	9	40.91	51	5.04	Leaves
69	motif_db/ARABD/ArabidopsisDAPv1.meme	NAC_tnt.ANAC083_col_v3a_m1	NAC	ANAC083	TTRCKTGTDNHWYACGYWA	2.18e-07	1.37e-05	0.0246	63	11	11	1001	6.25	5	45.45	11	1.1	Roots
70	motif_db/ARABD/ArabidopsisDAPv1.meme	MYB_tnt.ATY19_col_a_m1	MYB	ATY19	YHHHAHHWHHYYCACCAACCH	6.2e-08	1.38e-05	0.0247	223	11	11	1001	6.2	7	63.64	38	3.8	Roots
70	motif_db/ARABD/ArabidopsisDAPv1.meme	NAC_tnt.ANAC005_col_a_m1	NAC	ANAC005	TWRCTTVTTYHAYAAGTTW	6.35e-07	8.31e-05	0.149	131	22	22	1012	21.2	5	22.73	5	0.49	Leaves
71	motif_db/ARABD/ArabidopsisDAPv1.meme	MYB_tnt.MYB30_col_a_m1	MYB	MYB30	BYHCCAACYACCAMC	8.73e-08	1.72e-05	0.0308	197	11	11	1001	3.03	8	72.73	67	6.69	Roots
71	motif_db/JASPAR/JASPAR2024_CORE_plants_non-redundant_v2.meme	MA1783.1	NAC	NAC005	TWRCTTVTTYHAYAAGTTW	6.35e-07	8.31e-05	0.149	131	22	22	1012	21.2	5	22.73	5	0.49	Leaves
72	motif_db/ARABD/ArabidopsisDAPv1.meme	AP2EREBP_tnt.ERF7_col_a_m1	AP2/ERF	ERF7	YCNCCNCCDYCDCCGCCGYCA	5.72e-07	1.77e-05	0.0317	31	11	11	1001	3.86	5	45.45	14	1.4	Roots
72	motif_db/ARABD/ArabidopsisDAPv1.meme	NAC_tnt.ANAC038_col_a_m1	NAC	ANAC038	TWRCKTGTDDNACAMGWW	1.34e-06	0.000116	0.208	87	22	22	1012	3.62	7	31.82	24	2.37	Leaves
73	motif_db/ARABD/ArabidopsisDAPv1.meme	C2C2dof_tnt.CDF3_col_a_m1	DOF	CDF3	AAAARDNAAAAAGTRAAAA	3.22e-07	0.000141	0.252	437	22	22	1012	19.2	5	22.73	4	0.4	Leaves
73	motif_db/ARABD/ArabidopsisDAPv1.meme	C2C2dof_tnt.At1g64620_100ng20cy_b_m1	DOF	At1g64620/DOF1.8	WWAAANNAAAAAGKWAAAW	5.25e-08	2.04e-05	0.0365	388	11	11	1001	3.37	7	63.64	37	3.7	Roots
74	motif_db/ARABD/ArabidopsisDAPv1.meme	AP2EREBP_tnt.At1g75490_col_a_m1	AP2/ERF	At1g75490/DREB	CCDCCDCCACCGCCD	3.92e-07	2.27e-05	0.0407	58	11	11	1001	1.04	7	63.64	51	5.09	Roots
74	motif_db/ARABD/ArabidopsisPBM_20140210.meme	YAB5	YAB	YAB5	AATGATTA	3.22e-07	0.000151	0.27	468	22	22	1012	1.64	5	22.73	4	0.4	Leaves
75	motif_db/JASPAR/JASPAR2024_CORE_plants_non-redundant_v2.meme	MA1823.2	DOF	Zm00001d027846	AAAGAAAA	4.33e-08	2.31e-05	0.0414	535	11	11	1001	1.72	10	90.91	142	14.19	Roots
75	motif_db/JASPAR/JASPAR2024_CORE_plants_non-redundant_v2.meme	MA2045.2	NAC	NAC031	TTRCKTGTWNHACAAGTWA	2.68e-06	0.000156	0.278	58	22	22	1012	5.03	6	27.27	16	1.58	Leaves
76	motif_db/JASPAR/JASPAR2024_CORE_plants_non-redundant_v2.meme	MA1270.2	DOF	DOF3.2	TWACTTTTTNNYTTTT	7.13e-08	2.4e-05	0.043	337	11	11	1001	2.15	9	81.82	101	10.09	Roots
76	motif_db/ARABD/ArabidopsisPBM_20140210.meme	YAB1	YAB	YAB1	AATMATAA	3.12e-07	0.000171	0.306	547	22	22	1012	1.98	6	27.27	10	0.99	Leaves
77	motif_db/ARABD/ArabidopsisDAPv1.meme	C2H2_tnt.AT2G15740_col_a_m1	C2H2	AT2G15740/GAL1	RWCGAYGACGW	1.43e-06	0.000176	0.315	123	22	22	1012	4.91	6	27.27	14	1.38	Leaves
77	motif_db/JASPAR/JASPAR2024_CORE_plants_non-redundant_v2.meme	MA2033.2	NAC	NAC038	TTDCKTGTDNHACAAGTWA	5.72e-07	2.46e-05	0.044	43	11	11	1001	4.76	5	45.45	14	1.4	Roots
78	motif_db/ARABD/ArabidopsisDAPv1.meme	NAC_tnt.SMB_col_a_m1	NAC	SMB	GRTWRCGTRHRDHWCAAGYAA	2.68e-06	0.000177	0.317	66	22	22	1012	4.81	6	27.27	16	1.58	Leaves
78	motif_db/JASPAR/JASPAR2024_CORE_plants_non-redundant_v2.meme	MA2006.2	NAC	NAC020	GGTTGCKTGTDNMACAAGTAA	5.72e-07	2.57e-05	0.0461	45	11	11	1001	5.58	5	45.45	14	1.4	Roots
79	motif_db/ARABD/ArabidopsisDAPv1.meme	NAC_tnt.ANAC096_colamp_a_m1	NAC	ANAC096	CTTSWNNNWCAAGYAACC	1.69e-06	0.000179	0.321	106	22	22	1012	6.78	7	31.82	25	2.47	Leaves
79	motif_db/JASPAR/JASPAR2024_CORE_plants_non-redundant_v2.meme	MA2408.1	TCP	BAD1	CCGGGCCCCSVC	1.28e-06	3.57e-05	0.0639	28	11	11	1001	1.59	5	45.45	17	1.7	Roots
80	motif_db/ARABD/ArabidopsisDAPv1.meme	C2H2_tnt.AT5G22990_col_a_m1	C2H2	AT5G22990/GAL3	WCGWYWTCGWYNTCD	5.2e-07	4.32e-05	0.0773	83	11	11	1001	14.2	4	36.36	4	0.4	Roots
80	motif_db/ARABD/ArabidopsisDAPv1.meme	HB_tnt.ATHB15_col_a_m1	HD-ZIP	ATHB15	RAWDRTAATGATKAY	7.62e-07	0.000192	0.344	252	22	22	1012	27.9	4	18.18	1	0.1	Leaves
81	motif_db/JASPAR/JASPAR2024_CORE_plants_non-redundant_v2.meme	MA2374.1	AHL	AHL13	ATATAATT	7.28e-08	4.62e-05	0.0828	635	11	11	1001	1.5	7	63.64	39	3.9	Roots
81	motif_db/ARABD/ArabidopsisDAPv1.meme	ABI3VP1_tnt.AT5G60130_col_a_m1	B3	AT5G60130	AAGCAAAAHHWAAGSAAAA	7.04e-07	0.000204	0.364	289	22	22	1012	16.2	6	27.27	12	1.19	Leaves
82	motif_db/ARABD/ArabidopsisDAPv1.meme	AP2EREBP_tnt.At1g75490_colamp_a_m1	AP2/ERF	At1g75490/DREB	HDYYDCCACCGMCWH	5.01e-07	6.06e-05	0.108	121	11	11	1001	1.49	8	72.73	85	8.49	Roots
82	motif_db/ARABD/ArabidopsisDAPv1.meme	MYBrelated_tnt.AT1G18960_col_a_m1	MYB	AT1G18960	NADHWNHWWCAMCAACAHNWNH	6.67e-07	0.000209	0.375	314	22	22	1012	2.73	13	59.09	130	12.85	Leaves
83	motif_db/ARABD/ArabidopsisDAPv1.meme	C2C2dof_tnt.Adof1_colamp_a_m1	DOF	Adof1	ARAAADNAAAAAGTAAAWDWH	5.13e-07	0.000236	0.423	461	22	22	1012	2.66	12	54.55	103	10.18	Leaves
83	motif_db/ARABD/ArabidopsisDAPv1.meme	NAC_tnt.ANAC053_col_m1	NAC	ANAC053	TTTCTTGNRVAACAAGW	1.21e-06	6.44e-05	0.115	53	11	11	1001	1.92	6	54.55	35	3.5	Roots
84	motif_db/JASPAR/JASPAR2024_CORE_plants_non-redundant_v2.meme	MA1279.2	DOF	DOF1.5	AAADDAAAAAGTRAAA	4.76e-07	0.000242	0.434	509	22	22	1012	8.64	6	27.27	11	1.09	Leaves
84	motif_db/ARABD/ArabidopsisDAPv1.meme	NAC_tnt.NAC2_col_v3a_m1	NAC	NAC2	CTTGTTNHNCAAGAAAC	1.41e-06	7.48e-05	0.134	53	11	11	1001	2.31	6	54.55	36	3.6	Roots
85	motif_db/ARABD/ArabidopsisDAPv1.meme	ABI3VP1_tnt.AT5G18090_col_a_m1	B3	AT5G18090	RRWGATGAADMDDAD	6.45e-07	0.000261	0.467	405	22	22	1012	5.66	8	36.36	33	3.26	Leaves
85	motif_db/ARABD/ArabidopsisDAPv1.meme	NAC_tnt.ANAC053_colamp_a_m1	NAC	ANAC053	CTTGTTBYNCAAGAAA	1.41e-06	8.04e-05	0.144	57	11	11	1001	2.54	6	54.55	36	3.6	Roots
86	motif_db/ARABD/ArabidopsisDAPv1.meme	NAC_tnt.ANAC053_colamp_a_m1	NAC	ANAC053	CTTGTTBYNCAAGAAA	4.39e-06	0.000321	0.574	73	22	22	1012	1.08	9	40.91	61	6.03	Leaves
86	motif_db/JASPAR/JASPAR2024_CORE_plants_non-redundant_v2.meme	MA2045.2	NAC	NAC031	TTRCKTGTWNHACAAGTWA	1.28e-06	8.42e-05	0.151	66	11	11	1001	4.26	5	45.45	17	1.7	Roots
87	motif_db/ARABD/ArabidopsisDAPv1.meme	AP2EREBP_tnt.RAP26_col_a_m1	AP2/ERF	RAP26	TKGCGGCGGMGGHGG	5.96e-06	0.000358	0.64	60	22	22	1012	1.26	8	36.36	46	4.55	Leaves
87	motif_db/ARABD/ArabidopsisDAPv1.meme	AP2EREBP_tnt.CEJ1_col_a_m1	AP2/ERF	CEJ1	CCDYCDCCACCGMCA	1.35e-06	9.31e-05	0.167	69	11	11	1001	1.11	7	63.64	62	6.19	Roots
88	motif_db/ARABD/ArabidopsisDAPv1.meme	NAC_tnt.SND3_colamp_a_m1	NAC	SND3	GTWDCTTSWHHHWCAMGYWWCH	9.91e-07	9.41e-05	0.168	95	11	11	1001	5.57	5	45.45	16	1.6	Roots
88	motif_db/JASPAR/JASPAR2024_CORE_plants_non-redundant_v2.meme	MA1221.1	AP2/ERF	RAP2-6	TKGCGGCGGMGGHGG	5.96e-06	0.000358	0.64	60	22	22	1012	1.26	8	36.36	46	4.55	Leaves
89	motif_db/ARABD/ArabidopsisDAPv1.meme	AP2EREBP_tnt.CRF4_col_a_m1	AP2/ERF	CRF4	CCKCCGCCGCCRCCDCMDCCD	8.38e-06	0.000369	0.66	44	22	22	1012	805	3	13.64	0	0	Leaves
89	motif_db/JASPAR/JASPAR2024_CORE_plants_non-redundant_v2.meme	MA2082.1	HD-ZIP	PK20392.1	AATMAT	1.51e-07	0.000106	0.19	704	11	11	1001	1.76	5	45.45	10	1	Roots
90	motif_db/ARABD/ArabidopsisDAPv1.meme	bHLH_tnt.bHLH122_col100_a_m1	bHLH	bHLH122	WNDBCMACTTGCHH	1.43e-06	0.000385	0.689	269	22	22	1012	14.1	6	27.27	14	1.38	Leaves
90	motif_db/ARABD/ArabidopsisDAPv1.meme	AP2EREBP_tnt.At5g65130_col_a_m1	AP2/ERF	At5g65130/ERF57	CCDCCDCCRCCGCCA	2.48e-06	0.000114	0.204	46	11	11	1001	1.05	6	54.55	40	4	Roots
91	motif_db/ARABD/ArabidopsisDAPv1.meme	NAC_tnt.ANAC053_col_m1	NAC	ANAC053	TTTCTTGNRVAACAAGW	5.86e-06	0.000398	0.713	68	22	22	1012	3.49	7	31.82	31	3.06	Leaves
91	motif_db/ARABD/ArabidopsisDAPv1.meme	NAC_tnt.SMB_col_a_m1	NAC	SMB	GRTWRCGTRHRDHWCAAGYAA	1.62e-06	0.000118	0.212	73	11	11	1001	4.19	5	45.45	18	1.8	Roots
92	motif_db/ARABD/ArabidopsisDAPv1.meme	C2C2dof_tnt.AT2G28810_colamp_a_m1	DOF	AT2G28810	TTYACTTTTTNHYTT	7.69e-07	0.000421	0.754	548	22	22	1012	1.69	17	77.27	258	25.49	Leaves
92	motif_db/ARABD/ArabidopsisDAPv1.meme	NAC_tnt.CUC3_col_a_m1	NAC	CUC3	RCGTGWRNHACAMGHAAH	2.54e-06	0.000145	0.259	57	11	11	1001	3.45	5	45.45	20	2	Roots
93	motif_db/JASPAR/JASPAR2024_CORE_plants_non-redundant_v2.meme	MA1357.2	bHLH	bHLH80	TGCAAGTKG	7.59e-07	0.000155	0.277	204	11	11	1001	21.8	5	45.45	15	1.5	Roots
93	motif_db/ARABD/ArabidopsisDAPv1.meme	AP2EREBP_tnt.ERF5_col_a_m1	AP2/ERF	ERF5	CCDCCGCCGCCGCCR	7.04e-06	0.000479	0.857	68	22	22	1012	2.74	7	31.82	32	3.16	Leaves
94	motif_db/ARABD/ArabidopsisDAPv1.meme	C2C2dof_tnt.OBP4_colamp_a_m1	DOF	OBP4	WWAADNNAAAAAGTWAAWW	4.2e-07	0.000163	0.292	388	11	11	1001	2.3	8	72.73	83	8.29	Roots
94	motif_db/JASPAR/JASPAR2024_CORE_plants_non-redundant_v2.meme	MA1225.1	AP2/ERF	ERF5	CCDCCGCCGCCGCCR	7.04e-06	0.000479	0.857	68	22	22	1012	2.74	7	31.82	32	3.16	Leaves
95	motif_db/JASPAR/JASPAR2024_CORE_plants_non-redundant_v2.meme	MA1226.2	AP2/ERF	DREB2G	GGHGGAGGCGGTGG	5.18e-06	0.000482	0.863	93	22	22	1012	80.6	4	18.18	3	0.3	Leaves
95	motif_db/ARABD/ArabidopsisDAPv1.meme	NAC_tnt.ANAC070_col_m1	NAC	ANAC070	GRTWRCGTRWAWWWCAAGCAA	2.54e-06	0.00017	0.304	67	11	11	1001	3.03	5	45.45	20	2	Roots
96	motif_db/ARABD/ArabidopsisDAPv1.meme	REM_tnt.REM19_col_a_m1	B3	REM19	RAMAAAAAAAAAAAA	1.21e-06	0.000489	0.875	404	22	22	1012	5.44	12	54.55	112	11.07	Leaves
96	motif_db/JASPAR/JASPAR2024_CORE_plants_non-redundant_v2.meme	MA1768.2	MYB	MYB30	CCAACYACCAMC	7.66e-07	0.000179	0.32	233	11	11	1001	1.61	9	81.82	134	13.39	Roots
97	motif_db/ARABD/ArabidopsisDAPv1.meme	AP2EREBP_tnt.ERF7_col_a_m1	AP2/ERF	ERF7	YCNCCNCCDYCDCCGCCGYCA	5.86e-06	0.000492	0.88	84	22	22	1012	6.16	7	31.82	31	3.06	Leaves
97	motif_db/ARABD/ArabidopsisDAPv1.meme	NAC_tnt.ANAC013_colamp_a_m1	NAC	ANAC013	DTTRCTTGBNGARCAAG	3.65e-06	0.000186	0.333	51	11	11	1001	1.23	6	54.55	43	4.3	Roots
98	motif_db/ARABD/ArabidopsisDAPv1.meme	EIL_tnt.EIL3_col_b_m1	EIN3-EIL	EIL3	NYGTCYAGRTTCAWWDWADHT	4.39e-06	0.000527	0.943	120	22	22	1012	2.09	9	40.91	61	6.03	Leaves
98	motif_db/ARABD/ArabidopsisDAPv1.meme	AP2EREBP_tnt.AT1G71450_colamp_a_m1	AP2/ERF	AT1G71450	YCDYCACCGWCRH	1.54e-06	0.000192	0.344	125	11	11	1001	1.2	8	72.73	99	9.89	Roots
99	motif_db/ARABD/ArabidopsisDAPv1.meme	BBRBPC_tnt.BPC5_colamp_a_m1	BBR-BPC	BPC5	RARARARAGAGAGAGAGAGAGAGAGAGAG	0.000108	0.000215	0.385	2	11	11	1001	2680	2	18.18	0	0	Roots
99	motif_db/ARABD/ArabidopsisDAPv1.meme	AP2EREBP_tnt.At1g77640_col_a_m1	AP2/ERF	At1g77640	KDNGDNGDHDDTGTCGGTGGH	8.38e-06	0.000545	0.975	65	22	22	1012	113	3	13.64	0	0	Leaves
100	motif_db/JASPAR/JASPAR2024_CORE_plants_non-redundant_v2.meme	MA1242.1	AP2/ERF	DREB2F	CCDCCACCGCC	1.02e-05	0.000562	1.01	55	22	22	1012	45.4	4	18.18	4	0.4	Leaves
100	motif_db/ARABD/ArabidopsisDAPv1.meme	NAC_tnt.VND6_col_v31_m1	NAC	VND6	TTGCTTGWDNTTYAMGYWAYC	3.12e-06	0.000225	0.402	72	11	11	1001	3.35	5	45.45	21	2.1	Roots
101	motif_db/ARABD/ArabidopsisDAPv1.meme	C2H2_tnt.AT2G15740_col_a_m1	C2H2	AT2G15740	RWCGAYGACGW	2.41e-06	0.000231	0.414	96	11	11	1001	8.58	4	36.36	7	0.7	Roots
101	motif_db/ARABD/ArabidopsisDAPv1.meme	AP2EREBP_tnt.AT3G57600_col_a_m1	AP2/ERF	AT3G57600	CCDCCACCGCC	1.02e-05	0.000562	1.01	55	22	22	1012	45.4	4	18.18	4	0.4	Leaves
102	motif_db/ARABD/ArabidopsisDAPv1.meme	AP2EREBP_tnt.ERF48_col_a_m1	AP2/ERF	ERF48	GGMGGYGGHGGYGGYGGTGGW	8.38e-06	0.00057	1.02	68	22	22	1012	217	3	13.64	0	0	Leaves
102	motif_db/ARABD/ArabidopsisDAPv1.meme	MYBrelated_tnt.At5g05790_col_a_m1	MYB	At5g05790	AWYCTTATCYTNWTH	7.59e-07	0.00025	0.448	330	11	11	1001	5.88	5	45.45	15	1.5	Roots
103	motif_db/ARABD/ArabidopsisDAPv1.meme	MYB_tnt.MYB94_col_b_m1	MYB	MYB94	DDDDWRGTRGTTGGRRDDD	1.41e-06	0.000257	0.46	182	11	11	1001	7.34	6	54.55	36	3.6	Roots
103	motif_db/ARABD/ArabidopsisDAPv1.meme	NAC_tnt.ANAC070_col_m1	NAC	ANAC070	GRTWRCGTRWAWWWCAAGCAA	9.94e-06	0.000616	1.1	62	22	22	1012	3.49	6	27.27	21	2.08	Leaves
104	motif_db/ARABD/ArabidopsisDAPv1.meme	ABI3VP1_tnt.VRN1_colamp_a_m1	B3	VRN1	VWKTTTTTTTTTTTTTTKB	3.42e-06	0.000635	1.14	186	22	22	1012	2	12	54.55	124	12.25	Leaves
104	motif_db/ARABD/ArabidopsisDAPv1.meme	HB_tnt.ATHB15_col_a_m1	HD-ZIP	ATHB15	RAWDRTAATGATKAY	9.31e-07	0.000284	0.508	305	11	11	1001	26.3	4	36.36	5	0.5	Roots
105	motif_db/ARABD/ArabidopsisDAPv1.meme	bHLH_tnt.bHLH130_col_a_m1	bHLH	bHLH130	DKCMACTTGCM	1.28e-06	0.000297	0.532	233	11	11	1001	14.7	5	45.45	17	1.7	Roots
105	motif_db/JASPAR/JASPAR2024_CORE_plants_non-redundant_v2.meme	MA1158.2	MGP	MGP	AAAACGACAAAAA	4.56e-06	0.000656	1.17	144	22	22	1012	1.48	11	50	103	10.18	Leaves
106	motif_db/ARABD/ArabidopsisDAPv1.meme	ABI3VP1_tnt.AT5G60130_col_a_m1	B3	AT5G60130	AAGCAAAAHHWAAGSAAAA	1.54e-06	0.000322	0.577	209	11	11	1001	13.8	4	36.36	6	0.6	Roots
106	motif_db/ARABD/ArabidopsisDAPv1.meme	mTERF_tnt.AT5G23930_col_a_m1	TERF	AT5G23930	CDCCGCCRCCDCCGCCGCCR	1.04e-05	0.000679	1.21	65	22	22	1012	1.72	8	36.36	50	4.94	Leaves
107	motif_db/ARABD/ArabidopsisDAPv1.meme	NAC_tnt.CUC2_colamp_a_m1	NAC	CUC2	TDACGTGTDNNACAMG	8.95e-06	0.000689	1.23	77	22	22	1012	1.07	9	40.91	67	6.62	Leaves
107	motif_db/ARABD/ArabidopsisDAPv1.meme	NAC_tnt.ANAC096_colamp_a_m1	NAC	ANAC096	CTTSWNNNWCAAGYAACC	4.62e-06	0.000383	0.686	83	11	11	1001	6.54	5	45.45	23	2.3	Roots
108	motif_db/JASPAR/JASPAR2024_CORE_plants_non-redundant_v2.meme	MA1792.1	NAC	NAC098	CKTGTNNHACACGTHA	8.95e-06	0.000689	1.23	77	22	22	1012	1.07	9	40.91	67	6.62	Leaves
108	motif_db/ARABD/ArabidopsisDAPv1.meme	NAC_tnt.NAC2_colamp_a_m1	NAC	NAC2	CTTGTKNHVCAAGAAA	6.59e-06	0.000428	0.766	65	11	11	1001	1.5	6	54.55	48	4.8	Roots
109	motif_db/ARABD/ArabidopsisDAPv1.meme	ABI3VP1_tnt.AT5G18090_col_a_m1	B3	AT5G18090	RRWGATGAADMDDAD	1.04e-06	0.000443	0.792	425	11	11	1001	5.9	6	54.55	34	3.4	Roots
109	motif_db/ARABD/ArabidopsisDAPv1.meme	NAC_tnt.NTM2_col_b_m1	NAC	NTM2	WMCTTSTTYNHYAAG	4.39e-06	0.000733	1.31	167	22	22	1012	3.63	9	40.91	61	6.03	Leaves
110	motif_db/ARABD/ArabidopsisDAPv1.meme	REM_tnt.REM19_col_a_m1	B3	REM19	RAMAAAAAAAAAAAA	2.01e-06	0.000568	1.02	283	11	11	1001	5.69	7	63.64	66	6.59	Roots
110	motif_db/ARABD/ArabidopsisDAPv1.meme	AP2EREBP_tnt.CRF4_colamp_a_m1	AP2/ERF	CRF4	HGGCGGCGGCGGHGG	1.41e-05	0.000749	1.34	53	22	22	1012	8.65	5	22.73	12	1.19	Leaves
111	motif_db/ARABD/ArabidopsisDAPv1.meme	bZIP_tnt.bZIP50_colamp_v31_m1	bZIP	bZIP50	BYSACGTCAYCAYC	5.16e-06	0.000589	1.05	114	11	11	1001	12.4	4	36.36	9	0.9	Roots
111	motif_db/ARABD/ArabidopsisDAPv1.meme	AP2EREBP_tnt.ERF105_colamp_a_m1	AP2/ERF	ERF105	YYNYCDCCDCCRCCDCCGCCGCCR	1.36e-05	0.000856	1.53	63	22	22	1012	1.62	8	36.36	52	5.14	Leaves
112	motif_db/JASPAR/JASPAR2024_CORE_plants_non-redundant_v2.meme	MA0573.2	ATHB	ATHB-9	GTAATGATTRCDYBS	3.27e-05	0.000589	1.05	18	11	11	1001	35.5	3	27.27	4	0.4	Roots
112	motif_db/ARABD/ArabidopsisDAPv1.meme	MYB_tnt.MYB52_col_a_m1	MYB	MYB52	HDWWACCGTTA	4.77e-06	0.000877	1.57	184	22	22	1012	5.24	5	22.73	9	0.89	Leaves
113	motif_db/ARABD/ArabidopsisDAPv1.meme	bHLH_tnt.bHLH122_col100_a_m1	bHLH	bHLH122	WNDBCMACTTGCHH	2.54e-06	0.000621	1.11	245	11	11	1001	19	5	45.45	20	2	Roots
113	motif_db/ARABD/ArabidopsisDAPv1.meme	NAC_tnt.VND6_col_v31_m1	NAC	VND6	TTGCTTGWDNTTYAMGYWAYC	1.25e-05	0.000898	1.61	72	22	22	1012	3.88	6	27.27	22	2.17	Leaves
114	motif_db/ARABD/ArabidopsisDAPv1.meme	AP2EREBP_tnt.DREB2_col_a_m1	AP2/ERF	DREB2	NRDYDAWGKCGGTGRHKRNDR	1.01e-05	0.00073	1.31	72	11	11	1001	1.59	6	54.55	52	5.19	Roots
114	motif_db/ARABD/ArabidopsisDAPv1.meme	NAC_tnt.NAC2_colamp_a_m1	NAC	NAC2	CTTGTKNHVCAAGAAA	1.19e-05	0.00093	1.66	78	22	22	1012	2.08	8	36.36	51	5.04	Leaves
115	motif_db/JASPAR/JASPAR2024_CORE_plants_non-redundant_v2.meme	MA2344.1	REV-ERB	REV	AATMATCATTATTA	2.41e-06	0.000764	1.37	317	11	11	1001	17.4	4	36.36	7	0.7	Roots
115	motif_db/JASPAR/JASPAR2024_CORE_plants_non-redundant_v2.meme	MA2408.1	TCP	BAD1	CCGGGCCCCSVC	1.12e-05	0.000961	1.72	86	22	22	1012	1.83	9	40.91	69	6.82	Leaves
116	motif_db/ARABD/ArabidopsisDAPv1.meme	C2C2dof_tnt.At1g64620_100ng20cy_b_m1	DOF	At1g64620/DOF1.8	WWAAANNAAAAAGKWAAAW	2.23e-06	0.00114	2.03	511	22	22	1012	2.07	15	68.18	205	20.26	Leaves
116	motif_db/ARABD/ArabidopsisPBM_20140210.meme	YAB1	YAB	YAB1	AATMATAA	1.28e-06	0.000811	1.45	636	11	11	1001	1.73	5	45.45	17	1.7	Roots
117	motif_db/ARABD/ArabidopsisDAPv1.meme	NAC_tnt.CUC2_colamp_a_m1	NAC	CUC2	TDACGTGTDNNACAMG	1.12e-05	0.000854	1.53	76	11	11	1001	1.36	6	54.55	53	5.29	Roots
117	motif_db/ARABD/ArabidopsisDAPv1.meme	ND_tnt.ASHR1_col_a_m1	SET-domain	ASHR1	HHNHCWTCACCAYNW	3.25e-06	0.00122	2.18	376	22	22	1012	9.71	7	31.82	28	2.77	Leaves
118	motif_db/ARABD/ArabidopsisDAPv1.meme	NAC_tnt.SND3_colamp_a_m1	NAC	SND3	GTWDCTTSWHHHWCAMGYWWCH	1.25e-05	0.00133	2.39	107	22	22	1012	6.48	6	27.27	22	2.17	Leaves
118	motif_db/JASPAR/JASPAR2024_CORE_plants_non-redundant_v2.meme	MA1792.1	NAC	NAC098	CKTGTNNHACACGTHA	1.12e-05	0.000854	1.53	76	11	11	1001	1.36	6	54.55	53	5.29	Roots
119	motif_db/ARABD/ArabidopsisDAPv1.meme	bZIP_tnt.bZIP50_colamp_v31_m1	bZIP	bZIP50	BYSACGTCAYCAYC	8.43e-06	0.00135	2.41	160	22	22	1012	5.1	7	31.82	33	3.26	Leaves
119	motif_db/ARABD/ArabidopsisDAPv1.meme	EIL_tnt.EIL3_col_b_m1	EIN3-EIL	EIL3	NYGTCYAGRTTCAWWDWADHT	7.87e-06	0.000857	1.53	109	11	11	1001	4.48	5	45.45	26	2.6	Roots
120	motif_db/ARABD/ArabidopsisDAPv1.meme	MYB_tnt.MYB96_col_b_m1	MYB	MYB96	DDDDKTDGKTGGTRGTTR	5.12e-06	0.000947	1.7	185	11	11	1001	1.16	9	81.82	168	16.78	Roots
120	motif_db/ARABD/ArabidopsisDAPv1.meme	NAC_tnt.CUC1_col_v31_m1	NAC	CUC1	CKTGTNNNACAAGHAA	1.4e-05	0.00144	2.58	103	22	22	1012	3.86	7	31.82	36	3.56	Leaves
121	motif_db/ARABD/ArabidopsisDAPv1.meme	NAC_tnt.CUC3_col_a_m1	NAC	CUC3	RCGTGWRNHACAMGHAAH	2.34e-05	0.00147	2.64	63	22	22	1012	3.59	6	27.27	25	2.47	Leaves
121	motif_db/ARABD/ArabidopsisDAPv1.meme	NAC_tnt.ANAC005_col_a_m1	NAC	ANAC005	TWRCTTVTTYHAYAAGTTW	9.75e-06	0.00106	1.9	109	11	11	1001	18	4	36.36	11	1.1	Roots
122	motif_db/JASPAR/JASPAR2024_CORE_plants_non-redundant_v2.meme	MA1264.2	AP2/ERF	ERF095	RYGGCGGCGGHGG	2.84e-05	0.00148	2.64	52	22	22	1012	2.48	6	27.27	26	2.57	Leaves
122	motif_db/JASPAR/JASPAR2024_CORE_plants_non-redundant_v2.meme	MA1783.1	NAC	NAC005	TWRCTTVTTYHAYAAGTTW	9.75e-06	0.00106	1.9	109	11	11	1001	18	4	36.36	11	1.1	Roots
123	motif_db/ARABD/ArabidopsisDAPv1.meme	AP2EREBP_tnt.At2g33710_col_m1	AP2/ERF	At2g33710	CCDCCGCCGCCGYCR	2.84e-05	0.00153	2.75	54	22	22	1012	2.9	6	27.27	26	2.57	Leaves
123	motif_db/ARABD/ArabidopsisDAPv1.meme	AP2EREBP_tnt.SHN3_col_a_m1	AP2/ERF	SHN3	WCCDCCGCCRCCDCCGCCGCC	0.000321	0.00128	2.29	4	11	11	1001	3.01	2	18.18	1	0.1	Roots
124	motif_db/JASPAR/JASPAR2024_CORE_plants_non-redundant_v2.meme	MA1026.3	ATHB	ATHB-15	AWDRTAATGATKA	3.6e-06	0.00132	2.37	368	11	11	1001	12.1	4	36.36	8	0.8	Roots
124	motif_db/JASPAR/JASPAR2024_CORE_plants_non-redundant_v2.meme	MA1357.2	bHLH	bHLH80	TGCAAGTKG	7.84e-06	0.00157	2.82	201	22	22	1012	15.4	6	27.27	20	1.98	Leaves
125	motif_db/JASPAR/JASPAR2024_CORE_plants_non-redundant_v2.meme	MA1817.2	MYB	Zm00001d020267	CGCCGCCGCC	3.3e-05	0.00148	2.65	45	11	11	1001	1.29	5	45.45	36	3.6	Roots
125	motif_db/ARABD/ArabidopsisDAPv1.meme	NAC_tnt.NAC2_col_v3a_m1	NAC	NAC2	CTTGTTNHNCAAGAAAC	2.59e-05	0.00161	2.87	62	22	22	1012	2.54	7	31.82	40	3.95	Leaves
126	motif_db/ARABD/ArabidopsisDAPv1.meme	C2C2dof_tnt.Adof1_colamp_a_m1	DOF	Adof1	ARAAADNAAAAAGTAAAWDWH	4.62e-06	0.00157	2.81	340	11	11	1001	4.22	5	45.45	23	2.3	Roots
126	motif_db/JASPAR/JASPAR2024_CORE_plants_non-redundant_v2.meme	MA1026.3	HD-ZIP	ATHB-15	AWDRTAATGATKA	5.18e-06	0.00162	2.9	313	22	22	1012	13.5	4	18.18	3	0.3	Leaves
127	motif_db/ARABD/ArabidopsisDAPv1.meme	AP2EREBP_tnt.ERF3_colamp_a_m1	AP2/ERF	ERF3	YGGCGGCGGHGRHGRHGRHR	3e-05	0.0018	3.21	60	22	22	1012	1.48	7	31.82	41	4.05	Leaves
127	motif_db/ARABD/ArabidopsisDAPv1.meme	ND_tnt.FRS9_col_a_m1	FRS/FRF	FRS9	CTCTCTCTCTCTCTCTCTCTC	0.00011	0.00165	2.96	15	11	11	1001	3.76	3	27.27	7	0.7	Roots
128	motif_db/ARABD/ArabidopsisDAPv1.meme	MYB_tnt.MYB60_col_m1	MYB	MYB60	HHWYYYCAACYACYTHHNH	8.32e-06	0.00197	3.52	237	22	22	1012	1.22	14	63.64	194	19.17	Leaves
128	motif_db/ARABD/ArabidopsisDAPv1.meme	NAC_tnt.ANAC038_col_a_m1	NAC	ANAC038	TWRCKTGTDDNACAMGWW	1.96e-05	0.00184	3.29	94	11	11	1001	3.16	5	45.45	32	3.2	Roots
129	motif_db/ARABD/ArabidopsisDAPv1.meme	AP2EREBP_tnt.At4g16750_col_a_m1	AP2/ERF	At4g16750	CNHCDYCRCCGACAH	2.62e-05	0.00191	3.42	73	11	11	1001	1.19	6	54.55	62	6.19	Roots
129	motif_db/JASPAR/JASPAR2024_CORE_plants_non-redundant_v2.meme	MA1833.2	WRKY	Zm00001d049364	CCGCCGCCGCC	2.32e-05	0.00197	3.53	85	22	22	1012	1.02	9	40.91	76	7.51	Leaves
130	motif_db/ARABD/ArabidopsisDAPv1.meme	AP2EREBP_tnt.ERF8_col_a_m1	AP2/ERF	ERF8	NCCDCCGCCGCCGYM	3e-05	0.00203	3.64	68	22	22	1012	2.45	7	31.82	41	4.05	Leaves
130	motif_db/ARABD/ArabidopsisDAPv1.meme	NAC_tnt.CUC1_col_v31_m1	NAC	CUC1	CKTGTNNNACAAGHAA	2.24e-05	0.00202	3.61	90	11	11	1001	3.58	5	45.45	33	3.3	Roots
131	motif_db/ARABD/ArabidopsisDAPv1.meme	AP2EREBP_tnt.ERF3_col_a_m1	AP2/ERF	ERF3	TGRCGGCGGMGGHGG	4.11e-05	0.00213	3.82	52	22	22	1012	2.17	6	27.27	28	2.77	Leaves
131	motif_db/ARABD/ArabidopsisDAPv1.meme	NAC_tnt.NTM2_col_b_m1	NAC	NTM2	WMCTTSTTYNHYAAG	1.7e-05	0.00204	3.65	120	11	11	1001	5.06	5	45.45	31	3.1	Roots
132	motif_db/ARABD/ArabidopsisDAPv1.meme	AP2EREBP_tnt.ERF11_col_b_m1	AP2/ERF	ERF11	CCDCCKCCGCCGYCA	4.11e-05	0.00222	3.96	54	22	22	1012	2.33	6	27.27	28	2.77	Leaves
132	motif_db/JASPAR/JASPAR2024_CORE_plants_non-redundant_v2.meme	MA1774.2	MYB	MYB60	YCAACYACYT	9.13e-06	0.00228	4.08	250	11	11	1001	5.75	6	54.55	51	5.09	Roots
133	motif_db/ARABD/ArabidopsisDAPv1.meme	CCAATHAP3_tnt.HAP3_col_a_m1	AP2/ERF	HAP3	TCCATCAWC	6.31e-06	0.00245	4.38	388	11	11	1001	6.98	7	63.64	79	7.89	Roots
133	motif_db/ARABD/ArabidopsisDAPv1.meme	NAC_tnt.ANAC057_colamp_a_m1	NAC	ANAC057	AGRTTRCKTGTDNNWCAAGYA	4.53e-05	0.00231	4.13	51	22	22	1012	1.13	7	31.82	44	4.35	Leaves
134	motif_db/ARABD/ArabidopsisDAPv1.meme	AP2EREBP_tnt.At5g65130_col_a_m1	AP2/ERF	At5g65130/ERF57	CCDCCDCCRCCGCCA	3.43e-05	0.00247	4.41	72	22	22	1012	3.92	6	27.27	27	2.67	Leaves
134	motif_db/JASPAR/JASPAR2024_CORE_plants_non-redundant_v2.meme	MA1781.2	MYB	MYB94	CCAACYACYW	1.08e-05	0.00256	4.57	236	11	11	1001	2.91	7	63.64	86	8.59	Roots
135	motif_db/JASPAR/JASPAR2024_CORE_plants_non-redundant_v2.meme	MA1358.2	bHLH	bHLH130	CMACTTGC	7.87e-06	0.00267	4.78	340	11	11	1001	16.1	5	45.45	26	2.6	Roots
135	motif_db/ARABD/ArabidopsisDAPv1.meme	NAC_tnt.ANAC028_col_a_m1	NAC	ANAC028	CTTSWNHHDCAMGYWA	1.76e-05	0.00248	4.43	141	22	22	1012	1.54	10	45.45	95	9.39	Leaves
136	motif_db/JASPAR/JASPAR2024_CORE_plants_non-redundant_v2.meme	MA1753.2	AP2/ERF	ERF057	CCDCCDCCRCCGCC	3.43e-05	0.00253	4.54	74	22	22	1012	4.01	6	27.27	27	2.67	Leaves
136	motif_db/JASPAR/JASPAR2024_CORE_plants_non-redundant_v2.meme	MA1796.1	AP2/ERF	RAP2-7	TACGAGGW	9.28e-06	0.00301	5.39	325	11	11	1001	3.76	5	45.45	27	2.7	Roots
137	motif_db/ARABD/ArabidopsisDAPv1.meme	Orphan_tnt.AT1G24250_col_a_m1	AP2/ERF	AT1G24250	THYCAACTACCAACHAMH	1.96e-05	0.00313	5.6	160	11	11	1001	4.48	5	45.45	32	3.2	Roots
137	motif_db/ARABD/ArabidopsisDAPv1.meme	NAC_tnt.ANAC062_colamp_a_m1	NAC	ANAC062	CTTMWYYNBTAAGWAAHH	1.55e-05	0.00257	4.61	166	22	22	1012	8.7	6	27.27	23	2.27	Leaves
138	motif_db/ARABD/ArabidopsisDAPv1.meme	AP2EREBP_tnt.At1g75490_colamp_a_m1	AP2/ERF	At1g75490/DREB	HDYYDCCACCGMCWH	1.54e-05	0.0026	4.66	169	22	22	1012	1.14	12	54.55	144	14.23	Leaves
138	motif_db/ARABD/ArabidopsisDAPv1.meme	NAC_tnt.ANAC046_colamp_a_m1	NAC	ANAC046	CTTGTNHHACACGYWAY	4.19e-05	0.00318	5.69	76	11	11	1001	2.23	5	45.45	38	3.8	Roots
139	motif_db/JASPAR/JASPAR2024_CORE_plants_non-redundant_v2.meme	MA2076.1	bHLH	PK18401.1	GCACGTGG	2.33e-05	0.00326	5.84	140	11	11	1001	1.25	7	63.64	97	9.69	Roots
139	motif_db/ARABD/ArabidopsisDAPv1.meme	NAC_tnt.NTM1_col_a_m1	NAC	NTM1	ACTTSTNYVHTAAGT	2.24e-05	0.00261	4.68	117	22	22	1012	5.85	7	31.82	39	3.85	Leaves
140	motif_db/ARABD/ArabidopsisDAPv1.meme	NAC_tnt.ANAC013_col_a_m1	NAC	ANAC013	CTTGNNRARCAAGNAA	2.82e-05	0.00262	4.69	93	22	22	1012	1.27	9	40.91	78	7.71	Leaves
140	motif_db/ARABD/ArabidopsisDAPv1.meme	NAC_tnt.ANAC058_col_a_m1	NAC	ANAC058	CKTGTNHHACAMGTWA	4.19e-05	0.00335	5.99	80	11	11	1001	2.24	5	45.45	38	3.8	Roots
141	motif_db/ARABD/ArabidopsisDAPv1.meme	bZIP_tnt.TGA2_colamp_v31_m1	bZIP	TGA2	YGACGTCABCA	1.55e-05	0.00276	4.94	178	22	22	1012	5.48	6	27.27	23	2.27	Leaves
141	motif_db/ARABD/ArabidopsisDAPv1.meme	NAC_tnt.NTM1_col_a_m1	NAC	NTM1	ACTTSTNYVHTAAGT	4.13e-05	0.00363	6.5	88	11	11	1001	10.3	4	36.36	17	1.7	Roots
142	motif_db/JASPAR/JASPAR2024_CORE_plants_non-redundant_v2.meme	MA1768.2	MYB	MYB30	CCAACYACCAMC	9.86e-06	0.00289	5.17	293	22	22	1012	1.04	16	72.73	267	26.38	Leaves
142	motif_db/ARABD/ArabidopsisDAPv1.meme	NAC_tnt.ANAC058_colamp_a_m1	NAC	ANAC058	TWCTTGTNNHACAMGTWA	3.72e-05	0.00368	6.59	99	11	11	1001	3.67	5	45.45	37	3.7	Roots
143	motif_db/ARABD/ArabidopsisDAPv1.meme	BBRBPC_tnt.BPC1_col_a_m1	BBR-BPC	BPC1	GAGAGAGAGAGAGAGAGAGAGAGA	0.000637	0.00382	6.84	6	11	11	1001	3.57	2	18.18	2	0.2	Roots
143	motif_db/ARABD/ArabidopsisDAPv1.meme	HMG_tnt.3XHMGBOX1_col_a_m1	HMG	3XHMGBOX1	RCGGCGGHGRWDRNGGNRRNG	2.48e-05	0.003	5.36	121	22	22	1012	1.54	10	45.45	99	9.78	Leaves
144	motif_db/JASPAR/JASPAR2024_CORE_plants_non-redundant_v2.meme	MA1404.1	BPC	BPC1	GAGAGAGAGAGAGAGAGAGAGAGA	0.000637	0.00382	6.84	6	11	11	1001	3.57	2	18.18	2	0.2	Roots
144	motif_db/ARABD/ArabidopsisDAPv1.meme	NAC_tnt.ANAC058_col_a_m1	NAC	ANAC058	CKTGTNHHACAMGTWA	3.96e-05	0.003	5.38	76	22	22	1012	2.4	7	31.82	43	4.25	Leaves
145	motif_db/ARABD/ArabidopsisDAPv1.meme	bZIP_tnt.TGA2_colamp_v31_m1	bZIP	TGA2	YGACGTCABCA	2.91e-05	0.00464	8.31	160	11	11	1001	4.57	5	45.45	35	3.5	Roots
145	motif_db/ARABD/ArabidopsisDAPv1.meme	C2H2_tnt.AT5G22990_col_a_m1	C2H2	AT5G22990	WCGWYWTCGWYNTCD	2.98e-05	0.00301	5.38	101	22	22	1012	10.1	4	18.18	6	0.59	Leaves
146	motif_db/ARABD/ArabidopsisDAPv1.meme	bHLH_tnt.bHLH122_colamp_a_m1	bHLH	bHLH122	DBCMACTTGCA	2.56e-05	0.00521	9.32	204	11	11	1001	9.02	5	45.45	34	3.4	Roots
146	motif_db/JASPAR/JASPAR2024_CORE_plants_non-redundant_v2.meme	MA1250.2	AP2/ERF	DREB2D	CCDCCDCCACCGCC	3.41e-05	0.0032	5.73	94	22	22	1012	1.14	9	40.91	80	7.91	Leaves
147	motif_db/JASPAR/JASPAR2024_CORE_plants_non-redundant_v2.meme	MA1819.2	AP2/ERF	Zm00001d005892	CGCCGCCG	3.96e-05	0.0034	6.08	86	22	22	1012	4.22	7	31.82	43	4.25	Leaves
147	motif_db/ARABD/ArabidopsisPBM_20140210.meme	STY1_2	SHI/STY	STY1_2	CTAGCTAG	5.21e-05	0.00556	9.95	107	11	11	1001	23.9	3	27.27	5	0.5	Roots
148	motif_db/ARABD/ArabidopsisDAPv1.meme	ABI3VP1_tnt.AT5G60130_colamp_a_m1	B3	AT5G60130	DTTTTGCTTATDTTTTGCTTA	6.65e-05	0.00392	7.01	59	22	22	1012	1.29	7	31.82	47	4.64	Leaves
149	motif_db/ARABD/ArabidopsisDAPv1.meme	AP2EREBP_tnt.CRF10_col100_a_m1	AP2/ERF	CRF10	CCDCCKCCGCCGCCR	6.81e-05	0.00428	7.67	63	22	22	1012	2.55	6	27.27	31	3.06	Leaves
150	motif_db/ARABD/ArabidopsisDAPv1.meme	AP2EREBP_tnt.AT1G28160_colamp_a_m1	AP2/ERF	AT1G28160	CDYCKCCGCCGYCR	0.000108	0.00431	7.71	40	22	22	1012	1.07	6	27.27	34	3.36	Leaves
151	motif_db/ARABD/ArabidopsisDAPv1.meme	MYB_tnt.MYB96_col_b_m1	MYB	MYB96	DDDDKTDGKTGGTRGTTR	1.88e-05	0.00448	8.03	239	22	22	1012	1.16	14	63.64	208	20.55	Leaves
152	motif_db/ARABD/ArabidopsisDAPv1.meme	AP2EREBP_tnt.ESE3_col_a_m1	AP2/ERF	ESE3	HGGHGGHGGCGGCGGMGGW	6.83e-05	0.00457	8.17	67	22	22	1012	38.1	4	18.18	8	0.79	Leaves
153	motif_db/ARABD/ArabidopsisDAPv1.meme	C2H2_tnt.At3g60580_col_a_m1	C2H2	At3g60580/ZAT9	WKWAGTAR	2.34e-05	0.00488	8.74	209	22	22	1012	1.49	6	27.27	25	2.47	Leaves
154	motif_db/ARABD/ArabidopsisDAPv1.meme	bHLH_tnt.bHLH130_col_a_m1	bHLH	bHLH130	DKCMACTTGCM	1.91e-05	0.00495	8.85	259	22	22	1012	11	6	27.27	24	2.37	Leaves
155	motif_db/ARABD/ArabidopsisPBM_20140210.meme	AHL12_2	HD-ZIP	AHL12_2	WWAATTWW	8.38e-06	0.00513	9.17	613	22	22	1012	2.37	3	13.64	0	0	Leaves
156	motif_db/ARABD/ArabidopsisDAPv1.meme	AP2EREBP_tnt.ESE1_col_a_m1	AP2/ERF	ESE1	HGRYGGCGGCGGHGG	0.000108	0.00517	9.25	48	22	22	1012	1.53	6	27.27	34	3.36	Leaves
