# Supplementary material for: Sulfate Deficiency-Responsive MicroRNAs in Tomato Uncover an Expanded and Functionally Integrated Regulatory Network
Source: Int J Mol Sci. 2025 Aug 29;26(17):8392. doi: 10.3390/ijms26178392 (PMC12428225; doi:10.3390/ijms26178392)
Supplement: Supplementary file 1 [file ijms-26-08392-s001.zip › TableS8_Degradome_SRR.xlsx]

## Sheet: Description
Table S8. List of Degradome-seq studies re-analyzed in this study.
We show the library SRR code, corresponding BioProject, tissue of origin and associated publication, if reported.

## Sheet: Table S8
Degradome Library	BioProject	Tissue	Publication
SRR7994072	PRJNA495618	Leaves	10.1186/s12870-020-2313-x
SRR7994071	PRJNA495618	Leaves	10.1186/s12870-020-2313-x
SRR7994070	PRJNA495618	Leaves	10.1186/s12870-020-2313-x
SRR7994069	PRJNA495618	Leaves	10.1186/s12870-020-2313-x
SRR7994068	PRJNA495618	Leaves	10.1186/s12870-020-2313-x
SRR7994067	PRJNA495618	Leaves	10.1186/s12870-020-2313-x
SRR7994066	PRJNA495618	Leaves	10.1186/s12870-020-2313-x
SRR7994065	PRJNA495618	Leaves	10.1186/s12870-020-2313-x
SRR7994064	PRJNA495618	Leaves	10.1186/s12870-020-2313-x
SRR7994063	PRJNA495618	Leaves	10.1186/s12870-020-2313-x
SRR7994062	PRJNA495618	Leaves	10.1186/s12870-020-2313-x
SRR7994061	PRJNA495618	Leaves	10.1186/s12870-020-2313-x
SRR5942516	PRJNA398663	Whole plant	10.1093/dnares/dsy025
SRR5942515	PRJNA398663	Whole plant	10.1093/dnares/dsy025
SRR23418871	PRJNA933914	Leaves
SRR23418870	PRJNA933914	Leaves
SRR23418869	PRJNA933914	Leaves
SRR23418868	PRJNA933914	Leaves
SRR23418867	PRJNA933914	Leaves
SRR23418866	PRJNA933914	Leaves
SRR23418865	PRJNA933914	Leaves
SRR23418864	PRJNA933914	Leaves
SRR23418863	PRJNA933914	Leaves
SRR23418862	PRJNA933914	Leaves
SRR23418861	PRJNA933914	Leaves
SRR23418860	PRJNA933914	Leaves
SRR23418859	PRJNA933914	Leaves
SRR23418858	PRJNA933914	Leaves
SRR23418857	PRJNA933914	Leaves
SRR23418856	PRJNA933914	Leaves
SRR23418855	PRJNA933914	Leaves
SRR23418854	PRJNA933914	Leaves
SRR1258338	PRJNA245091	Leaves	10.1007/s00425-014-2158-3
SRR1258337	PRJNA245091	Leaves	10.1007/s00425-014-2158-3
SRR10804489	PRJNA598162	Leaf
SRR10804486	PRJNA598162	Leaf
SRR10804484	PRJNA598162	Leaf
SRR10804483	PRJNA598162	Leaf
SRR10804482	PRJNA598162	Leaf
SRR057485	PRJNA128851	Green fruit	10.1007/s00425-012-1734-7
SRR057484	PRJNA128851	Flower	10.1007/s00425-012-1734-7
SRR057483	PRJNA128851	Leaf	10.1007/s00425-012-1734-7
