# Supplementary material for: Sulfate Deficiency-Responsive MicroRNAs in Tomato Uncover an Expanded and Functionally Integrated Regulatory Network
Source: Int J Mol Sci. 2025 Aug 29;26(17):8392. doi: 10.3390/ijms26178392 (PMC12428225; doi:10.3390/ijms26178392)
Supplement: Supplementary file 1 [file ijms-26-08392-s001.zip › TableS9_mRNA_DE.xlsx]

## Sheet: Description
Table S9. Sulfate deficiency DE genes in roots and leaves
RNAseq libraries from Canales et al., 2020 were downloaded from the SRA (PRJNA629977) and re-analyzed using the SL4.0 genome and ITAG4.0 annotation. DE genes were determined by paired comparisons (-S vs. +S) using DESeq2. We show genes with adjusted p-value (<0.05) and log2 fold change (>0.5) in at least one of the comparisons. Comparisons in which we did not find significant differences are show…

## Sheet: Table S9
		Leaves				Roots
		3 weeks		4 weeks		3 weeks		4 weeks
Gene	GeneName	Adjusted p-value	L2FC expression (-S/S comparison)	Adjusted p-value	L2FC expression (-S/S comparison)	Adjusted p-value	L2FC expression (-S/S comparison)	Adjusted p-value	L2FC expression (-S/S comparison)
Solyc00g217960	NA	NS	NA	4.7e-05	-1.53371	1.87e-06	-1.17004	NS	NA
Solyc01g005320	3-oxo-5-alpha-steroid 4-dehydrogenase (DUF1295)	NS	NA	9.13e-08	-2.13192	1.38e-26	-1.79156	5.77e-05	-1.99103
Solyc01g005500	NAD(P)-binding Rossmann-fold superfamily protein	4.21e-05	-1.54822	NS	NA	NS	NA	0.00511696	-2.38716
Solyc01g005985	Bifunctional inhibitor/lipid-transfer protein/seed storage 2S albumin superfamily protein, putative	5.62e-40	-1.17836	9.36e-11	-1.29123	1.27e-17	-2.2241	2.52e-32	-3.6203
Solyc01g006055	Dirigent protein	NS	NA	5.27e-13	-1.41647	NS	NA	1.48e-13	-2.57365
Solyc01g006690	IRK-interacting protein	NS	NA	1.01e-13	-1.58642	NS	NA	0.000241994	-1.22902
Solyc01g006980	Malonyl CoA-acyl carrier protein transacylase containing protein, expressed	1.4e-26	-1.45349	NS	NA	7.74e-13	-1.0728	9.3e-16	-1.2627
Solyc01g007160	protein CHROMOSOME TRANSMISSION FIDELITY 7	2.16e-05	-1.79453	0.0114109	-1.33105	9.38e-07	-1.61716	NS	NA
Solyc01g007170	C2 calcium/lipid-binding plant phosphoribosyltransferase family protein	5.76e-31	-2.00412	1.84e-07	-2.11745	2.52e-10	-1.3255	0.00101652	-1.4874
Solyc01g009610	Protein phosphatase inhibitor 2-like	1.51e-13	-1.01812	NS	NA	NS	NA	3.61e-10	-1.1139
Solyc01g028800	Pumilio-like protein 11	0.016587	-1.73331	NS	NA	1.87e-06	-1.45732	0.0247428	-1.44384
Solyc01g058320	transmembrane protein	4.9e-08	-1.09123	1.45e-15	-1.55075	NS	NA	1.38e-08	-1.65189
Solyc01g060240	Unknown protein	2.38e-31	-1.95754	4.4e-18	-2.15495	NS	NA	9.04e-07	-1.20528
Solyc01g066440	hypothetical protein	2.04e-06	-1.46371	0.000172227	-1.2409	0.00138826	-1.43168	NS	NA
Solyc01g067370	TSB	0.0446641	-2.16725	NS	NA	2.76e-08	-1.76495	0.000841768	-2.37075
Solyc01g067510	receptor-like protein kinase FERONIA	2.74e-30	-1.66072	7.36e-15	-1.89693	NS	NA	2.84e-06	-1.69718
Solyc01g068140	HXXXD-type acyl-transferase family protein	7.31e-21	-1.73367	1.89e-11	-2.39803	NS	NA	1.65e-06	-1.37408
Solyc01g068410	SlPIN5	2.5e-11	-2.02632	3.29e-05	-2.33035	NS	NA	4.83e-08	-2.25951
Solyc01g073710	Calcium-binding EF-hand family protein	3.75e-23	-1.39249	1.25e-13	-1.27756	2e-12	-1.15673	NS	NA
Solyc01g073970	Histone H3	1.4e-26	-1.99605	1.08e-34	-2.19812	NS	NA	5.39e-06	-1.73973
Solyc01g074000	Histone H3	4.38e-19	-1.51171	2.76e-47	-2.20286	NS	NA	8.86e-14	-2.14966
Solyc01g079110	Histone H3	1.53e-18	-1.32862	1.14e-39	-1.73656	NS	NA	6.94e-05	-1.3324
Solyc01g079170	Hexosyltransferase	NS	NA	0.00145909	-1.03186	NS	NA	8.09e-06	-2.06611
Solyc01g079270	transcription factor UPBEAT1	0.0188629	-4.7293	NS	NA	1.26e-05	-1.61371	NS	NA
Solyc01g079480	BZIP transcription factor	NS	NA	8.52e-20	-1.43908	NS	NA	5.68e-08	-1.1047
Solyc01g079570	Beta-D-xylosidase 1	1.26e-55	-2.85557	1.98e-109	-4.897	NS	NA	2.91e-08	-1.56571
Solyc01g079580	Tetratricopeptide repeat (TPR)-like superfamily protein	NS	NA	6.34e-17	-1.497	5.41e-08	-1.27371	1.99e-17	-1.38746
Solyc01g079660	Cotton fiber protein	1.35e-17	-2.65268	8.39e-05	-1.86776	3.12e-05	-2.59469	NS	NA
Solyc01g079740	NA	1.49e-09	-2.44863	NS	NA	0.0405197	-1.30449	NS	NA
Solyc01g079850	Protein trichome birefringence-like 11	3.76e-14	-1.36467	1.23e-15	-2.26805	NS	NA	0.000771853	-1.33287
Solyc01g079880	Aluminum induced protein with YGL and LRDR motifs	NS	NA	8.91e-29	-1.4606	NS	NA	2.57e-11	-1.653
Solyc01g079940	Eukaryotic aspartyl protease family protein	1.16e-13	-1.94007	NS	NA	3.47e-10	-1.35175	1.31e-19	-2.67568
Solyc01g080260	ARM repeat superfamily protein	1.82e-22	-1.30932	1.76e-15	-2.06344	NS	NA	2.77e-07	-1.22345
Solyc01g080600	Histone H3	5.55e-25	-1.7564	9.23e-29	-1.72015	NS	NA	0.00158715	-1.16376
Solyc01g080610	Pentatricopeptide repeat-containing protein	3.27e-18	-1.79576	1.57e-23	-1.66121	NS	NA	0.0136044	-1.05824
Solyc01g080680	Sugar facilitator protein 3	0.000872159	-2.5246	NS	NA	1.18e-17	-1.55722	0.000178901	-3.10463
Solyc01g080750	ARM repeat superfamily protein	2.37e-34	-1.75982	1.24e-10	-1.15062	NS	NA	0.00638134	-1.02758
Solyc01g081540	Myosin-17	NS	NA	2.32e-14	-1.10097	NS	NA	2.66e-06	-1.15105
Solyc01g081570	DUF239 domain-containing protein/DUF4409 domain-containing protein	5.27e-46	-1.53054	4.67e-09	-1.12897	1.15e-18	-1.27988	2.98e-14	-1.25726
Solyc01g086800	Histone H3	1.22e-39	-2.02519	5.92e-62	-2.12049	5.48e-09	-1.08918	8.91e-07	-1.77429
Solyc01g086820	Histone H3	3.91e-96	-3.01946	1.46e-95	-3.21936	9.51e-38	-2.28301	3.23e-14	-2.70727
Solyc01g086920	Leucine-rich repeat receptor-like protein	1.27e-40	-1.2512	6.59e-12	-1.51116	NS	NA	1.98e-05	-1.95249
Solyc01g087080	interferon-activable protein	1.94e-14	-1.40424	NS	NA	NS	NA	0.029353	-1.15197
Solyc01g087130	R2R3MYB transcription factor 47	1.7e-05	-1.47099	2.72e-11	-3.88022	NS	NA	0.00368011	-1.5785
Solyc01g087500	DNA topoisomerase 2	1.16e-93	-2.4081	2.61e-40	-1.57082	1.26e-11	-1.11003	NS	NA
Solyc01g087740	Subtilisin-like protease	1.04e-06	-1.37571	2.07e-05	-2.26181	2.09e-11	-1.44634	0.011454	-1.57475
Solyc01g087850	serine protease SBT3	7.7e-19	-1.21669	0.00209298	-1.5368	NS	NA	0.000721434	-1.14712
Solyc01g088480	UMP-CMP kinase	NS	NA	1.69e-74	-1.48777	NS	NA	1.31e-19	-1.82306
Solyc01g090180	4,5-DOPA dioxygenase extradiol	4.7e-21	-1.43518	3.5e-18	-1.42598	NS	NA	4.22e-05	-1.0788
Solyc01g090760	GATA transcription factor	NS	NA	2.22e-11	-1.90207	1.66e-14	-1.86646	3.95e-06	-2.2674
Solyc01g090810	beta-expansin precursor	NS	NA	0.0109337	-4.52777	1.95e-41	-4.4125	4.37e-05	-2.76276
Solyc01g090870	Transcription repressor OFP17	NS	NA	3.6e-12	-3.89058	NS	NA	0.00625864	-1.81502
Solyc01g091050	Pectinesterase	1.13e-07	-1.22824	5.67e-49	-3.77442	NS	NA	2.34e-09	-4.37075
Solyc01g091320	Methylsterol monooxygenase 1-2	1.73e-23	-1.1898	NS	NA	NS	NA	0.000134582	-2.00507
Solyc01g091660	NAD(P)-binding Rossmann-fold superfamily protein	1.28e-14	-1.48185	1.87e-08	-2.96443	1.52e-05	-1.07604	5.84e-08	-2.05937
Solyc01g091700	F-box protein PP2-A15	6.23e-23	-2.77449	7.43e-07	-2.91865	5.54e-16	-2.11187	0.0375715	-1.18649
Solyc01g091830	hypothetical protein	0.00702415	-1.3407	0.0091829	-1.40402	0.0044923	-1.39965	NS	NA
Solyc01g092950	MADS-box protein	3e-14	-1.43465	5.03e-39	-1.70955	7.09e-07	-1.01513	1.83e-07	-1.13536
Solyc01g093965	MADS-box transcription factor	3.4e-09	-1.0013	1.56e-09	-1.35488	NS	NA	0.00231433	-1.11991
Solyc01g094230	Riboflavin biosynthesis protein PYRR, chloroplastic	1.06e-09	-1.87335	0.00187305	-1.17761	NS	NA	0.015699	-1.33769
Solyc01g095070	Heavy metal-associated isoprenylated plant protein	2.11e-25	-1.17109	1.62e-11	-1.18047	NS	NA	6.17e-23	-1.27696
Solyc01g095150	late embryogenesis-like protein	NS	NA	6.28e-05	-1.10954	NS	NA	5.57e-05	-1.07678
Solyc01g095190	S-adenosyl-L-methionine-dependent methyltransferases superfamily protein	0.020135	-1.05029	NS	NA	0.00405112	-1.38106	NS	NA
Solyc01g095515	Arabinogalactan peptide	6.59e-06	-2.32607	0.00251245	-2.91017	0.0237032	-1.13044	NS	NA
Solyc01g096410	Phosphatidylinositol 4-phosphate 5-kinase	1.6e-21	-1.46546	3.1e-05	-1.21662	NS	NA	0.0156417	-1.30553
Solyc01g096450	Eukaryotic aspartyl protease family protein	NS	NA	5.16e-24	-1.47536	NS	NA	0.000163569	-1.35042
Solyc01g097290	auxin-regulated IAA16	NS	NA	7.51e-05	-1.03095	NS	NA	1.36e-05	-1.53767
Solyc01g097990	N-acetyltransferase	NS	NA	0.00821657	-1.18244	NS	NA	0.012501	-1.52929
Solyc01g098080	BY-2 kinesin-like protein 5	2.13e-43	-2.06836	NS	NA	6.98e-10	-1.02269	NS	NA
Solyc01g098200	Vesicle-associated protein 1-2	NS	NA	1.21e-10	-1.471	2.07e-10	-1.01092	4.92e-06	-1.60877
Solyc01g098500	Sugar facilitator protein 5	4.76e-51	-1.56175	5.8e-17	-1.79614	NS	NA	4.53e-05	-1.03447
Solyc01g098940	Pectinesterase	8.25e-07	-2.6497	1.67e-09	-4.60623	1.36e-07	-1.55138	0.00768387	-1.89221
Solyc01g099410	Histone H2A	5.09e-24	-1.42771	1.36e-43	-1.50066	NS	NA	2.22e-05	-1.34899
Solyc01g099630	xyloglucan endotransglucosylase-hydrolase 1	9.74e-64	-1.67294	1.78e-07	-1.40444	4.42e-20	-1.16417	2.1e-05	-1.62007
Solyc01g099950	Pectinesterase	0.0214644	-1.98697	NS	NA	7.2e-13	-1.70926	0.0379847	-1.27676
Solyc01g100020	Phospholipase	1.72e-06	-1.49334	6.08e-12	-1.98838	NS	NA	2.31e-07	-1.79748
Solyc01g101190	Terpene synthase	0.00767362	-5.00447	NS	NA	0.0496871	-5.03928	0.0237938	-3.87909
Solyc01g101195	Terpene synthase	8.04e-13	-9.06853	2.66e-07	-6.46544	4.25e-06	-6.9535	0.0278984	-5.86246
Solyc01g101220	Vetispiradiene synthase	1.05e-07	-6.18319	1.73e-08	-4.21348	1.5e-11	-6.47031	6.89e-05	-3.28122
Solyc01g102330	Carbohydrate esterase, putative (DUF303)	3.6e-24	-1.3274	9.89e-09	-1.27427	4.19e-14	-1.03876	4.72e-13	-2.0897
Solyc01g102340	R2R3MYB transcription factor 61	2.2e-19	-1.42054	2.47e-11	-1.37294	4.19e-15	-1.54093	6.35e-11	-1.84135
Solyc01g102400	Germin-like protein	NS	NA	3.73e-13	-1.18693	NS	NA	1.2e-14	-1.38584
Solyc01g102720	Polyketide cyclase/dehydrase and lipid transport superfamily protein	NS	NA	7.45e-10	-2.35714	5.35e-05	-1.12133	3.48e-05	-2.0616
Solyc01g102830	NADH dehydrogenase [ubiquinone] 1 beta subcomplex subunit 3-A	NS	NA	4.57e-21	-1.7522	3.56e-19	-1.49445	1.87e-26	-2.38517
Solyc01g103000	Unknown protein	1.55e-13	-3.37709	0.0140548	-1.61313	0.00711909	-1.61379	0.0457729	-1.82948
Solyc01g103360	Glucuronoxylan 4-O-methyltransferase 3	5.97e-12	-1.12377	5.22e-26	-4.5447	NS	NA	5.43e-06	-2.42768
Solyc01g104230	F-box protein	7.27e-13	-2.21089	6.75e-05	-1.72037	2.75e-10	-1.23283	0.00163418	-1.47602
Solyc01g104710	thionin-like protein	NS	NA	2.18e-21	-1.60842	6.65e-06	-1.08724	2.45e-10	-2.64166
Solyc01g104950	LEXYL2	6.35e-81	-2.94029	1.98e-59	-3.51668	1.51e-103	-2.92706	3.98e-31	-2.49362
Solyc01g105350	Glycosyltransferase	NS	NA	2.52e-06	-1.88365	NS	NA	0.00505417	-2.22551
Solyc01g106290	Unknown protein	NS	NA	3.66e-05	-1.59413	NS	NA	0.0305352	-1.07678
Solyc01g106540	neurofilament heavy protein	7.63e-19	-1.90421	1.12e-06	-1.11938	NS	NA	0.00256894	-1.06982
Solyc01g107260	myosin-2 heavy chain-like protein	2.14e-17	-1.56475	1.07e-19	-1.86293	NS	NA	0.00678627	-1.03037
Solyc01g107800	glucuronoxylan 4-O-methyltransferase 1-like	NS	NA	5.91e-09	-1.37465	NS	NA	2.04e-06	-1.3313
Solyc01g107810	Glycosyltransferase	0.00096875	-2.57313	0.000597314	-3.78251	7.63e-05	-5.94733	NS	NA
Solyc01g107990	PI-PLC X domain-containing protein	4.69e-21	-1.3206	NS	NA	NS	NA	0.00428004	-1.45436
Solyc01g108240	Ethylene Response Factor D.3	5.12e-41	-4.8552	0.00121103	-2.46587	0.0147476	-4.07786	NS	NA
Solyc01g108530	Alpha/beta-Hydrolases superfamily protein	NS	NA	6.87e-21	-1.10879	1.01e-24	-1.38873	3.64e-20	-1.75045
Solyc01g108630	nii1 nitrite reductase	1.37e-49	-2.84811	NS	NA	4.91e-05	-2.63199	1.31e-09	-2.80379
Solyc01g109580	Adenylyl cyclase-associated protein	1.2e-21	-1.49621	1.02e-29	-1.86817	NS	NA	3.7e-11	-1.6916
Solyc01g109620	NADH-quinone oxidoreductase subunit I	4.28e-28	-1.13797	6.81e-34	-1.29454	7.47e-23	-1.30458	1.78e-14	-1.40108
Solyc01g110340	Endoglucanase	4.65e-49	-2.15263	3.28e-25	-2.6619	NS	NA	1.25e-13	-1.39001
Solyc01g110555	Auxin responsive SAUR protein	1.63e-06	-1.00181	2.23e-08	-1.48333	1.18e-09	-1.30923	1.08e-07	-1.96034
Solyc01g110570	Small auxin up-regulated RNA4	5.14e-07	-1.46535	0.0243886	-1.30249	NS	NA	0.0142456	-1.50512
Solyc01g110960	Prefoldin chaperone subunit family protein	6.37e-61	-2.74829	NS	NA	1.2e-06	-1.00998	NS	NA
Solyc01g111050	COBRA-like protein	2.31e-05	-1.90596	NS	NA	0.00922516	-1.50798	NS	NA
Solyc01g111340	Endo-1,4-beta-xylanase	0.00306398	-1.01824	NS	NA	0.0039507	-1.44101	NS	NA
Solyc01g111550	protein MCM10 homolog	1.21e-06	-1.28314	NS	NA	4.37e-06	-1.01207	NS	NA
Solyc01g112190	Plant regulator RWP-RK family protein, putative	8.7e-13	-1.59691	NS	NA	NS	NA	6.98e-15	-1.81835
Solyc01g112260	hypothetical protein	1.07e-26	-1.10605	1.18e-14	-1.66635	NS	NA	3.66e-09	-1.45942
Solyc01g150164	thionin-like protein	NS	NA	3.98e-07	-1.14902	5.86e-15	-1.52273	2.16e-09	-1.54566
Solyc01g160330	NA	2.85e-11	-1.56081	5.93e-08	-1.62049	2.73e-09	-1.20004	5.54e-05	-1.38455
Solyc01g160340	NA	2.92e-08	-2.39595	NS	NA	0.0039234	-1.30394	NS	NA
Solyc02g014470	Phospholipase A1-II 1	3.71e-21	-2.00204	4.68e-06	-1.80136	NS	NA	0.021392	-1.14572
Solyc02g014830	Carboxypeptidase	1.28e-19	-1.70704	NS	NA	1.4e-05	-1.3921	2.31e-07	-2.45557
Solyc02g021260	B3 domain-containing protein	0.00133696	-1.95776	1.52e-09	-3.87586	2.06e-07	-1.46546	NS	NA
Solyc02g030480	Alcohol dehydrogenase superfamily	5.59e-76	-3.03771	3.29e-18	-2.6008	NS	NA	2.57e-10	-2.86327
Solyc02g032840	Unknown protein	NS	NA	7.63e-23	-3.81824	NS	NA	2.08e-05	-1.3303
Solyc02g032910	glycine rich protein precursor	0.0280738	-2.23481	NS	NA	0.00375726	-1.895	4.74e-06	-4.75636
Solyc02g038670	Tetratricopeptide repeat protein 5	0.0027989	-2.39238	NS	NA	0.0280361	-2.55007	NS	NA
Solyc02g038690	Histone H2B	7.08e-13	-1.44649	4.15e-08	-1.20688	NS	NA	1.4e-06	-1.18079
Solyc02g062170	Chalcone-flavanone isomerase family protein	5.9e-16	-2.06215	NS	NA	NS	NA	0.024244	-1.11015
Solyc02g062230	Small auxin up-regulated RNA32	7.56e-05	-2.64454	NS	NA	0.0142696	-3.86244	NS	NA
Solyc02g062650	Laccase	5.6e-24	-2.36098	7.86e-30	-3.58805	NS	NA	0.00204548	-1.25575
Solyc02g063350	Calcium-dependent protein kinase	7.42e-17	-1.1204	2.23e-14	-1.93813	3.48e-07	-1.16242	3.74e-07	-1.70569
Solyc02g063450	Glycine-rich domain-containing protein 2	2.75e-32	-1.96586	9.44e-28	-1.49319	7.12e-18	-1.06747	NS	NA
Solyc02g063540	1-aminocyclopropane-1-carboxylate synthase 7	1.07e-16	-4.91717	0.0244939	-2.62612	0.00045169	-5.84382	NS	NA
Solyc02g063543	1-aminocyclopropane-1-carboxylate synthase	1.03e-16	-4.92259	0.0168082	-2.71937	0.00045169	-5.84382	NS	NA
Solyc02g064945	Glucuronoxylan 4-o-methyltransferase 1-like protein	NS	NA	2.51e-05	-2.03737	NS	NA	0.00748945	-1.52512
Solyc02g065170	L-ascorbate oxidase-like protein	1.83e-15	-1.40627	NS	NA	2.34e-14	-1.06074	1.01e-10	-1.35491
Solyc02g065530	Hexosyltransferase	NS	NA	1.8e-07	-1.10881	NS	NA	7.18e-07	-1.13996
Solyc02g065680	Amino acid transporter	NS	NA	4.81e-08	-1.33132	NS	NA	1.85e-06	-1.09589
Solyc02g067100	TPX2 (Targeting protein for Xklp2) protein family	2.33e-19	-1.69524	8.13e-07	-1.03888	NS	NA	0.000784842	-1.1427
Solyc02g067380	Unknown protein	0.0149564	-1.03662	7.52e-06	-2.80355	NS	NA	0.000390519	-6.07178
Solyc02g067930	Glycerol-3-phosphate dehydrogenase [NAD(+)]	2.21e-37	-2.28618	6.97e-20	-2.45864	NS	NA	0.00451954	-1.64914
Solyc02g067970	Zinc finger (C3HC4-type RING finger) family protein	2.29e-13	-1.76401	0.00177941	-1.01734	NS	NA	0.00335356	-1.3841
Solyc02g068070	Lipase	1.45e-18	-2.05558	2.26e-17	-2.91403	4.68e-14	-1.59232	3.11e-08	-1.95192
Solyc02g068540	leucine-rich repeat receptor protein kinase EMS1-like	0.00397769	-1.07604	NS	NA	NS	NA	0.0130738	-1.26755
Solyc02g068740	Glycine cleavage system H protein	NS	NA	5.32e-11	-1.37886	6.3e-18	-1.09027	2.49e-09	-1.40672
Solyc02g068877	NA	1.61e-25	-2.58495	1.18e-25	-3.22062	5.27e-09	-1.34043	1.68e-07	-2.72159
Solyc02g069055	Phloem protein 2-like	7.11e-06	-3.57703	0.00029814	-3.44032	0.00083823	-2.13135	NS	NA
Solyc02g069065	Phloem protein 2-like	4.33e-05	-6.23312	NS	NA	1.42e-05	-3.48886	NS	NA
Solyc02g069280	Argonaute3	0.0138399	-1.00515	1.89e-08	-2.62936	NS	NA	0.0035772	-1.51262
Solyc02g069420	Phospholipid-transporting ATPase	0.000740671	-1.52721	NS	NA	1.56e-08	-1.44852	NS	NA
Solyc02g069490	Delta(24)-sterol reductase	NS	NA	2.43e-07	-1.26603	NS	NA	2.65e-21	-1.85999
Solyc02g069910	Unknown protein	1.76e-13	-1.536	1.54e-12	-1.70218	2.09e-08	-1.52571	1.53e-07	-1.67034
Solyc02g070080	2-oxoglutarate (2OG) and Fe(II)-dependent oxygenase superfamily protein	2.7e-09	-4.77558	0.0125055	-3.60021	6.75e-06	-1.83066	5.63e-05	-1.81888
Solyc02g070210	Patellin-4	6.33e-33	-1.53399	NS	NA	NS	NA	0.00394641	-1.00174
Solyc02g070450	Glucan endo-1,3-beta-glucosidase 11	0.00525931	-1.66631	NS	NA	0.0126986	-1.62816	NS	NA
Solyc02g070660	Cytochrome b561 domain-containing protein	0.00082219	-1.98316	0.000672759	-2.98407	0.00104205	-1.61993	NS	NA
Solyc02g070700	WRC	0.0179414	-1.88377	NS	NA	0.0326263	-2.16805	NS	NA
Solyc02g070755	Unknown protein	NS	NA	4.67e-05	-2.34776	2.17e-08	-1.23829	0.0020689	-1.76361
Solyc02g070890	Flagellin Sensing 2	7.68e-18	-1.78317	5.7e-05	-2.53802	1.26e-10	-1.1561	2.11e-05	-1.20654
Solyc02g071080	Purine permease	5.18e-09	-1.77611	4.47e-07	-2.57946	0.00295762	-1.31227	NS	NA
Solyc02g071520	Bidirectional sugar transporter SWEET	7.45e-09	-1.18237	5.1e-07	-1.28596	NS	NA	0.00125259	-1.00201
Solyc02g071930	Ctd small phosphatase-like protein	2.18e-16	-1.94845	0.00463627	-1.0407	NS	NA	0.00220435	-1.35615
Solyc02g072220	DUF1685 family protein	3.07e-08	-2.43801	0.0159698	-1.51173	0.00347065	-1.98427	NS	NA
Solyc02g072240	Cellulose synthase	NS	NA	1.73e-111	-4.21435	NS	NA	8.07e-10	-2.05699
Solyc02g077300	Peroxidase	NS	NA	5.51e-09	-2.93533	NS	NA	0.0127374	-1.47666
Solyc02g077400	Rac-like GTP binding protein	NS	NA	6.8e-41	-3.43683	NS	NA	1.17e-07	-2.23562
Solyc02g077480	Histone H3	1.57e-17	-1.36245	2.13e-53	-1.69412	NS	NA	6.58e-12	-1.96285
Solyc02g078500	Aluminum induced protein with YGL and LRDR motifs	3.41e-17	-2.00438	0.000759864	-1.37674	NS	NA	5.22e-08	-1.64984
Solyc02g078510	Acylsugar acyltransferase 3	0.000193132	-1.39263	NS	NA	0.0131525	1.31339	NS	NA
Solyc02g078570	Epoxide hydrolase	NS	NA	0.000194795	-2.02318	NS	NA	0.000390584	-1.17511
Solyc02g078620	Dof zinc finger protein DOF5.3	1.55e-17	-2.81785	7.85e-05	-3.54737	0.0493323	-1.75166	0.0304813	-3.08264
Solyc02g078760	hypothetical protein	7.63e-30	-1.54768	2.53e-14	-1.96593	NS	NA	4.65e-09	-2.84309
Solyc02g079010	Cotton fiber expressed protein	2.65e-17	-1.79828	9.47e-12	-2.49802	NS	NA	9.46e-07	-1.52495
Solyc02g079480	FAD-binding Berberine family protein	2.53e-06	-3.01021	NS	NA	1.02e-10	-1.51038	NS	NA
Solyc02g079860	BTB domain-containing protein/NPH3 domain-containing protein	6.24e-14	-2.24124	7.84e-05	-1.61168	0.000675285	-1.3004	NS	NA
Solyc02g079870	Unknown protein	8.28e-14	-1.83204	8.41e-07	-1.61952	0.000466004	-1.25057	0.00804069	-1.04377
Solyc02g079940	Transmembrane protein, putative (DUF1218)	5.09e-29	-3.32187	0.000173542	-1.59306	NS	NA	0.0425542	-1.6106
Solyc02g080450	hypothetical protein	2.07e-06	-1.98942	2.09e-05	-2.10526	1.23e-08	-2.61109	NS	NA
Solyc02g080560	Unknown protein	NS	NA	0.0222145	-1.14571	NS	NA	0.000671113	-1.71947
Solyc02g080590	Autophagy-related protein	NS	NA	2.51e-28	-1.43798	2.37e-15	-1.12079	1.8e-22	-1.64885
Solyc02g080670	L-ascorbate oxidase-like protein	3.19e-21	-1.50173	4.09e-12	-2.04187	1.59e-25	-1.88821	1.12e-05	-2.66019
Solyc02g080700	L-ascorbate oxidase-like protein	NS	NA	0.0195954	-1.85324	1.84e-11	-2.16057	0.000216107	-3.49282
Solyc02g080770	Unknown protein	2.02e-08	-2.17685	0.00276356	-2.07519	3.87e-07	-1.03863	NS	NA
Solyc02g080880	Aspartic proteinase	NS	NA	1.25e-27	-1.47068	NS	NA	9.75e-18	-1.02289
Solyc02g081150	serine/arginine repetitive matrix-like protein	NS	NA	1.04e-05	-1.23465	NS	NA	0.000576795	-1.09129
Solyc02g081180	RING/U-box superfamily protein	3.16e-07	-1.79837	NS	NA	NS	NA	0.00646308	-1.1556
Solyc02g081210	Expansin	NS	NA	1.19e-11	-1.1851	NS	NA	0.000771501	-1.06707
Solyc02g081440	rho GTPase-activating protein	3.52e-48	-2.24794	5.83e-13	-1.69002	NS	NA	0.0078694	-1.20933
Solyc02g081890	Core-2/I-branching beta-16-N-acetylglucosaminyltransferase family protein	NS	NA	1.01e-14	-3.26811	NS	NA	6.13e-06	-2.21576
Solyc02g082040	R2R3MYB transcription factor 56	0.00198898	-1.65959	2.27e-09	-4.49245	NS	NA	0.00312085	-1.69435
Solyc02g082080	Copper transporter	7.87e-26	-1.18717	4.23e-46	-1.24432	3.38e-53	-2.00408	2.47e-17	-1.67072
Solyc02g082120	DNA-3-methyladenine glycosylase I	NS	NA	5.02e-06	-1.39243	1.95e-07	-1.05084	3.16e-05	-1.76071
Solyc02g082870	AMP-dependent synthetase/ligase	NS	NA	0.0233346	-1.54927	1.13e-07	-1.40345	0.000442077	-2.06207
Solyc02g082985	NA	0.00939821	-2.1786	NS	NA	0.00184305	-2.22435	NS	NA
Solyc02g083070	Heat shock protein 90-1	2.58e-09	-2.6601	0.00210356	-3.1462	0.0118749	-1.65111	NS	NA
Solyc02g083090	Heat shock protein 90-1	0.00952495	-1.93591	NS	NA	0.00287674	-1.3658	NS	NA
Solyc02g083120	DUF241 domain-containing protein	NS	NA	2.78e-13	-1.80396	3.81e-05	-1.21446	0.00395543	-1.36446
Solyc02g083250	Cellular retinaldehyde-binding/triple function, C-terminal	2.19e-24	-1.06113	5.16e-50	-1.73476	3.98e-25	-1.60616	1.19e-22	-1.75839
Solyc02g083380	Big1	NS	NA	9.92e-34	-1.40811	NS	NA	4.4e-08	-1.00396
Solyc02g083480	Peroxidase	NS	NA	8.75e-60	-6.09209	5.31e-13	-1.57769	4.32e-05	-3.04154
Solyc02g083490	Peroxidase	1.06e-08	-1.06236	1.83e-21	-1.81265	NS	NA	3.56e-05	-1.78602
Solyc02g083540	PLAC8 family protein	5.26e-29	-1.40518	1.21e-10	-1.09281	NS	NA	1.46e-07	-1.23223
Solyc02g083700	Alpha-mannosidase	1.33e-21	-2.00972	2.89e-10	-2.2967	NS	NA	0.000660297	-2.21995
Solyc02g083720	MLO-like protein	1.98e-05	-1.0016	0.00191644	-1.26197	0.00029184	-1.32371	0.0383153	-1.50852
Solyc02g084210	GDP-mannose 4,6-dehydratase	7.96e-18	-2.27977	3.76e-32	-3.85152	NS	NA	1.1e-11	-2.42101
Solyc02g084600	Leucine-rich repeat receptor-like protein kinase family protein	0.00144256	-1.15298	0.000764245	-2.11492	1.86e-06	-1.59559	0.0427873	-1.4586
Solyc02g085110	Laccase	6.09e-94	-2.23584	1.92e-19	-2.88573	NS	NA	0.00227642	-1.07894
Solyc02g085120	Laccase	7.61e-77	-1.95204	1.02e-16	-2.86139	NS	NA	7.12e-06	-1.19349
Solyc02g085540	ESSS subunit of NADH:ubiquinone oxidoreductase (Complex I) protein	NS	NA	9.13e-15	-1.2766	NS	NA	3.12e-07	-1.299
Solyc02g086300	Class I glutamine amidotransferase-like superfamily protein	4.07e-41	-3.27417	NS	NA	2.69e-13	-1.86814	NS	NA
Solyc02g086370	Lipid phosphate phosphatase	1.52e-18	-1.44538	8.97e-13	-1.3319	2.2e-07	-1.09342	6.26e-06	-1.45533
Solyc02g086430	Zinc finger transcription factor 21	1.98e-06	-1.1126	2.56e-49	-5.04531	NS	NA	9.43e-07	-1.644
Solyc02g086450	Cyclin-dependent protein kinase inhibitor SMR6	0.00808339	-1.22221	NS	NA	0.0124428	-1.27209	NS	NA
Solyc02g086480	LOB domain-containing protein	0.0090845	-1.75026	0.000578339	-2.60961	0.0246935	-1.58225	NS	NA
Solyc02g086840	Tetratricopeptide repeat (TPR)-like superfamily protein	6.91e-34	-1.78703	3.51e-15	-1.73382	NS	NA	1.94e-09	-2.09835
Solyc02g087840	Leucine zipper, homeobox-associated, Homeodomain-like protein	NS	NA	4.13e-06	-1.46961	3.83e-06	-1.29071	7.58e-15	-2.14056
Solyc02g088740	hypothetical protein	1.8e-06	-1.17635	NS	NA	NS	NA	0.0365456	-1.0532
Solyc02g088820	Carboxypeptidase	7.66e-59	-1.96899	4.38e-23	-1.96763	4.56e-05	-1.01739	NS	NA
Solyc02g089130	COBRA-like protein	5.57e-28	-1.55871	1.23e-44	-2.70909	NS	NA	6.3e-05	-1.50238
Solyc02g089170	Alpha-1,4-glucan-protein synthase [udp-forming] 1	5.9e-05	-1.36415	6.81e-05	-3.19022	4.29e-12	-2.1553	3.6e-12	-3.67308
Solyc02g089880	Hexosyltransferase	7.6e-11	-1.48134	2.58e-16	-2.65818	NS	NA	0.0132334	-2.05097
Solyc02g090360	L-ascorbate oxidase-like protein	1.26e-34	-1.72535	4.56e-12	-1.5325	3.61e-10	-1.10541	NS	NA
Solyc02g090540	Glucose/ribitol dehydrogenase	1.96e-09	-1.60567	1.27e-05	-1.25234	1.98e-07	-1.51829	2.38e-08	-2.62932
Solyc02g091180	DUF4228 domain-containing protein	4.86e-05	-3.32555	1.76e-07	-3.9607	0.0349124	-1.03572	NS	NA
Solyc02g091535	mRNA, clone: RTFL01-48-C04	0.00555414	-1.38905	0.00451892	-2.18011	NS	NA	0.00111529	-1.40743
Solyc02g091890	myb-like protein X	1.1e-89	-1.70074	2.84e-20	-1.74067	NS	NA	2.57e-10	-1.30873
Solyc02g091980	blind-like7	NS	NA	0.00640648	-1.26262	NS	NA	0.0258687	-1.32041
Solyc02g092000	transmembrane protein	5.59e-25	-1.18514	7.04e-13	-1.51638	NS	NA	2.95e-08	-1.22905
Solyc02g092110	Phytosulfokines 3	7.8e-33	-2.43455	1.79e-05	-1.1645	NS	NA	0.00438539	-2.70806
Solyc02g092460	BTB/POZ and TAZ domain-containing protein 4	1.41e-20	-1.81752	0.0165521	-1.89172	NS	NA	0.00127943	-1.10845
Solyc02g092570	Transcription factor GRAS	1.12e-15	-2.57618	4.69e-07	-2.49329	NS	NA	0.000144609	-1.78297
Solyc02g092680	Subtilisin-like protease	6.21e-06	-1.99579	3.62e-05	-2.19547	NS	NA	0.0349138	-1.72337
Solyc02g092980	cyclin D3.1	NS	NA	2.03e-05	-1.01737	3.51e-12	-1.28852	NS	NA
Solyc02g093230	Caffeoyl-CoA O-methyltransferase	NS	NA	0.00148044	-1.67389	1.31e-07	-1.1244	1.7e-12	-1.54389
Solyc02g093610	BAG family molecular chaperone regulator 2-like	3.06e-15	-1.91341	2.1e-19	-2.33104	1.19e-08	-1.05273	0.00152296	-1.0354
Solyc02g093740	R2R3MYB transcription factor 99	2.82e-05	-1.68504	5.65e-09	-3.57928	9.57e-08	-1.56913	0.000187653	-2.19486
Solyc02g093760	Zinc finger (C3HC4-type RING finger) family protein	3.3e-09	-1.38827	NS	NA	NS	NA	0.0169197	-1.02064
Solyc02g093850	Ankyrin repeat	NS	NA	9.88e-06	-1.20482	2.56e-08	-1.46772	NS	NA
Solyc02g094050	Blue copper protein	NS	NA	1.58e-11	-1.40462	NS	NA	6.47e-07	-1.3028
Solyc02g094160	Ribonucleoside-diphosphate reductase small chain	4.12e-22	-1.30347	4.88e-20	-1.32161	NS	NA	6.35e-07	-1.40222
Solyc02g094330	Pollen Ole e 1 allergen and extensin family protein	NS	NA	2.03e-08	-1.10838	2.47e-15	-1.54683	4.13e-19	-2.81038
Solyc02g094340	Transcription factor GRAS	0.0189779	-3.62115	NS	NA	0.0128946	-1.48754	NS	NA
Solyc02g094400	Glycerophosphodiester phosphodiesterase GDPD2	2.14e-74	-2.04848	1.28e-15	-1.71887	6.26e-14	-1.46254	4.08e-15	-2.13474
Solyc02g094750	TPX2 (Targeting protein for Xklp2) protein family	3.99e-09	-1.83082	NS	NA	NS	NA	0.04146	-1.03674
Solyc02g160210	NA	2.95e-09	-4.4718	NS	NA	0.00345134	-5.0577	NS	NA
Solyc03g005160	Amine oxidase	2.71e-12	-2.46108	1.23e-09	-4.76393	NS	NA	0.00608719	-1.88313
Solyc03g005460	SNF2-related	5.95e-10	-1.48641	NS	NA	NS	NA	0.00289973	-1.23312
Solyc03g005480	WAT1-related protein	NS	NA	5.68e-06	-2.19649	0.0287383	-1.02291	NS	NA
Solyc03g006430	DUF616 domain-containing protein	NS	NA	7.17e-12	-1.12374	NS	NA	1.15e-08	-1.28796
Solyc03g006456	Unknown protein	NS	NA	9.82e-05	-1.56833	NS	NA	0.000104628	-1.50177
Solyc03g006470	CBS domain-containing protein	0.0332357	-1.9961	NS	NA	0.0016543	-3.77799	0.00914362	-4.88301
Solyc03g006490	Stem-specific protein TSJT1	1.06e-51	-1.73742	4.42e-09	-1.93505	1.5e-16	-1.46992	0.000146266	-2.66561
Solyc03g006840	LOW protein: M-phase inducer phosphatase-like protein	1.01e-11	-1.24406	5.75e-13	-2.42718	2.96e-09	-1.47895	0.0227361	-1.40592
Solyc03g007130	65-kDa microtubule-associated protein 3	1.26e-71	-2.45865	6.34e-10	-1.19397	1.79e-12	-1.04756	0.009533	-1.19241
Solyc03g007200	2-alkenal reductase (NADP(+)-dependent)	1.34e-07	-2.64759	0.00307625	-2.62869	2.4e-05	-2.56468	NS	NA
Solyc03g007290	Trehalose 6-phosphate phosphatase	2.51e-13	-1.4485	2.42e-05	-2.11664	NS	NA	9.83e-07	-1.85604
Solyc03g007550	LIM domain protein	4e-07	-1.20335	NS	NA	1.82e-11	-1.13059	NS	NA
Solyc03g007690	ABC transporter G family member 8	2.83e-11	-2.05149	3.69e-10	-2.08902	4.94e-17	-2.20244	0.0018819	-1.83625
Solyc03g008013	Ferric reduction oxidase 5	1.22e-41	-6.76573	8.73e-43	-6.30176	6.29e-127	-5.1448	8.92e-107	-4.7306
Solyc03g008015	Ferric reduction oxidase 5	1.13e-41	-6.76638	1.19e-42	-6.30781	3.79e-127	-5.14623	2.67e-107	-4.73054
Solyc03g019670	Non-specific phospholipase C1	NS	NA	4.26e-11	-1.20159	8.88e-13	-1.03804	7.13e-29	-2.1038
Solyc03g019790	alpha-galactosidase	6.7e-49	-1.34012	4.02e-22	-2.06837	NS	NA	4.82e-20	-2.19637
Solyc03g019890	beta-galactosidase 7	6.99e-19	-1.38452	7.57e-13	-1.05202	2.14e-07	-1.22777	NS	NA
Solyc03g025330	Transmembrane protein, putative (DUF677)	0.00111524	-1.14711	NS	NA	NS	NA	0.0295194	-1.12268
Solyc03g025460	ATP-binding protein	2.84e-06	-1.53502	NS	NA	NS	NA	0.0431825	-1.08168
Solyc03g025800	Heavy metal-associated isoprenylated plant protein	2.75e-21	-1.81694	NS	NA	7.92e-05	-1.06306	NS	NA
Solyc03g026070	Homeobox-leucine zipper protein ROC5	NS	NA	3.81e-05	-1.05513	1.59e-07	-1.22732	9.12e-08	-1.93367
Solyc03g026120	S-adenosyl-L-methionine-dependent methyltransferases superfamily protein	6.02e-28	-2.18642	2.29e-07	-1.41682	1.38e-16	-1.47701	0.000652449	-1.70702
Solyc03g026280	C-repeat binding factor 1	3.57e-17	-3.12545	1.65e-06	-3.09251	0.0045692	-2.03715	NS	NA
Solyc03g031780	nuclear polyadenylated RNA-binding protein 3-like isoform X1	1.41e-05	-1.25081	0.000142614	-1.04493	2.18e-07	-1.25597	NS	NA
Solyc03g031940	AMP-dependent synthetase/ligase	1.55e-35	-1.79239	1.27e-09	-1.02726	2.25e-09	-1.60278	4.64e-18	-1.67321
Solyc03g032040	Tonoplast monosaccharide transporter 1	NS	NA	0.0103159	-1.16411	5.5e-16	-1.59923	7.5e-09	-2.5346
Solyc03g032190	cyclinB2_7	3.3e-36	-2.13313	1.93e-12	-1.52199	5.92e-14	-1.20999	NS	NA
Solyc03g033330	RING/U-box superfamily protein	3e-26	-1.53216	0.000458564	-1.78463	NS	NA	5.49e-15	-1.49094
Solyc03g033410	Ubiquitin-conjugating enzyme	NS	NA	6.51e-05	-1.71099	NS	NA	0.00017658	-1.8326
Solyc03g033510	Armadillo repeat only 2	1.31e-06	-1.29594	0.0179252	-1.21927	4.63e-07	-1.31675	0.00138441	-1.6438
Solyc03g033550	WEB family protein	4.32e-11	-2.03257	1.32e-15	-3.72806	NS	NA	4.17e-05	-1.92313
Solyc03g034100	ovate family protein 6	2.03e-06	-1.34221	5.03e-10	-2.62208	NS	NA	0.00121536	-2.72022
Solyc03g034400	Protein DETOXIFICATION	1.79e-31	-2.7964	7.16e-11	-2.3317	1.66e-06	-1.24094	0.000158789	-1.90774
Solyc03g034410	DUF4228 domain-containing protein	0.00035147	-2.6642	0.0366395	-2.01972	1.51e-07	-2.42607	0.0459626	-1.68149
Solyc03g044710	Patatin	1.92e-07	-1.70751	5.68e-05	-1.6037	1e-09	-2.44331	0.00218323	-2.23069
Solyc03g046270	Protein trichome birefringence-like 19	1.42e-05	-1.34165	0.00215291	-2.05445	2.62e-11	-1.49132	9e-06	-1.89377
Solyc03g058430	Fatty acid desaturase	1.45e-60	-2.69952	2.05e-28	-2.60912	3.88e-20	-1.7191	1.02e-18	-1.93827
Solyc03g059190	NAD(P)-binding Rossmann-fold superfamily protein	0.000188857	-1.65259	NS	NA	0.000125541	-1.37057	0.00334417	-2.09422
Solyc03g064010	Receptor protein kinase-like protein	3.87e-58	-2.99016	8.7e-30	-3.24725	2.63e-06	-1.17025	0.000172238	-1.58486
Solyc03g070440	COBRA-like protein	3.78e-11	-1.00371	5.3e-47	-3.87825	NS	NA	1.67e-06	-1.21399
Solyc03g078090	Pectinesterase	1.4e-25	-2.53774	0.000260163	-2.30332	0.00941246	-1.13546	0.000392184	-3.28169
Solyc03g078620	C2 calcium/lipid-binding domain, CaLB	0.00242431	-4.3128	NS	NA	3.46e-09	-2.42864	NS	NA
Solyc03g078770	Glycosyltransferase	1.17e-30	-3.03938	2.72e-12	-3.11315	3.97e-08	-1.32464	9.79e-07	-1.91757
Solyc03g079860	DUF616 domain-containing protein	0.00694393	-1.15975	NS	NA	NS	NA	0.00617173	-1.84875
Solyc03g080100	Heavy metal-associated isoprenylated plant protein	1.65e-71	-2.30007	2.24e-20	-3.01362	6e-19	-1.65477	5.82e-23	-3.09531
Solyc03g080110	Heavy metal-associated isoprenylated plant protein	NS	NA	4.75e-07	-4.86887	6.6e-10	-2.28701	NS	NA
Solyc03g082860	Histone-lysine N-methyltransferase ATXR6-like protein	1.02e-09	-1.41043	NS	NA	NS	NA	0.0106835	-1.03444
Solyc03g083100	SUN-like protein 10	1.16e-26	-1.1504	6.83e-13	-1.54595	NS	NA	2.43e-21	-3.62104
Solyc03g083360	Pectinesterase	NS	NA	1.91e-06	-1.01586	NS	NA	3.39e-08	-1.56891
Solyc03g083490	DUF1442 domain-containing protein	0.0049185	-4.08782	0.00116152	-5.76611	NS	NA	0.00341931	-2.55099
Solyc03g083710	Plant invertase/pectin methylesterase inhibitor superfamily protein	0.0123936	-1.01284	0.0112494	-2.00841	3.28e-06	-1.8419	3e-05	-2.99365
Solyc03g093540	Ethylene-responsive transcription factor 5	6.6e-27	-1.36594	0.000173586	-1.54822	NS	NA	0.0149361	-1.49275
Solyc03g093550	Ethylene-responsive transcription factor 5	7.26e-46	-1.73024	7.38e-06	-2.15372	NS	NA	0.000926147	-1.8615
Solyc03g093560	ethylene response factor C.6	NS	NA	3.11e-06	-1.95265	NS	NA	1.8e-06	-1.08541
Solyc03g093790	cyclinU4_2	3.64e-15	-2.0646	1.35e-05	-2.29743	NS	NA	0.000156258	-1.82339
Solyc03g095550	Methyl esterase 17	0.000662534	-4.51673	NS	NA	0.0270016	-3.02385	NS	NA
Solyc03g095810	Protein trichome birefringence-like 32	1.19e-55	-5.06632	8.04e-09	-3.82477	0.0286836	-1.47591	0.0139996	-2.55263
Solyc03g095970	Short-chain dehydrogenase reductase 4	0.000110173	-4.31898	0.000151548	-4.44175	1.16e-07	-2.34318	2.3e-06	-2.6826
Solyc03g096460	wound/stress protein AY568721	5.85e-39	-2.89008	1.44e-12	-3.94827	8.29e-38	-3.18397	8.25e-16	-4.42852
Solyc03g097420	HVA22-like protein	0.00709147	-2.23631	0.000214347	-2.96635	2.09e-11	-2.61323	1.4e-05	-4.19418
Solyc03g097580	Bidirectional sugar transporter SWEET	1.16e-11	-1.47402	2.3e-12	-2.24859	0.0222698	-1.32619	0.0109126	-2.26394
Solyc03g098010	phosphate starvation inducible gene TPSI1	2.36e-18	-3.62693	0.00257058	-2.0908	0.000949123	-3.15965	NS	NA
Solyc03g098300	Ornithine decarboxylase	9.48e-49	-3.41541	1.47e-33	-4.58533	3.86e-09	-1.92212	2.16e-13	-4.12309
Solyc03g098310	Ornithine decarboxylase	0.000171344	-3.55846	0.000514049	-3.98909	0.000556299	-2.70319	0.00217129	-3.77443
Solyc03g098660	GRAM domain	2.98e-17	-1.24051	NS	NA	5.69e-06	-1.29036	NS	NA
Solyc03g098730	Kunitz-type protease inhibitor	3.88e-13	-1.16712	NS	NA	NS	NA	6.71e-10	-2.97678
Solyc03g110890	glucuronoxylan 4-O-methyltransferase 1	0.000311415	-1.35757	4.57e-07	-2.26266	NS	NA	0.00103595	-1.43574
Solyc03g111150	DUF3537 domain-containing protein	1.7e-40	-3.04564	5.12e-11	-1.29858	9.01e-12	-1.28549	NS	NA
Solyc03g112240	Unknown protein	0.0130281	-2.03497	6.29e-06	-4.23389	2.17e-05	-2.17389	0.00130569	-3.07975
Solyc03g112460	Tryptophan aminotransferase-related protein 2	7.18e-16	-1.74119	1.38e-10	-1.98057	NS	NA	0.000699593	-1.47566
Solyc03g112540	NAD(P)-binding Rossmann-fold superfamily protein	3.76e-06	-1.13696	0.000110249	-1.63232	2.74e-09	-2.25785	0.0295452	-1.05479
Solyc03g113550	Transcription factor bHLH79	4.17e-05	-1.96845	0.000282142	-2.41315	NS	NA	0.0451173	-1.4644
Solyc03g113560	Transcription factor bHLH79	3.53e-12	-2.18607	4.26e-08	-2.5446	NS	NA	0.00289041	-1.01234
Solyc03g113680	Microtubule-associated protein TORTIFOLIA1	2.7e-32	-1.14665	8.26e-41	-2.29539	NS	NA	5.63e-09	-1.15994
Solyc03g113760	E2F transcription factor-like E2FE	4.01e-07	-1.27192	NS	NA	2.78e-13	-1.18223	0.000275104	-1.28447
Solyc03g113890	Zinc finger protein GIS	NS	NA	0.0367178	-2.9636	0.000552317	-1.89742	0.00375059	-2.02982
Solyc03g114100	hypothetical protein	NS	NA	8.77e-14	-1.61751	9.53e-15	-1.2084	4.1e-14	-1.3362
Solyc03g114240	BURP domain	2.07e-61	-2.6009	1.87e-60	-4.01495	4.28e-17	-1.32973	5.88e-05	-2.06778
Solyc03g114380	Kinesin-like protein	2.5e-26	-2.11113	6.53e-15	-1.65997	6.83e-08	-1.09569	0.0152034	-1.12818
Solyc03g114420	Calmodulin	0.0176311	-2.59258	0.0074773	-3.68855	1.28e-05	-2.14192	0.00311382	-3.62816
Solyc03g114430	transmembrane protein	0.00589776	-1.47465	NS	NA	0.00340854	-1.79693	NS	NA
Solyc03g114860	alpha-1,4-glucan-protein synthase [UDP-forming] 2-like	NS	NA	5.46e-27	-1.22774	NS	NA	2.76e-18	-1.26917
Solyc03g114900	COBRA-like protein	NS	NA	2.15e-42	-4.12278	NS	NA	2.42e-12	-2.46268
Solyc03g114910	COBRA-like protein	NS	NA	5.09e-34	-2.83464	NS	NA	2.89e-11	-2.07353
Solyc03g115120	DNAJ protein JJJ1 homolog	5.92e-12	-1.56493	0.000483531	-1.42438	0.000222641	-1.10529	NS	NA
Solyc03g115380	UDP-glucose 6-dehydrogenase	1.95e-12	-1.255	1.64e-10	-1.55526	NS	NA	2.71e-14	-1.91776
Solyc03g115640	DUF538 domain-containing protein	1.57e-36	-2.2389	1.35e-05	-1.06741	7.4e-21	-1.7282	3.22e-10	-2.53603
Solyc03g115870	Thioredoxin-like 1-2, chloroplastic	2.4e-73	-2.77167	1.92e-15	-2.49002	6.75e-20	-2.10088	1.83e-09	-1.26758
Solyc03g115890	expansin 10	1.38e-09	-1.05587	NS	NA	NS	NA	0.00138731	-1.04164
Solyc03g116060	Gibberellin-regulated protein 6	4.22e-90	-5.74031	1.17e-19	-7.75778	1.11e-49	-3.46928	3.45e-07	-4.75305
Solyc03g116260	2-oxoglutarate (2OG) and Fe(II)-dependent oxygenase superfamily protein	2.22e-08	-3.03648	1.79e-06	-4.81275	1.13e-14	-1.21427	6.42e-06	-1.62291
Solyc03g116370	Microtubule-associated protein RP/EB family member 1C	4.69e-21	-2.53162	4.04e-12	-3.30299	7.18e-24	-2.04295	1.25e-14	-2.50884
Solyc03g116770	seed dormancy control protein	0.00274097	-3.10236	NS	NA	0.0129406	-1.37338	0.0154143	-2.69149
Solyc03g117560	Plastocyanin-like	1.06e-13	-1.53122	3.43e-17	-1.79932	NS	NA	0.000369527	-1.1667
Solyc03g118000	Inositol polyphosphate multikinase	0.00117628	-1.17818	NS	NA	1.85e-05	-1.17775	0.00960352	-1.51045
Solyc03g118480	Zinc-finger domain of monoamine-oxidase A repressor R1	5.37e-16	-1.73657	2.22e-08	-1.23898	NS	NA	0.0211867	-1.02862
Solyc03g118780	Thaumatin-like protein	4.08e-45	-1.55044	1.72e-72	-2.12318	NS	NA	0.000802476	-1.17438
Solyc03g119080	beta-mannosidase enzyme	3.01e-30	-1.10296	1.7e-25	-1.30861	4.86e-26	-1.71816	5.21e-85	-2.41782
Solyc03g119210	Bifunctional inhibitor/plant lipid transfer protein/seed storage helical domain	NS	NA	3.86e-11	-1.68612	1.32e-25	-1.2716	2.4e-11	-1.73562
Solyc03g119390	bHLH transcription factor 026	2.18e-11	-1.80473	2e-05	-1.75622	0.000115057	-2.41578	0.0132287	-2.79964
Solyc03g120090	Pyridoxal 5'-phosphate synthase pdxS subunit	NS	NA	1.04e-20	-1.32415	NS	NA	1.15e-05	-1.28757
Solyc03g120170	Protein kinase, catalytic domain-containing protein	NS	NA	0.00343185	-1.00437	NS	NA	0.0145937	-1.0251
Solyc03g120440	cyclin A2_1	5.32e-09	-1.85887	0.0241337	-1.16254	1.88e-05	-1.23311	0.0211885	-1.34042
Solyc03g120890	GATA transcription factor	2.15e-08	-1.02513	2e-27	-1.91011	1.5e-06	-1.05137	0.000176614	-1.59377
Solyc03g120950	hypothetical protein	9.25e-05	-1.57421	0.0329475	-1.08392	2.2e-06	-1.30445	NS	NA
Solyc03g121080	BnaA06g11160D protein	2.47e-34	-2.30703	1.61e-08	-1.48153	3.08e-13	-1.3819	0.00894224	-1.42233
Solyc03g121100	acid phosphatase 1-like	6.92e-06	-1.62138	NS	NA	0.000176492	-1.0013	NS	NA
Solyc03g121900	Bifunctional inhibitor/plant lipid transfer protein/seed storage helical domain containing protein	1.67e-144	-4.86681	9.09e-147	-5.85965	1.66e-07	-2.63514	4.37e-15	-5.0374
Solyc03g122080	DUF936 domain-containing protein	NS	NA	1.68e-21	-3.67016	NS	NA	3.71e-16	-2.50928
Solyc03g123390	Alpha/beta-Hydrolases superfamily protein	NS	NA	2.75e-15	-1.17855	NS	NA	9.61e-06	-1.7841
Solyc03g123540	17.4 kDa class III heat shock protein	0.00214105	-1.59773	NS	NA	0.045309	-1.36919	5.28e-05	-2.58267
Solyc03g123620	Pectinesterase	2.21e-25	-1.38422	1.46e-18	-1.92938	NS	NA	0.000928748	-1.37454
Solyc03g124110	Dehydration-responsive element-binding transcription factor	7.78e-20	-3.56504	2.17e-05	-2.83696	0.000156614	-3.75661	NS	NA
Solyc04g005040	Metalloendoproteinase 1	4.52e-16	-1.67559	2.97e-21	-2.47007	NS	NA	0.0360933	-1.18682
Solyc04g005130	bHLH transcription factor 027	9.47e-09	-1.44498	1e-07	-1.8973	6.95e-13	-1.20605	0.00120997	-1.19103
Solyc04g005480	nodulin-related protein 1-like	2.02e-29	-1.55992	9.11e-12	-1.57623	2e-07	-1.34779	0.0175132	-1.57671
Solyc04g005660	transcription factor PRE6-like	1.64e-16	-5.67244	3.59e-06	-6.60514	1.14e-05	-3.22122	NS	NA
Solyc04g007670	leucine-rich repeat extensin-like protein 3	NS	NA	0.000712509	-1.95358	NS	NA	0.00135294	-1.81791
Solyc04g008040	Microtubule-associated protein 70	8.45e-23	-1.33844	4.91e-46	-1.57181	9.38e-16	-1.1114	7.79e-08	-1.23188
Solyc04g008100	RING-type E3 ubiquitin transferase	0.00704517	-1.07162	0.0189779	-1.20837	4.64e-09	-2.455	NS	NA
Solyc04g008230	Pectin lyase-like superfamily protein	2.59e-19	-1.7287	1.81e-27	-2.05949	1.16e-26	-2.96169	8.38e-29	-3.294
Solyc04g008260	Purple acid phosphatase	2.13e-80	-2.11541	5.11e-11	-1.56628	0.00173881	-1.0182	0.00732648	-1.54244
Solyc04g008600	Zinc knuckle (CCHC-type) family protein	1.03e-07	-1.3242	0.0169925	-1.00314	NS	NA	0.0094221	-1.32159
Solyc04g008820	High mobility group B protein 7	9.27e-11	-1.3129	1.41e-19	-1.60808	NS	NA	0.000959322	-1.18711
Solyc04g008830	Leucine-rich repeat receptor-like protein kinase	2.75e-22	-1.95848	1.56e-18	-2.51997	7.63e-13	-1.35008	0.00459171	-1.12317
Solyc04g008940	GRAM domain-containing protein	NS	NA	0.000406721	-1.68965	4.92e-07	-1.74791	7.06e-06	-2.26355
Solyc04g008950	GRAM domain-containing protein	NS	NA	0.000822579	-1.65817	1.65e-05	-1.48638	NS	NA
Solyc04g008960	GEM-like protein 6	NS	NA	0.000231362	-1.51012	1.56e-10	-1.88934	1.52e-08	-2.58975
Solyc04g008970	GEM-like protein 6	NS	NA	2.27e-09	-2.64312	2.99e-11	-1.99182	0.00313228	-2.87228
Solyc04g014550	TPX2 (Targeting protein for Xklp2) protein family	NS	NA	5.42e-10	-7.56365	0.0104752	-1.63415	0.00295788	-2.97131
Solyc04g014770	Unknown protein	1.1e-08	-1.70804	4.68e-07	-3.54451	5.92e-53	-3.4302	5.99e-13	-3.38402
Solyc04g014790	Cysteine proteinase inhibitor	8.55e-06	-1.86141	0.000221398	-2.55221	NS	NA	0.0111278	-3.15822
Solyc04g015620	DUF642 domain-containing protein	NS	NA	2.97e-06	-1.19206	3.84e-24	-1.54604	2.92e-07	-1.76831
Solyc04g016080	Kinesin-4	2.3e-22	-2.26219	0.000116386	-1.21396	2.58e-09	-1.29739	0.0413977	-1.26147
Solyc04g016230	Glycosyltransferase	1.66e-28	-2.80889	NS	NA	7.83e-05	-1.06011	1.46e-09	-2.10337
Solyc04g026020	Sieve element occlusion b	1.89e-61	-4.64743	6.76e-26	-5.28691	0.00120384	-1.16184	0.0041976	-2.1377
Solyc04g049330	V-type proton ATPase subunit G	NS	NA	2.48e-12	-1.00373	2.42e-30	-1.16993	3.7e-33	-1.62647
Solyc04g049340	Tryptophan/tyrosine permease	4.26e-19	-1.0745	1.79e-14	-1.29951	2.73e-15	-1.50595	3.54e-11	-1.47311
Solyc04g049920	RNA-binding (RRM/RBD/RNP motifs) family protein	0.00477329	-1.27702	NS	NA	4.42e-18	-1.71158	7.99e-06	-2.80896
Solyc04g050050	SUN-like protein 13	2.19e-71	-2.52026	8.5e-45	-3.0033	NS	NA	7.24e-06	-1.52157
Solyc04g050170	Leucine-rich receptor-like protein kinase family protein	2.47e-09	-1.13194	2.44e-12	-1.70805	1.04e-21	-1.97118	2.6e-10	-3.03428
Solyc04g051680	Ras GTPase	2.51e-24	-1.73949	0.000254781	-1.22366	0.00788275	-1.22579	4.77e-06	-3.12137
Solyc04g054340	hypothetical protein	0.0100135	-1.09549	0.000103544	-2.34763	2.82e-13	-2.49476	NS	NA
Solyc04g054735	Retrovirus-related Pol polyprotein from transposon TNT 1-94	0.00546087	-3.45493	NS	NA	0.035703	-1.46606	NS	NA
Solyc04g054810	Pollen Ole e 1 allergen/extensin	NS	NA	2.4e-41	-1.18232	NS	NA	1.87e-09	-1.40051
Solyc04g055160	Alpha-ketoglutarate-dependent dioxygenase alkB-like protein 2	9.72e-11	-1.00411	NS	NA	NS	NA	8.97e-05	-1.14643
Solyc04g056330	AIG2-like (Avirulence induced gene) family protein	NS	NA	2.9e-16	-1.40491	NS	NA	0.0046176	-1.09367
Solyc04g056340	Tyrosine phosphatase family protein	7.6e-24	-2.16632	NS	NA	3.84e-06	-1.12356	NS	NA
Solyc04g058100	Metallothionein-like protein	9.64e-48	-3.69196	1.45e-15	-2.92145	2.89e-15	-1.46587	9.73e-06	-1.47521
Solyc04g063230	S-adenosyl-L-methionine-dependent methyltransferases superfamily protein	1.76e-33	-1.09664	1.46e-24	-1.23659	NS	NA	4.13e-16	-1.20785
Solyc04g063245	Cytochrome	1.26e-28	-3.90579	1.68e-10	-3.83227	0.00520245	-1.48882	NS	NA
Solyc04g063390	Chaperone protein dnaJ 10	3.7e-29	-2.48683	3.91e-12	-2.6812	NS	NA	0.000375363	-1.24046
Solyc04g071610	Abscicic acid stress ripening 1	NS	NA	4.93e-22	-1.11881	NS	NA	8.54e-19	-2.03401
Solyc04g071640	Egg cell 1	0.000250224	-4.35154	8.96e-05	-6.05579	NS	NA	0.0479392	-4.97981
Solyc04g072320	ABC transporter C family member 8	NS	NA	0.0261075	-2.77944	0.0102171	-2.38288	NS	NA
Solyc04g072700	Heavy metal-associated isoprenylated plant protein	1.32e-06	-1.13604	NS	NA	NS	NA	0.0136173	-2.79347
Solyc04g072850	Beta-D-xylosidase	6.82e-31	-1.72831	1.62e-17	-1.47069	5.59e-16	-1.22791	3.78e-13	-2.63161
Solyc04g073970	PUF domain-containing protein/DUF4057 domain-containing protein	6.68e-12	-1.00494	7.02e-62	-1.55858	NS	NA	2.24e-05	-1.17804
Solyc04g074110	Carbohydrate esterase, putative (DUF303)	NS	NA	2.2e-18	-1.9227	NS	NA	9.5e-05	-1.03099
Solyc04g074310	RNA-binding protein 38-like	NS	NA	1.25e-10	-1.51721	9.88e-19	-1.54903	0.000270361	-1.86991
Solyc04g074420	Protein EXORDIUM-like 1	5.32e-21	-2.09374	5.01e-11	-2.90692	1.39e-06	-1.52267	NS	NA
Solyc04g074430	Protein EXORDIUM-like 1	1.17e-14	-1.2529	1.55e-05	-1.59898	2.96e-08	-1.10956	NS	NA
Solyc04g074440	Protein EXORDIUM-like 1	1.16e-14	-1.4314	1.12e-09	-2.50794	0.000185393	-1.40792	NS	NA
Solyc04g074450	Protein EXORDIUM-like 1	NS	NA	3.53e-11	-2.30006	2.14e-06	-1.06843	0.0447209	-1.28896
Solyc04g074470	Protein EXORDIUM-like 2	NS	NA	1.12e-08	-3.11845	0.000228055	-1.01582	2.34e-54	-3.58535
Solyc04g074890	Unknown protein	2.96e-16	-4.58384	0.0010796	-3.81243	3.17e-15	-1.96137	0.000226806	-2.56149
Solyc04g076190	Eukaryotic aspartyl protease family protein	4.9e-18	-2.07343	1.74e-13	-2.91444	4.46e-35	-2.64843	1.21e-11	-3.52888
Solyc04g076970	Transcription factor	0.0179086	-2.10887	0.00937258	-2.94061	0.00174438	-2.06226	NS	NA
Solyc04g077190	Endo-1,4-beta-xylanase 1	3.06e-31	-1.53456	8.76e-29	-2.33354	NS	NA	0.000585344	-1.01571
Solyc04g077535	DUF4378 domain-containing protein	0.00100348	-1.56655	NS	NA	0.0254984	-2.4278	NS	NA
Solyc04g077980	C2H2-type zinc finger protein	NS	NA	5.7e-08	-1.67554	NS	NA	1.77e-06	-1.28184
Solyc04g078370	Cytochrome P450	1.87e-05	-5.33763	0.0109856	-5.28248	NS	NA	0.00916506	-4.88505
Solyc04g078460	Isoaspartyl peptidase/L-asparaginase	1.8e-17	-1.47592	6.43e-69	-3.57752	NS	NA	1.93e-13	-2.65237
Solyc04g079130	B3 domain-containing protein	9.77e-22	-1.96009	6.31e-14	-1.82173	1.62e-08	-1.16191	0.0096923	-1.44197
Solyc04g079360	R2R3MYB transcription factor 77	NS	NA	2.81e-08	-1.54411	0.00104605	-1.14865	0.000642308	-1.73451
Solyc04g079690	Protein kinase domain-containing protein	4.01e-11	-1.26035	6.79e-05	-1.62698	0.000127631	-1.01752	3.61e-05	-1.62769
Solyc04g079860	Hexosyltransferase	NS	NA	7.14e-06	-1.47551	NS	NA	0.00172955	-1.11118
Solyc04g079890	Thaumatin	5.05e-07	-1.58792	2.26e-13	-5.06956	NS	NA	2.94e-07	-3.62127
Solyc04g080270	hypothetical protein	NS	NA	2.6e-18	-2.53039	NS	NA	0.00022036	-1.50433
Solyc04g080510	CBS domain-containing protein	0.0247183	-1.07027	NS	NA	0.00181087	-1.18622	0.0199666	-1.71644
Solyc04g080550	Isoflavone reductase-like protein	3.51e-32	-1.27388	3.13e-67	-4.03449	NS	NA	7e-27	-2.2477
Solyc04g081120	Glyoxal oxidase	0.0211272	-5.0017	NS	NA	1.22e-10	-2.29664	0.0165146	-2.15156
Solyc04g081130	Glyoxal oxidase	3.5e-09	-5.00939	7.12e-05	-5.19483	2.1e-06	-3.1402	2.59e-20	-6.36306
Solyc04g081250	Small auxin up-regulated RNA51	0.000146606	-6.10389	NS	NA	0.00326691	-1.94881	0.0463453	-2.37194
Solyc04g081300	Endoglucanase	4.25e-46	-1.34598	2.96e-32	-2.11641	NS	NA	2.83e-09	-1.71454
Solyc04g081560	thaumatin-like protein	2.14e-06	-1.27376	5.71e-19	-3.19251	NS	NA	7.54e-05	-1.1939
Solyc04g081870	Expansin A11	6.14e-115	-3.14653	7.64e-26	-2.82898	2.67e-23	-1.60183	2.07e-10	-1.9647
Solyc04g082140	pectinesterase	3.19e-57	-1.1678	2.08e-22	-1.41012	1.96e-07	-1.0808	9.64e-07	-1.70155
Solyc04g082170	Alcohol dehydrogenase ADH	0.00241936	-3.08085	0.0381429	-2.73121	0.00425975	-1.48617	NS	NA
Solyc04g082270	DUF241 domain-containing protein	1.04e-12	-2.33891	0.00259851	-2.05026	1.26e-05	-1.75964	0.00629515	-2.26533
Solyc04g082480	Plant regulator RWP-RK family protein, putative	1.05e-40	-1.75332	1.61e-54	-2.32766	6.37e-10	-1.05012	1.72e-23	-1.24005
Solyc04g082590	TLR4 regulator/MIR-interacting MSAP protein	NS	NA	0.000139746	-1.33349	2.25e-07	-1.05773	3.75e-05	-1.33037
Solyc04g082710	Papaya proteinase 4	NS	NA	7.64e-41	-2.56338	NS	NA	5.18e-39	-1.92576
Solyc04g082970	electron transporter%2C putative (Protein of unknown function%2C DUF547)	2.67e-40	-1.76268	9.34e-21	-1.76258	NS	NA	6.62e-07	-1.36379
Solyc04g150162	Vacuolar iron transporter-like protein 4	NS	NA	7.78e-12	-1.82612	NS	NA	1.12e-06	-1.09564
Solyc05g005080	Endoglucanase	NS	NA	7.62e-39	-1.50817	NS	NA	2e-19	-1.36697
Solyc05g005170	Pectin lyase-like superfamily protein	1.3e-40	-2.31492	3.31e-20	-1.73843	5.16e-16	-2.06391	1.35e-10	-2.43976
Solyc05g005560	polygalacturonase isoenzyme 1 beta subunit	2.45e-57	-1.72421	5.54e-09	-1.2519	NS	NA	4.96e-08	-1.13467
Solyc05g005670	RING-type E3 ubiquitin transferase	1.67e-12	-1.35927	0.000565772	-1.4007	2.35e-08	-1.07467	NS	NA
Solyc05g006030	D-ribose-binding periplasmic	9.99e-28	-1.32915	1.36e-19	-2.06052	1.35e-15	-1.40625	0.00217316	-1.50482
Solyc05g006160	Gibberellin regulated protein	NS	NA	5.34e-15	-2.20245	6.62e-06	-1.38571	9.8e-06	-2.06075
Solyc05g006740	Glutathione S-transferase	1.02e-30	-1.32612	1.63e-12	-1.25671	NS	NA	3.36e-14	-3.25906
Solyc05g006850	Thioredoxin	NS	NA	0.00206876	-1.03667	0.0183636	-1.2962	1.12e-08	-2.802
Solyc05g007180	jasmonic acid 1	2.85e-15	-1.07916	0.000325618	-1.16576	8.31e-05	-1.05574	NS	NA
Solyc05g007210	Transcription factor PRE4	0.00151112	-1.48027	NS	NA	0.042901	-1.05819	NS	NA
Solyc05g007450	Origin of replication complex subunit 6	1.11e-08	-1.50078	0.000143405	-1.28422	1.21e-09	-1.34332	2.34e-07	-2.14965
Solyc05g007760	SET domain	2.99e-10	-1.76581	NS	NA	0.000633915	-1.05333	NS	NA
Solyc05g007790	Casparian strip membrane protein 1	3.32e-41	-2.21269	1.1e-07	-1.11289	2.02e-08	-1.67913	6.13e-10	-2.81386
Solyc05g007940	LERNALX L.esculentum ribonuclease lx	1.06e-10	-1.09685	0.0317631	1.0949	NS	NA	8.2e-05	-1.45973
Solyc05g008300	Multicopper oxidase LPR1	5.65e-26	-1.2073	2.85e-07	-1.45341	NS	NA	5.62e-05	-2.22382
Solyc05g008620	GINS complex	NS	NA	0.016788	-1.12852	NS	NA	0.0074002	-1.19366
Solyc05g008670	Zinc finger transcription factor 36	NS	NA	8.14e-42	-5.43962	NS	NA	1.86e-07	-2.57034
Solyc05g009120	Core-2 i-branching beta-n-acetylglucosaminyltransferase family protein	0.000119123	-1.26	0.0300095	-1.07226	NS	NA	0.00143969	-1.60595
Solyc05g009530	Dihydrolipoamide acetyltransferase component of pyruvate dehydrogenase complex	8.19e-23	-1.30451	NS	NA	NS	NA	0.000169076	-1.01127
Solyc05g009790	AP2/B3 transcription factor family protein	9.17e-37	-1.48856	5e-11	-2.1711	5.5e-08	-1.30895	2.05e-06	-1.43621
Solyc05g010080	lysine-rich arabinogalactan protein 19	1.17e-26	-1.31428	2.05e-49	-2.91049	NS	NA	2.29e-06	-1.47285
Solyc05g010260	6-phosphogluconate dehydrogenase, decarboxylating	NS	NA	3.57e-07	-1.07182	NS	NA	3.56e-05	-1.10344
Solyc05g010270	hypothetical protein	NS	NA	0.0285763	-2.18384	0.00185078	-1.69228	0.00407331	-2.91941
Solyc05g010800	3-methyladenine DNA glycosylase	NS	NA	6.94e-14	-3.79562	NS	NA	9.71e-10	-3.13057
Solyc05g011850	Sulfotransferase	1.03e-05	-1.76545	NS	NA	0.000709105	-1.34196	NS	NA
Solyc05g011860	Sulfotransferase	2.87e-05	-1.86762	NS	NA	0.000362189	-1.39808	NS	NA
Solyc05g012000	Adenine nucleotide alpha hydrolases-like superfamily protein	2.69e-08	-1.69211	6.21e-07	-2.33931	NS	NA	8.8e-05	-2.14991
Solyc05g012790	S-acyltransferase	NS	NA	2.46e-15	-1.17791	NS	NA	4.04e-09	-1.07176
Solyc05g013630	protein kreg-1	NS	NA	8.06e-12	-1.62702	NS	NA	1.15e-11	-2.92748
Solyc05g014000	Pectate lyase	3.89e-71	-2.74604	1.12e-16	-3.61422	NS	NA	8.11e-07	-2.31578
Solyc05g014080	ACT domain repeat 3	1e-35	-1.43468	2.71e-11	-1.3764	NS	NA	1.72e-08	-1.10708
Solyc05g014090	Transducin family protein / WD-40 repeat family protein	3.54e-27	-1.49463	7.99e-09	-1.33578	NS	NA	3.51e-09	-1.19382
Solyc05g014270	TPX2 (Targeting protein for Xklp2) protein family	1.35e-15	-1.68489	NS	NA	2.98e-11	-1.15208	NS	NA
Solyc05g014480	Glyceraldehyde-3-phosphate dehydrogenase	NS	NA	0.0319172	-1.32031	NS	NA	1.81e-25	-2.68433
Solyc05g014710	Remorin	9.06e-17	-1.43401	1.4e-15	-2.34533	2.19e-19	-1.71714	0.0188751	-1.57565
Solyc05g015320	65-kDa microtubule-associated protein 8	NS	NA	3.91e-41	-3.93883	NS	NA	1.21e-06	-2.2959
Solyc05g015330	Nuclear transcription factor Y subunit C-4-like protein	0.000267748	-1.47918	0.000137606	-1.51509	NS	NA	0.0371273	-1.28799
Solyc05g015815	Unknown protein	9.67e-05	-2.17011	3.77e-05	-5.56282	0.000533142	-2.90595	NS	NA
Solyc05g018050	RING/U-box superfamily protein	NS	NA	2.85e-06	-2.78065	0.0253501	-1.5306	NS	NA
Solyc05g046020	Peroxidase	2.08e-44	-3.29121	7.33e-20	-6.20377	4.27e-18	-2.02961	3.41e-12	-2.60539
Solyc05g046030	Peroxidase	4.54e-35	-2.82042	1.83e-16	-5.99182	1.12e-19	-1.9933	4.94e-14	-2.83318
Solyc05g047580	Terpene cyclase/mutase family member	NS	NA	0.0027679	-2.91849	8.3e-12	-2.0526	0.000553516	-1.91868
Solyc05g050090	Delta(8)-fatty-acid desaturase	NS	NA	1.3e-06	-1.47408	NS	NA	0.00112026	-2.27159
Solyc05g051010	Dihydroflavonol-4-reductase	1.62e-09	-1.18654	0.000834588	-1.2307	NS	NA	0.0114538	-1.25869
Solyc05g051200	ethylene-responsive factor 1	4.94e-09	-1.85423	NS	NA	0.00307645	-1.45042	NS	NA
Solyc05g051270	Cysteine-rich repeat secretory protein 60	0.00236785	-1.34256	NS	NA	NS	NA	0.0402011	-1.60421
Solyc05g051400	Mitochondrial uncoupling protein 6	NS	NA	7.6e-07	-1.15154	NS	NA	3.23e-06	-2.04249
Solyc05g051660	Alpha/beta-Hydrolases superfamily protein	7.66e-47	-1.82352	1.34e-31	-2.24058	NS	NA	4.15e-16	-1.14857
Solyc05g051880	Trehalose 6-phosphate phosphatase	NS	NA	0.000632412	-3.14869	0.0117934	-1.64421	NS	NA
Solyc05g052340	Laccase	NS	NA	2.58e-50	-3.98936	NS	NA	4.98e-05	-2.18246
Solyc05g052400	Laccase	NS	NA	8.32e-33	-5.06736	NS	NA	0.00535903	-1.5452
Solyc05g052550	Zinc finger CCCH domain-containing protein 47	NS	NA	6.4e-11	-1.98013	NS	NA	2.3e-06	-1.07832
Solyc05g052660	Unknown protein	NS	NA	0.003411	-4.21481	0.00133088	-1.07896	NS	NA
Solyc05g052860	DUF620 domain-containing protein	NS	NA	2.85e-12	-2.43911	NS	NA	4.87e-06	-1.94539
Solyc05g052890	Plant/protein	9.23e-06	-3.76582	0.00428352	-3.69724	5.53e-06	-3.43696	NS	NA
Solyc05g053120	Glycosyltransferase	1.45e-61	-2.73909	1.33e-19	-2.6023	1.24e-10	-1.33927	6.77e-15	-2.20486
Solyc05g053180	SsrA-binding protein	0.0108693	-1.71504	0.00888228	-1.9052	3.07e-05	-2.24308	NS	NA
Solyc05g053620	F-box protein PP2-B11-like	NS	NA	7.78e-25	-4.58861	NS	NA	8.91e-08	-1.6439
Solyc05g053890	Glycosyltransferase	5.91e-28	-1.64036	NS	NA	8.15e-06	-1.00154	NS	NA
Solyc05g054060	UTP--glucose-1-phosphate uridylyltransferase	1.33e-11	-2.25859	2.97e-12	-3.62453	1.91e-10	-1.75289	4.71e-15	-3.19965
Solyc05g054090	induced stolen tip protein TUB8-like	3.77e-168	-3.48998	1.41e-40	-3.07861	5.54e-32	-2.62834	1.37e-08	-3.23712
Solyc05g054110	Rho GDP-dissociation inhibitor 1	1.03e-08	-2.1144	0.00542731	-1.36569	0.00144015	-1.53537	0.040859	-1.39018
Solyc05g054480	Actin	7.38e-19	-1.72231	5.09e-38	-1.77001	NS	NA	1.35e-09	-1.9226
Solyc05g054590	UDP-glucuronic acid decarboxylase	NS	NA	3.33e-125	-2.72842	NS	NA	1.82e-12	-1.37509
Solyc05g054610	Histone H4	1.88e-16	-1.7062	4.78e-16	-1.70508	NS	NA	0.00800172	-1.08819
Solyc05g055250	beta-mannosyltransferase 4-like	NS	NA	1.27e-16	-1.40679	2.15e-23	-1.55061	3.31e-32	-2.11402
Solyc05g055310	Heavy metal transport protein	3.08e-37	-1.06277	NS	NA	7.53e-19	-1.22595	4.11e-12	-1.39965
Solyc05g055430	RAP release 2, galactose-binding-like domain protein, putative (DUF1997)	1.23e-64	-1.40651	2.05e-72	-1.42054	4.76e-25	-1.23446	1.07e-30	-1.42693
Solyc05g055440	Histone H2B	2.47e-77	-1.65702	1.98e-59	-1.65545	1.6e-25	-1.33485	6.58e-27	-1.59317
Solyc05g055690	Sec24-like transport protein	2.18e-12	-2.27945	0.000151035	-1.63911	0.0253031	-1.00069	NS	NA
Solyc05g055840	Glycosyltransferase	3.72e-12	-1.02175	NS	NA	NS	NA	6.71e-05	-1.81165
Solyc05g056020	V-type proton ATPase subunit G	NS	NA	0.000400337	-1.21385	5.35e-24	-1.7685	1.87e-25	-2.63038
Solyc05g056470	ABC transporter G family member 5	3.95e-36	-2.23377	4.49e-07	-1.92805	5.06e-11	-1.73476	7.97e-10	-2.44719
Solyc06g005390	Histone H2B	5.83e-08	-2.46058	NS	NA	1.75e-06	-1.83551	9.54e-06	-3.40526
Solyc06g005420	Histone H4	3.11e-38	-1.1696	4.41e-29	-1.47596	NS	NA	2.83e-07	-1.25946
Solyc06g005610	ROTUNDIFOLIA like 2	5.22e-36	-3.48293	2.59e-11	-4.36923	1.01e-13	-2.03914	8.3e-05	-2.08928
Solyc06g005820	Copper transporter 6	2.27e-15	-2.3681	1.43e-10	-2.29771	3.39e-16	-10.4653	1.05e-09	-7.93154
Solyc06g005910	Tubulin beta chain	8.64e-25	-1.76236	6.02e-09	-1.74243	NS	NA	0.0450619	-1.14934
Solyc06g006090	josephin protein-like protein	2.2e-12	-2.0667	2.25e-07	-2.93458	NS	NA	0.000296736	-2.33617
Solyc06g007130	NA	1.19e-46	-3.09405	5.93e-39	-2.92454	2.36e-19	-1.70224	0.00148643	-1.55163
Solyc06g007170	Protein trichome birefringence-like 45	NS	NA	1.59e-05	-1.2388	NS	NA	3.04e-08	-1.78825
Solyc06g007190	Protein phosphatase 2C	6.71e-07	-1.20969	NS	NA	2.63e-19	-1.93606	NS	NA
Solyc06g007240	BAG family molecular chaperone regulator 2-like	NS	NA	6.77e-05	-1.25778	NS	NA	7.57e-10	-1.47563
Solyc06g007370	6,7-dimethyl-8-ribityllumazine synthase	NS	NA	0.000642669	-1.31655	7.94e-12	-1.47219	1.74e-14	-2.77537
Solyc06g007910	Gibberellin regulated protein	0.000155486	-1.40628	0.000209438	-2.20924	1.58e-14	-1.79029	0.0407827	-1.5008
Solyc06g007960	O-methyltransferase	0.000970571	-3.15151	0.00845873	-3.24498	5.12e-08	-3.14697	0.0373332	-1.54251
Solyc06g008330	Serine/threonine-protein kinase	5.09e-08	-1.29931	4.4e-08	-1.22502	3.4e-07	-1.23799	3.62e-17	-2.03824
Solyc06g008980	Heat-inducible transcription repressor	2.34e-22	-1.75044	1.76e-06	-1.17962	NS	NA	0.000207078	-1.27914
Solyc06g008990	Fantastic four-like protein	2.86e-13	-3.36179	0.00991043	-3.58909	3.44e-07	-7.32826	NS	NA
Solyc06g009510	transcription factor UPBEAT1	1.09e-13	-2.68409	6.43e-06	-2.66979	4.35e-14	-2.25459	1.49e-06	-2.53774
Solyc06g009670	Tetratricopeptide repeat (TPR)-like superfamily protein	1.33e-13	-1.81331	1.6e-05	-2.11743	1.07e-10	-1.8817	0.0409959	-1.63546
Solyc06g016790	proline-rich receptor-like protein kinase PERK13	NS	NA	6.38e-11	-1.00404	NS	NA	0.00402013	-1.03194
Solyc06g034340	NAC domain	1.93e-22	-2.23532	2.09e-12	-2.49744	NS	NA	0.0012454	-1.57119
Solyc06g034360	Pectinesterase	0.000184477	-1.0401	0.000440561	-1.61214	0.00297056	-1.09077	0.00294249	-1.72816
Solyc06g035490	bHLH transcription factor 042	0.0149033	-1.05915	NS	NA	1.94e-13	-1.71659	NS	NA
Solyc06g035700	Ethylene-responsive transcription factor	1.53e-18	-3.23881	0.000946653	-3.6238	4.23e-05	-2.35557	NS	NA
Solyc06g048600	Response regulator 7	1.27e-13	-3.68882	0.000116505	-3.52585	1.75e-11	-2.83549	0.00855537	-2.59407
Solyc06g048850	hypothetical protein	0.0099331	-1.22169	NS	NA	0.000228055	-1.28567	0.0304055	-1.23692
Solyc06g050430	LOB domain-containing protein 15	9.81e-08	-1.35279	5.83e-14	-2.3709	NS	NA	0.000191316	-1.38476
Solyc06g050590	Biotin/lipoyl attachment	1.07e-13	-1.07052	2.72e-05	-1.01971	NS	NA	0.00107047	-1.05906
Solyc06g050620	DUF399 family protein, putative (DUF399 and DUF3411)	2.06e-72	-2.92079	9.4e-46	-1.50874	1.17e-18	-1.21878	3.72e-09	-1.26761
Solyc06g050860	BTB/POZ domain-containing protein	0.0327997	-1.38625	1.23e-06	-6.89459	1.04e-05	-1.48369	0.00978872	-2.02596
Solyc06g050920	Protein trichome birefringence-like 32	NS	NA	5.95e-43	-4.33464	NS	NA	2.15e-15	-1.85567
Solyc06g051040	Mitotic checkpoint serine/threonine-protein kinase BUB1-like protein	8.49e-08	-1.57637	0.00158903	-1.90493	NS	NA	7.97e-05	-1.9633
Solyc06g051220	hypothetical protein	NS	NA	0.0188943	-3.00001	NS	NA	0.0128448	-4.15682
Solyc06g051300	Chromosome transmission fidelity-like protein	2.86e-14	-2.64378	NS	NA	0.000246226	-1.65086	0.00288056	-1.80755
Solyc06g053380	Chitinase	NS	NA	2.45e-09	-2.01334	NS	NA	1.67e-05	-2.14325
Solyc06g053700	hypothetical protein	1.15e-11	-1.32043	5.44e-09	-1.86359	0.000304803	-1.01188	0.000513593	-1.24049
Solyc06g053760	Syntaxin-related protein KNOLLE	4.56e-53	-2.45633	1.95e-29	-2.25509	6.52e-24	-1.67073	1.24e-07	-1.91252
Solyc06g054320	Dirigent protein	5.74e-32	-2.1538	1.65e-32	-3.2651	2.54e-11	-1.87451	2.74e-07	-2.9039
Solyc06g059800	ACT domain-containing protein ACR3	2.48e-48	-1.32609	1.59e-15	-1.4173	NS	NA	1.51e-13	-1.0558
Solyc06g060320	filament-like plant protein	1.99e-20	-2.90578	8.96e-10	-2.73488	7.26e-12	-1.66618	0.00797422	-1.82004
Solyc06g060360	Adenine nucleotide alpha hydrolases-like superfamily protein	5.85e-37	-2.41675	1.54e-16	-2.25431	0.000932639	-1.10445	NS	NA
Solyc06g060740	Zinc finger protein	2.91e-05	-1.13997	5.84e-05	-1.41716	NS	NA	0.000383789	-1.20889
Solyc06g060870	Phospholipase A1-Ibeta2, chloroplastic	0.0308924	-1.09986	NS	NA	NS	NA	0.00871953	-4.96841
Solyc06g062580	Beta-galactosidase	3.02e-66	-1.6303	6.3e-28	-2.08755	NS	NA	4.88e-06	-1.23597
Solyc06g062750	5'-nucleotidase SurE	0.00948676	-3.52964	NS	NA	0.031448	-2.23601	NS	NA
Solyc06g064510	O-methyltransferase	2.2e-60	-4.46318	1.51e-05	-3.08607	1.2e-05	-2.14849	0.00289157	-2.78959
Solyc06g065450	Forkhead-associated (FHA) domain	1.14e-26	-2.6263	2.96e-10	-2.00237	9.1e-11	-1.32688	NS	NA
Solyc06g066010	U11/U12 small nuclear ribonucleoprotein 25 kDa protein-like	4.1e-17	-1.05469	NS	NA	NS	NA	0.00613622	-1.13361
Solyc06g066160	Isoflavone reductase	5.26e-21	-1.95842	3.68e-09	-2.62101	NS	NA	0.000151997	-1.39704
Solyc06g066560	tonoplast intrinsic protein 2.5	9.13e-06	-3.45611	0.00448454	-4.16672	1.39e-28	-4.19394	1.36e-07	-4.60739
Solyc06g066750	To encode a PR protein, Belongs to the plant thionin family with the following members:, putative	NS	NA	0.0313176	-1.28051	9.71e-09	-2.04918	NS	NA
Solyc06g066800	Nucleotide-diphospho-sugar transferases superfamily protein	1.46e-90	-2.22357	9.9e-11	-2.3296	NS	NA	3.82e-06	-2.14416
Solyc06g067910	DUF642 domain-containing protein	9.68e-10	-1.05042	5.81e-08	-2.76772	1.18e-31	-1.96129	8.59e-11	-3.17846
Solyc06g068170	U11/U12 small nuclear ribonucleoprotein 25 kDa protein	4.73e-06	-2.80792	0.0342839	-2.2431	NS	NA	0.0198068	-4.61105
Solyc06g071330	Nucleobase-ascorbate transporter 8	1.06e-27	-1.90035	7.55e-53	-2.31928	3.28e-08	-1.14316	7.9e-06	-1.40825
Solyc06g071640	Tryptophan aminotransferase-related protein 2	1.55e-11	-2.27059	1.01e-06	-2.0056	5.65e-12	-1.28488	0.0382567	-1.01457
Solyc06g072240	Histone H4	5.2e-07	-1.98078	8.53e-05	-1.61557	3.16e-05	-1.14791	0.0117468	-1.48306
Solyc06g072700	Heavy metal-associated isoprenylated plant protein	1.4e-39	-1.22524	9.67e-17	-2.20773	1.81e-15	-1.00842	6.95e-15	-1.80812
Solyc06g072740	Inositol-tetrakisphosphate 1-kinase	1.51e-13	-1.17375	NS	NA	4.03e-05	-1.23951	2.56e-05	-1.5382
Solyc06g072810	Aspartic/glutamic acid-rich protein	1.81e-42	-2.02196	2.29e-05	-1.4538	9.52e-22	-1.34745	0.00249064	-1.45169
Solyc06g072840	hypothetical protein	NS	NA	1.05e-05	-1.36757	NS	NA	2.61e-05	-2.24862
Solyc06g073190	fructokinase 2	NS	NA	2.3e-14	-2.26641	NS	NA	2.02e-05	-1.06271
Solyc06g074030	Polynucleotidyl transferase, ribonuclease H-like superfamily protein	1.63e-39	-2.32299	1.28e-15	-3.46931	NS	NA	0.00370701	-1.62465
Solyc06g074040	Late embryogenesis abundant (LEA) hydroxyproline-rich glycoprotein family	6.96e-06	-1.10998	3.74e-10	-2.16385	NS	NA	0.0384102	-1.21937
Solyc06g074070	receptor-like kinase TMK3	1.62e-30	-1.39568	1.9e-28	-1.99752	NS	NA	3.49e-11	-1.65416
Solyc06g074420	Cytochrome P450	NS	NA	0.0185863	-1.75588	1.03e-09	-1.47758	2.18e-10	-1.6073
Solyc06g074500	DUF868 domain-containing protein	0.000723447	-1.38373	NS	NA	0.014382	-1.19397	NS	NA
Solyc06g074670	UDP-apiose/UDP-xylose synthase	2.54e-68	-1.81093	5.65e-15	-1.44258	NS	NA	0.000111368	-1.28579
Solyc06g074790	Histone H2B	3.15e-25	-1.33941	6.65e-35	-1.35636	NS	NA	3.38e-07	-1.37336
Solyc06g074800	Zinc finger protein	1.1e-49	-2.84452	4.71e-15	-2.67085	8.59e-06	-1.03879	NS	NA
Solyc06g074850	Carboxypeptidase	5.81e-19	-1.15839	6.06e-14	-1.62441	NS	NA	1.78e-11	-1.19104
Solyc06g075040	Unknown protein	NS	NA	4.96e-05	-2.07059	NS	NA	1.6e-05	-2.32778
Solyc06g075220	Fasciclin-like arabinogalactan protein 11	6.36e-38	-1.50409	5.65e-170	-5.56535	NS	NA	1.02e-08	-2.16619
Solyc06g075260	vicilin-like seed storage protein isoform X1	3.57e-07	-4.1392	0.000762769	-3.72111	NS	NA	0.0260791	-3.45184
Solyc06g075580	Kinesin	3.08e-86	-1.64811	1.02e-10	-1.15045	NS	NA	0.00107828	-1.00008
Solyc06g075800	Histone H2B	5.46e-17	-1.287	9.2e-40	-1.43945	NS	NA	3.55e-09	-1.60666
Solyc06g075830	Histone H4	NS	NA	1.62e-20	-1.6068	NS	NA	1.97e-10	-1.52238
Solyc06g075850	Histone H4	2.97e-38	-1.69819	3.31e-29	-1.79224	NS	NA	7.67e-05	-1.19667
Solyc06g076860	Cell division control protein	4.32e-08	-1.58174	0.00264764	-1.13181	2.26e-15	-1.57806	0.000139396	-1.38933
Solyc06g082850	myelin transcription factor	0.00150116	-1.12218	NS	NA	1.35e-05	-1.20348	0.0193227	-1.1231
Solyc06g082860	Cytochrome and DOMON domain-containing protein	4.89e-14	-1.85416	1e-09	-1.92577	NS	NA	1.47e-05	-1.65043
Solyc06g083010	Unknown protein	NS	NA	1.67e-30	-2.0218	3.88e-14	-1.32139	2.95e-08	-1.68273
Solyc06g083070	Fimbrin-2	1.17e-27	-1.05184	NS	NA	3.45e-12	-1.40265	2.27e-05	-2.90037
Solyc06g083160	DUF506 family protein (DUF506)	0.00983509	-2.81769	NS	NA	0.00671024	-2.58326	NS	NA
Solyc06g083470	NAD(P)-binding Rossmann-fold superfamily protein	4.51e-06	-2.29318	6.5e-05	-3.50528	5.12e-16	-1.86882	1.5e-05	-2.56548
Solyc06g083580	Pectate lyase	1.32e-55	-1.68977	5.77e-20	-1.97292	NS	NA	1.24e-05	-2.32648
Solyc06g084070	auxin-regulated IAA2	0.000389762	-1.02032	0.000200778	-1.73192	NS	NA	7.41e-09	-2.43218
Solyc06g084090	Histone H2A	6.31e-12	-1.2213	3.5e-12	-1.37304	NS	NA	0.00368011	-1.16084
Solyc06g084140	Sulfate transporter	1.89e-94	-5.10851	1.79e-105	-4.48605	8.74e-14	-1.3819	NS	NA
Solyc06g084420	Leucine-rich repeat receptor-like kinase	9.27e-52	-2.05017	1.79e-64	-3.1038	NS	NA	1.26e-06	-1.50798
Solyc07g005300	Unknown protein	NS	NA	0.000505087	-1.77736	2.1e-05	-1.78612	NS	NA
Solyc07g005470	Reticulon-like protein	2.45e-08	-1.29094	NS	NA	6.54e-05	-1.54164	NS	NA
Solyc07g005840	Cellulose synthase	NS	NA	7.66e-75	-3.48253	NS	NA	3.36e-10	-1.806
Solyc07g006320	auxin canalization protein (DUF828)	2.96e-14	-1.50359	2.66e-15	-2.35387	NS	NA	3.55e-05	-1.6403
Solyc07g006700	Pathogenesis-related protein PR-1	1.84e-34	-2.53767	1.13e-08	-2.52915	3.09e-13	-2.64591	0.000637171	-2.29344
Solyc07g006710	Pathogenesis-related protein PR-1	2.24e-44	-4.20266	1.23e-22	-4.93752	0.00308898	-1.1124	1.14e-06	-2.95381
Solyc07g007290	Flavin-containing monooxygenase	0.0343882	-3.59649	0.0495595	-4.38633	0.000101936	-1.75413	NS	NA
Solyc07g007400	Leucine-rich repeat-like protein	0.00823531	-1.26684	0.0409327	-1.58922	NS	NA	0.00654573	-1.18183
Solyc07g007860	Bifunctional inhibitor/plant lipid transfer protein/seed storage helical domain	5.57e-07	-1.50908	0.000184007	-1.96338	0.0156123	-1.67813	NS	NA
Solyc07g014640	Galactokinase	1.22e-22	-1.09182	2.04e-14	-1.26517	NS	NA	6.1e-07	-1.00479
Solyc07g018310	oxysterol-binding 4B-like protein	NS	NA	0.0225078	-5.35215	0.00175453	-2.25322	NS	NA
Solyc07g019437	Unknown protein	0.00978089	-2.21499	NS	NA	0.0335534	-2.78278	NS	NA
Solyc07g021750	Cytidine deaminase 1	NS	NA	4.71e-06	-1.04046	NS	NA	0.000110161	-1.00763
Solyc07g025380	DNA ligase-like protein	1.19e-12	-1.29277	NS	NA	3.97e-12	-1.02462	NS	NA
Solyc07g040960	Harbinger transposase-derived nuclease	7.19e-58	-3.99004	2.12e-07	-3.96281	4.82e-05	-1.80538	NS	NA
Solyc07g041640	Growth-regulating factor 5	5.85e-12	-1.40461	0.00014825	-1.41659	2.06e-10	-1.44657	0.00855296	-1.47657
Solyc07g042520	Sucrose synthase	NS	NA	6.16e-126	-4.92314	NS	NA	5.23e-11	-2.05111
Solyc07g042560	Kinesin-like protein NACK1	2.92e-18	-1.98643	1.55e-09	-1.76202	NS	NA	0.00921349	-1.21559
Solyc07g042990	Leucine-rich repeat receptor-like protein kinase	3.28e-30	-2.08769	1.32e-14	-2.12321	NS	NA	0.000507506	-1.60753
Solyc07g043070	hypothetical protein	5.63e-13	-2.27827	3.62e-07	-1.9502	2.45e-07	-1.40202	0.00265827	-1.73357
Solyc07g043240	Pectinesterase	1.15e-22	-1.33905	7.62e-20	-2.17286	NS	NA	0.000963474	-1.11152
Solyc07g043390	Cellulose synthase	NS	NA	6.84e-09	-1.09487	NS	NA	7.84e-13	-1.60307
Solyc07g043400	Unknown protein	NS	NA	3.95e-12	-1.16897	NS	NA	2.71e-10	-1.74079
Solyc07g043420	2-oxoglutarate-dependent dioxygenase 2	9.99e-11	-1.02837	7.17e-14	-1.59938	NS	NA	4.46e-17	-2.6403
Solyc07g043460	Cytochrome P450	1.94e-10	-1.07746	6.76e-05	-1.01176	5.54e-07	-1.00273	8.38e-18	-2.0822
Solyc07g043480	Glycosyltransferase	5.3e-16	-1.06846	1.61e-20	-1.32573	7.8e-19	-1.42587	1.68e-33	-2.27216
Solyc07g043490	Glycosyltransferase	NS	NA	2.97e-07	-1.17614	NS	NA	3.51e-17	-1.70519
Solyc07g045160	ATP-dependent 6-phosphofructokinase	NS	NA	1.56e-10	-1.17605	NS	NA	6.09e-06	-1.42787
Solyc07g045440	Fasciclin-like arabinogalactan protein 2	NS	NA	8.88e-18	-1.4397	NS	NA	2.92e-05	-1.02809
Solyc07g045460	SNF1-related protein kinase regulatory subunit beta-2	NS	NA	3.71e-07	-1.2639	NS	NA	2.11e-12	-2.30872
Solyc07g047710	Glucan endo-1,3-beta-glucosidase 1	1.24e-40	-3.60682	3.72e-07	-1.77244	0.00157951	-1.31728	0.000328755	-1.93041
Solyc07g047990	MAP kinase kinase kinase 49	0.0436598	-3.41643	NS	NA	5.43e-05	-2.47196	NS	NA
Solyc07g048050	Cytochrome b561 and DOMON domain-containing protein	3.89e-16	-1.63021	3.16e-36	-4.03484	NS	NA	0.0018536	-1.76822
Solyc07g048090	Fasciclin-like arabinogalactan protein 7	3.73e-31	-1.03651	1.19e-07	-1.68931	NS	NA	3.64e-05	-1.28543
Solyc07g049300	Endoglucanase	5.66e-29	-1.62999	4.76e-06	-1.56017	NS	NA	9.38e-05	-2.38288
Solyc07g052100	SNF2-related	NS	NA	0.014843	-1.36558	NS	NA	0.00759622	-1.57795
Solyc07g052240	L-ascorbate oxidase-like protein	NS	NA	3.91e-12	-1.15891	NS	NA	1.14e-07	-2.26492
Solyc07g052430	transmembrane protein 97-like	5.76e-13	-1.25069	5.16e-06	-1.32163	1.85e-13	-1.2689	6.05e-05	-1.19939
Solyc07g052440	transmembrane protein 97-like	7.18e-09	-2.04228	0.00372342	-1.54334	0.000115057	-1.53401	0.00991624	-1.42002
Solyc07g052555	Unknown protein	0.0255942	-1.81433	NS	NA	1.16e-11	-2.27553	0.00344352	-2.22642
Solyc07g052970	BTB domain-containing protein/NPH3 domain-containing protein	NS	NA	0.0130442	-1.08574	NS	NA	2.91e-05	-1.77129
Solyc07g053270	HAD hydrolase	4.09e-21	-1.0348	NS	NA	2.35e-11	-1.27804	4.94e-10	-2.17492
Solyc07g053350	Protein trichome birefringence-like 40	4.34e-13	-1.05239	1.08e-11	-1.52591	NS	NA	1.19e-07	-1.00038
Solyc07g053450	Basic-leucine zipper (BZIP) transcription factor family protein	1.89e-07	-1.27944	3.6e-11	-2.34191	5.46e-09	-1.65098	0.0177101	-2.18129
Solyc07g053540	Fasciclin-like arabinogalactan protein 9	3.14e-36	-2.35154	1.19e-05	-1.45805	2.5e-11	-1.189	NS	NA
Solyc07g053590	NAC domain	NS	NA	2.02e-08	-2.45291	NS	NA	0.000325296	-1.76121
Solyc07g053720	Tyrosine aminotransferase	NS	NA	2.57e-58	-1.41931	3.37e-30	-1.24919	5.37e-25	-1.47811
Solyc07g053820	Mitotic checkpoint serine/threonine-protein kinase BUB1	3.88e-18	-1.663	9.59e-05	-1.28791	NS	NA	0.000685671	-1.13553
Solyc07g053840	Leucine-rich repeat-containing protein	NS	NA	9.23e-13	-5.68273	NS	NA	0.000684582	-2.15357
Solyc07g053950	microtubule-associated protein	NS	NA	8.66e-10	-1.10468	NS	NA	0.000432314	-1.30005
Solyc07g054180	Clathrin light chain	2.96e-29	-4.62423	0.00030424	-2.96333	0.0242453	-2.17355	NS	NA
Solyc07g054690	hypothetical protein	1.17e-16	-1.56001	NS	NA	NS	NA	0.00249212	-1.03488
Solyc07g054770	Wound-responsive family protein	NS	NA	3.74e-09	-1.66965	NS	NA	1.96e-08	-3.73279
Solyc07g054780	Wound induced protein	NS	NA	4.48e-06	-2.35149	8.7e-10	-2.3003	1.17e-15	-5.0809
Solyc07g056250	GDSL esterase/lipase	NS	NA	0.000464748	-1.17799	NS	NA	0.00380095	-1.29665
Solyc07g056360	Transcription factor PAR2	9.85e-05	-1.65482	1.21e-05	-2.19128	2.06e-05	-1.89524	0.0191338	-2.44775
Solyc07g056460	Glutathione S-transferase-like protein	1.05e-07	-1.0508	0.00274181	-1.0425	4.51e-07	-1.21106	NS	NA
Solyc07g056470	Glutathione S-transferase-like protein	1.1e-07	-1.38182	0.00156023	-1.44955	1.36e-19	-1.89878	6.34e-12	-2.507
Solyc07g056530	Nucleotide/sugar transporter family protein	1.34e-06	-1.209	NS	NA	2e-06	-1.07978	0.0177581	-1.10053
Solyc07g056640	Unknown protein	4.06e-132	-4.33259	1.51e-127	-3.84426	3.89e-62	-3.73088	1.79e-42	-3.22299
Solyc07g056650	Interactor of constitutive active ROPS 1-like protein	3.06e-120	-2.60958	7.61e-27	-2.28519	6.41e-19	-2.06568	7.67e-06	-1.9146
Solyc07g061890	Unknown protein	4.88e-05	-5.79917	1.37e-05	-5.69906	8.96e-09	-1.91453	0.00125607	-1.94234
Solyc07g062100	Histone-lysine N-methyltransferase ATX1	4.39e-10	-1.83868	NS	NA	8.18e-11	-1.57725	0.0021582	-1.56625
Solyc07g062140	trehalose-phosphate synthase 1	NS	NA	3.44e-12	-1.04453	NS	NA	2.56e-08	-1.63707
Solyc07g062210	Protein trichome birefringence-like 43	3.28e-15	-1.41963	9.13e-15	-2.2924	NS	NA	0.00109495	-2.02296
Solyc07g062530	phosphoenolpyruvate carboxylase 2	NS	NA	3.1e-05	-1.33324	NS	NA	0.00155249	-1.06148
Solyc07g062543	UDP-N-acetylglucosamine 1-carboxyvinyltransferase	2.99e-32	-1.61564	3.55e-08	-1.70826	2.77e-06	-1.01472	0.0147626	-1.0347
Solyc07g062547	UDP-N-acetylglucosamine 1-carboxyvinyltransferase	2.11e-08	-2.07904	6.55e-05	-2.40246	0.000607274	-1.48304	NS	NA
Solyc07g062680	cycloidea	2.27e-19	-1.34176	NS	NA	1.49e-06	-1.27562	0.00340429	-1.85919
Solyc07g062710	Basic-leucine zipper (BZIP) transcription factor family protein	1.27e-09	-1.66892	3.27e-10	-2.75221	9.97e-09	-1.14521	0.00538481	-1.7152
Solyc07g062740	serine/arginine repetitive matrix protein	4.31e-14	-1.23098	0.0044854	-1.15641	1.95e-11	-1.61025	0.00300311	-1.51412
Solyc07g063340	DUF1218 domain-containing protein	4.41e-26	-1.30278	1.8e-26	-1.86563	5.06e-41	-1.52976	6.36e-14	-1.50697
Solyc07g063350	COP1-interacting protein 7	NS	NA	5.42e-05	-1.02667	NS	NA	4.9e-10	-1.54461
Solyc07g063620	Membrane lipoprotein lipid attachment site-like protein, putative (DUF1223)	NS	NA	1.66e-10	-1.38385	NS	NA	0.000270361	-1.37175
Solyc07g064030	Kinesin-like protein	6.55e-29	-1.25316	1.46e-17	-1.62535	NS	NA	3.09e-05	-1.11712
Solyc07g064050	Hexosyltransferase	NS	NA	1.96e-63	-4.13151	NS	NA	8.26e-08	-1.79876
Solyc07g064870	Endoglucanase	2.9e-54	-2.30218	8.8e-40	-3.75196	NS	NA	5.01e-06	-1.21537
Solyc07g064990	S-adenosyl-L-methionine-dependent methyltransferases superfamily protein	1.13e-09	-1.27404	1.52e-05	-1.49166	1.42e-13	-1.66654	NS	NA
Solyc07g065090	Polygalacturonase inhibiting protein	1.99e-32	-1.19884	2.82e-09	-1.12804	1.33e-12	-1.18769	3.8e-16	-1.94605
Solyc07g065110	Bifunctional inhibitor/plant lipid transfer protein/seed storage helical domain containing protein	1.79e-13	-1.35818	1.97e-09	-2.59565	3.03e-28	-2.45237	7.7e-14	-3.37659
Solyc07g065330	Germin-like protein 11-1	3.76e-06	-1.26247	0.00177938	-1.1383	NS	NA	1.54e-05	-1.42967
Solyc07g065420	Protein MIZU-KUSSEI 1	NS	NA	0.0162235	-2.12799	NS	NA	5.54e-05	-2.53992
Solyc07g065460	UPA24	NS	NA	2.45e-09	-1.38461	NS	NA	4.71e-06	-1.67507
Solyc07g065500	Nuclear transcription factor Y subunit B-3	2.35e-99	-2.27341	7.09e-17	-1.19468	6.24e-19	-1.3408	NS	NA
Solyc07g065890	Uridine kinase	3.49e-21	-1.00356	1.3e-07	-1.07508	NS	NA	6.34e-11	-1.31592
Solyc07g065970	Chaperone protein DnaJ	NS	NA	2.19e-08	-1.79169	NS	NA	2.28e-12	-2.26458
Solyc07g066040	RNA polymerase II elongation factor	3.85e-22	-2.03372	1.3e-13	-1.57405	NS	NA	0.00765906	-1.0637
Solyc07g066050	Unknown protein	6.43e-29	-1.99751	2.19e-09	-1.32541	NS	NA	0.000451869	-1.17645
Solyc07g066180	P-loop containing nucleoside triphosphate hydrolases superfamily protein	0.000277693	-2.15235	7.75e-14	-4.75403	2.05e-09	-1.30887	0.000315218	-1.34564
Solyc07g066540	transmembrane protein	5.08e-11	-1.87931	9.12e-06	-1.38479	5.42e-06	-1.06187	6.28e-05	-1.65385
Solyc07g066640	transglycosylase	7.83e-07	-2.68311	0.000610207	-3.56909	0.000365206	-3.48062	0.00882421	-4.9597
Solyc07g150146	Unknown protein	0.00324033	-1.18251	NS	NA	5.13e-05	-1.35551	0.0320557	-1.03781
Solyc07g160360	NA	0.000333347	-1.92955	0.000152384	-3.24363	NS	NA	0.0297383	-2.1764
Solyc08g005100	PLATZ transcription factor family protein	9.54e-11	-1.39388	9.86e-05	-1.17132	0.00268286	-1.25161	0.00036143	-1.22576
Solyc08g005800	Pectin acetylesterase	2.35e-36	-1.24723	1.07e-14	-1.14371	4.56e-22	-1.19718	4.67e-15	-2.00351
Solyc08g005880	Protein DETOXIFICATION	3.17e-16	-2.18557	0.000946156	-1.39018	1.14e-06	-1.65059	1.88e-10	-3.21293
Solyc08g005960	Bifunctional inhibitor/lipid-transfer protein/seed storage 2S albumin superfamily protein	NS	NA	0.000271982	-2.78349	5.33e-83	-2.88962	2.3e-05	-2.85702
Solyc08g006070	AIG2-like protein	1.11e-29	-1.50864	NS	NA	NS	NA	7.53e-08	-1.43016
Solyc08g006520	Protein GLUTAMINE DUMPER 4	NS	NA	0.00711036	-1.92388	1.16e-05	-1.80089	NS	NA
Solyc08g006560	3-oxoacyl-[acyl-carrier-protein] synthase 3	NS	NA	0.00611098	-3.27113	1.73e-09	-1.34923	0.00047005	-1.94037
Solyc08g006820	Transmembrane 9 superfamily member	NS	NA	1.76e-10	-1.03276	NS	NA	0.000209785	-1.19481
Solyc08g007230	Ethylene-responsive transcription factor 2	NS	NA	0.0151679	-4.22703	0.0041409	-2.26617	0.0485956	-2.6551
Solyc08g007680	Subtilisin-like protease	5.16e-11	-1.73846	1.4e-09	-2.56454	8.99e-10	-1.20879	NS	NA
Solyc08g007690	Subtilisin-like protease	2.01e-16	-4.66538	1.8e-06	-5.82777	4.97e-16	-1.59229	0.00233577	-1.8456
Solyc08g007820	Dehydration-responsive element-binding protein 1E	1.2e-33	-3.5231	0.000293168	-1.83985	0.00274902	-2.16332	NS	NA
Solyc08g008020	C2 calcium/lipid-binding plant phosphoribosyltransferase family protein	9.29e-19	-2.14474	5.98e-07	-2.8576	8.66e-10	-1.56337	0.00010251	-2.05882
Solyc08g008660	NAC domain-containing protein, putative	NS	NA	2.49e-18	-3.54843	NS	NA	6.42e-05	-1.77614
Solyc08g015670	Glucose-1-phosphate adenylyltransferase	0.00653087	-3.49514	NS	NA	0.0327655	-1.15214	NS	NA
Solyc08g016580	DUF538 domain-containing protein	3.58e-11	-2.22115	0.00869217	-1.283	0.00595655	-1.14746	NS	NA
Solyc08g036640	Jasmonate ZIM domain protein f	4.41e-15	-3.80046	NS	NA	0.00512008	-5.13173	NS	NA
Solyc08g060920	IDS4-like	NS	NA	1.36e-05	-1.16139	NS	NA	4.63e-13	-1.37694
Solyc08g061490	MTD1	9.52e-09	-2.23868	8.49e-06	-1.57013	1.02e-05	-1.72032	0.0022085	1.0154
Solyc08g061910	trihelix transcription factor GTL1-like	2.47e-13	-2.08081	0.000714451	-1.93925	3.54e-06	-2.42692	0.00192783	-2.36677
Solyc08g065140	Late embryogenesis abundant (LEA) hydroxyproline-rich glycoprotein family	4.58e-13	-1.27515	NS	NA	NS	NA	4.01e-11	-1.5333
Solyc08g065430	Pollen-specific protein SF21	NS	NA	7.99e-14	-1.27894	NS	NA	0.000155031	-1.14684
Solyc08g066530	acid phosphatase 1-like	9.33e-19	-1.43577	0.00029369	-1.00767	NS	NA	0.000139745	-1.15692
Solyc08g066740	Early nodulin-like protein 1	3.45e-08	-1.47168	0.000510023	-1.08471	1.19e-12	-1.47591	0.000211526	-1.55419
Solyc08g067160	Alpha/beta-Hydrolases superfamily protein	NS	NA	9.21e-05	-1.24698	2.73e-05	-1.16871	0.00117007	-1.02402
Solyc08g067180	Zinc finger protein	NS	NA	2.11e-08	-1.47026	NS	NA	0.000415057	-1.31509
Solyc08g067500	Non-specific lipid-transfer protein	NS	NA	0.000925582	-1.76786	0.00650703	-1.04621	0.0340505	-1.18246
Solyc08g067510	Non-specific lipid-transfer protein	NS	NA	7.32e-09	-1.30101	3.04e-08	-1.51066	0.000199494	-1.59415
Solyc08g074490	Nucleotide-diphospho-sugar transferase, nucleotide-diphospho-sugar transferase	NS	NA	1.93e-08	-1.29116	NS	NA	0.000960615	-1.65146
Solyc08g074682	Polyphenol oxidase	2.81e-14	-2.06909	NS	NA	NS	NA	4.9e-10	-2.09215
Solyc08g075570	Urea-proton symporter DUR3	NS	NA	7.29e-07	-1.90815	NS	NA	9.92e-23	-2.88336
Solyc08g075870	S-adenosyl-L-methionine-dependent methyltransferases superfamily protein	NS	NA	6.11e-06	-1.57659	NS	NA	1.16e-05	-1.52278
Solyc08g076620	Eukaryotic aspartyl protease family protein	0.0156381	-2.537	0.00092168	-4.89972	1.61e-22	-2.04157	0.00386098	-3.03544
Solyc08g077060	Zinc finger, LSD1-type	2.57e-15	-1.14876	NS	NA	NS	NA	8.89e-08	-2.08857
Solyc08g077100	RING/U-box superfamily protein	0.00197902	-1.25525	0.0163086	-1.45291	0.00344046	-1.55586	NS	NA
Solyc08g078190	Ethylene-responsive transcription factor 5	1.13e-19	-2.46773	5.77e-09	-2.40246	NS	NA	1.62e-06	-1.32062
Solyc08g078490	Formyltetrahydrofolate deformylase-like protein	4.54e-09	-1.1458	NS	NA	NS	NA	0.000973464	-1.19019
Solyc08g078640	Pectinesterase	9.52e-42	-3.19203	1.72e-11	-2.68774	0.000350155	-1.061	NS	NA
Solyc08g078730	Heavy metal transport/detoxification superfamily protein	NS	NA	0.00302204	-2.94339	0.0249074	-1.03231	NS	NA
Solyc08g078940	Bifunctional inhibitor/lipid-transfer protein/seed storage 2S albumin superfamily protein	3.86e-37	-2.46096	1.88e-09	-4.17206	9.85e-21	-2.52647	2.03e-11	-3.65147
Solyc08g078970	Unknown protein	2.07e-06	-1.30821	1.12e-05	-1.31732	NS	NA	0.00410398	-1.19151
Solyc08g079000	Unknown protein	1.62e-14	-1.27499	3.28e-10	-1.58325	NS	NA	0.00258059	-1.68359
Solyc08g079030	hypothetical protein (DUF863)	5.44e-19	-2.62114	0.00101713	-1.74144	0.00680005	-1.19177	0.0211606	-1.72267
Solyc08g079090	Monocopper oxidase-like protein sku5	9.52e-97	-2.72484	3.25e-26	-2.27663	3.48e-19	-1.19699	0.00127554	-1.41185
Solyc08g079200	Bifunctional inhibitor/lipid-transfer protein/seed storage 2S albumin superfamily protein	NS	NA	7.23e-13	-1.81596	5.01e-32	-2.65324	1.13e-06	-3.32871
Solyc08g079235	NA	1.76e-30	-1.48631	2.72e-10	-1.35899	2.72e-14	-1.69763	0.000964784	-1.50517
Solyc08g080060	Expansin	8.78e-05	-5.83429	0.00667763	-4.87771	NS	NA	0.00825492	-1.99311
Solyc08g080070	Transmembrane protein, putative (DUF1191)	3.7e-08	-1.98719	0.00248106	-1.57801	NS	NA	0.0272657	-1.8976
Solyc08g080080	WD40 repeat	NS	NA	8.8e-05	-1.1735	2.09e-08	-1.44604	3.99e-05	-1.42015
Solyc08g080140	3,5-epimerase/4-reductase	NS	NA	2.91e-63	-1.53855	4.35e-22	-1.36345	2.15e-22	-1.95165
Solyc08g080170	3-hydroxy-3-methylglutaryl coenzyme A synthase	NS	NA	4.49e-06	-1.10885	NS	NA	1.76e-21	-1.20453
Solyc08g080280	hypothetical protein	2.42e-26	-2.20509	7.41e-09	-3.22375	9.57e-09	-1.60834	9.18e-06	-2.30516
Solyc08g080290	Ethylene-responsive transcription factor	1.02e-10	-3.17085	NS	NA	3.06e-05	-1.14484	NS	NA
Solyc08g080870	Heavy metal atpase 5	0.000765458	-1.36283	1.25e-07	-3.30424	NS	NA	0.0110757	-1.26007
Solyc08g081480	Pectin lyase-like superfamily protein	NS	NA	3.53e-15	-1.65681	NS	NA	6.45e-11	-1.60569
Solyc08g081535	1-aminocyclopropane-1-carboxylate synthase	1.09e-06	-1.60054	6.86e-05	-2.38167	2.39e-07	-1.52476	NS	NA
Solyc08g081940	Leucine-rich repeat protein kinase family protein	2.51e-38	-1.60185	4.23e-29	-1.99796	7.71e-19	-1.2792	1.88e-20	-1.63651
Solyc08g082070	High mobility group B protein 6	8.66e-49	-2.14502	4.41e-05	-1.06065	5.58e-22	-1.47841	0.00369903	-1.23533
Solyc08g082120	Methanol inducible protein	NS	NA	1.85e-06	-1.17446	NS	NA	2.85e-10	-2.64055
Solyc08g082485	F-box protein	0.000951436	-1.66555	NS	NA	0.000978306	-1.28114	NS	NA
Solyc08g083050	Erythronate-4-phosphate dehydrogenase family protein	5.27e-54	-2.41646	3.79e-17	-2.59163	0.0248589	-1.73504	2.82e-05	-3.06323
Solyc08g083220	Branchless trichome	4.23e-06	-1.03844	2.62e-12	-2.91663	NS	NA	0.034544	-1.5736
Solyc08g083280	Alcohol dehydrogenase 1	1.03e-15	-1.0182	NS	NA	NS	NA	7.42e-11	-1.07145
Solyc09g005110	Pyruvate decarboxylase	NS	NA	2.83e-05	-1.6216	NS	NA	1.66e-12	-4.5208
Solyc09g005320	RING/U-box superfamily protein	1.23e-12	-2.12361	0.0195155	-1.08026	1.44e-05	-1.08532	0.0171954	-1.16149
Solyc09g005630	Protein trichome birefringence-like 3	NS	NA	2.76e-33	-3.51491	NS	NA	2.6e-12	-2.53982
Solyc09g007470	Protamine P1 family protein	4.87e-05	-1.11466	0.00108607	-1.57902	0.000420568	-1.8322	NS	NA
Solyc09g007650	Fasciclin-like arabinogalactan protein 11	NS	NA	4.85e-27	-3.4273	NS	NA	7.44e-13	-2.82835
Solyc09g007660	Fasciclin-like arabinogalactan protein 11	NS	NA	1.25e-44	-4.12756	NS	NA	4.32e-09	-2.68383
Solyc09g007760	plasma membrane intrinsic protein 2.10	NS	NA	5.15e-07	-1.00339	1.33e-33	-1.13867	1.17e-08	-1.25857
Solyc09g007770	plasma membrane intrinsic protein 2.1	NS	NA	4.99e-07	-1.00796	7.58e-33	-1.11915	2.59e-08	-1.24809
Solyc09g007940	Adenosine kinase	4.46e-38	-1.75963	2.24e-30	-2.3192	1.38e-12	-1.11238	6.53e-07	-2.11144
Solyc09g008280	S-adenosyl-L-methionine synthetase Z24743	4.25e-49	-1.12573	6.71e-47	-1.94496	NS	NA	5e-09	-1.40273
Solyc09g008290	Thioredoxin	3.08e-47	-1.11425	8.71e-46	-1.90202	NS	NA	4.46e-09	-1.3991
Solyc09g008320	Xyloglucan endotransglucosylase/hydrolase	NS	NA	2.35e-12	-1.20763	NS	NA	2.66e-14	-1.45256
Solyc09g008530	Purine-uracil permease NCS1	9.82e-12	-1.26251	1.6e-16	-3.66311	NS	NA	2.58e-05	-1.37201
Solyc09g008550	NCS1 family nucleobase:cation symporter-1	2.43e-25	-1.70276	5.33e-09	-1.27135	4.27e-05	-1.08796	7.66e-05	-1.08335
Solyc09g008840	Pyruvate kinase	0.00235654	-1.71292	NS	NA	6.93e-13	-1.49119	4.19e-09	-1.85634
Solyc09g009000	Unknown protein	6.4e-27	-2.96693	2.36e-08	-2.5367	0.00711168	-1.51541	NS	NA
Solyc09g009010	Glucomannan 4-beta-mannosyltransferase 2	1.72e-117	-2.24885	3.9e-29	-3.12731	NS	NA	0.00020712	-2.44553
Solyc09g009580	Fatty acyl-CoA reductase	0.0373608	-1.61101	NS	NA	0.00311879	-4.03906	NS	NA
Solyc09g009860	Glutaredoxin	4.76e-21	-2.07265	1.05e-07	-1.73216	NS	NA	0.0186405	-1.15679
Solyc09g010220	lysosomal Pro-X carboxypeptidase	NS	NA	0.000856258	-1.32445	NS	NA	0.0443799	-1.86602
Solyc09g010360	WAT1-related protein	NS	NA	9.06e-06	-1.35255	NS	NA	1.59e-07	-1.12533
Solyc09g010400	Histone H2A	1.85e-37	-1.38494	6.5e-40	-1.27655	2.97e-34	-1.5533	7.19e-13	-1.738
Solyc09g010430	Unknown protein	1.12e-05	-1.15377	0.00323792	-1.47088	1.16e-06	-1.24178	0.000721257	-1.49395
Solyc09g010990	Laccase	NS	NA	3.46e-21	-4.82443	NS	NA	2.99e-07	-1.56014
Solyc09g011330	Receptor protein kinase ZmPK1	0.000811426	-1.04062	5.69e-09	-1.80569	NS	NA	0.00125711	-1.09899
Solyc09g011750	Protein kinase domain	1.54e-26	-1.36888	1.18e-25	-2.10141	NS	NA	1.24e-06	-1.30877
Solyc09g011820	Myosin-M heavy protein	4.95e-07	-1.85675	NS	NA	5.76e-07	-1.33174	0.0155852	-1.40829
Solyc09g011960	Laccase	4.66e-22	-2.87814	9.62e-17	-4.6335	0.000924976	-1.13755	0.0331918	-1.98445
Solyc09g011970	Laccase	NS	NA	1.73e-13	-5.61934	NS	NA	0.00629409	-2.41179
Solyc09g014240	Laccase	NS	NA	2.32e-20	-3.34236	NS	NA	1.04e-06	-1.51372
Solyc09g014490	flocculation FLO11-like protein	2.36e-36	-1.77603	6.16e-17	-1.72726	NS	NA	0.000943557	-1.12201
Solyc09g014580	MLP-like protein 43	2.73e-05	-3.68193	2.41e-05	-5.72699	1.04e-06	-4.0715	NS	NA
Solyc09g015350	Protein trichome birefringence-like 34	1.05e-15	-2.01329	1.46e-14	-3.64233	NS	NA	2.46e-05	-1.4349
Solyc09g018500	transcription factor SCREAM2-like	0.00331249	-1.89946	0.0226633	-1.28042	0.0011799	-4.2031	0.0211261	-4.22442
Solyc09g018750	CBS domain protein	1.35e-21	-1.03602	6.53e-17	-1.01705	2.64e-34	-1.17185	NS	NA
Solyc09g025220	11S globulin seed storage protein 2	NS	NA	0.00112331	-3.87432	NS	NA	0.0181306	-1.73585
Solyc09g025230	patellin-4-like	0.00936616	-2.38299	0.00783128	-2.86615	NS	NA	0.0262394	-1.60168
Solyc09g057590	tRNA (met) cytidine acetyltransferase%2C putative (DUF616)	0.000740891	-1.36882	NS	NA	0.000454493	-1.04473	NS	NA
Solyc09g061890	Pectate lyase	3.54e-100	-3.63126	4.51e-64	-4.56459	4.89e-36	-2.75251	4.13e-08	-3.90162
Solyc09g064160	Flavin-containing monooxygenase	NS	NA	0.0190961	-2.43403	1.47e-14	-2.57217	NS	NA
Solyc09g064520	Leucine-rich repeat receptor-like protein kinase	NS	NA	5.1e-05	-1.07604	2.45e-12	-1.24136	0.00812627	-1.1788
Solyc09g065260	Plastocyanin-like	NS	NA	0.03718	-1.56339	0.000761716	-2.64336	0.00387741	-3.39739
Solyc09g065475	Unknown protein	NS	NA	0.00159797	-1.48001	0.00159282	-1.19729	NS	NA
Solyc09g065480	type I inositol polyphosphate 5-phosphatase 4-like	NS	NA	0.00018131	-1.02833	NS	NA	0.0033723	-1.08509
Solyc09g065570	Serine/threonine-protein kinase Nek2	8.29e-19	-1.49958	4.31e-08	-1.38356	NS	NA	7.43e-05	-1.81419
Solyc09g065660	Heat shock transcription factor	1.64e-05	-2.34567	NS	NA	2.77e-07	-3.15431	NS	NA
Solyc09g065880	F-box/LRR-repeat protein 17	2.87e-12	-1.2351	NS	NA	NS	NA	0.00264537	-1.05111
Solyc09g066300	RING/U-box superfamily protein	0.00255603	-2.01932	0.0482048	-2.74345	0.000153337	-1.75644	NS	NA
Solyc09g072660	FAD-binding Berberine family protein	NS	NA	2.63e-13	-1.53751	NS	NA	1.29e-11	-1.28902
Solyc09g072700	Peroxidase	9.61e-19	-3.49804	2.26e-16	-3.65866	2.33e-16	-2.12248	2e-12	-2.91956
Solyc09g072820	Cellulose synthase	NS	NA	7.59e-80	-3.04594	NS	NA	4.68e-12	-1.56321
Solyc09g074450	Classical arabinogalactan protein 26	1.26e-24	-1.53865	6.24e-06	-1.35353	3.36e-06	-1.45304	1.11e-08	-2.27007
Solyc09g074590	Monothiol glutaredoxin-S2	0.00108032	-2.77966	NS	NA	0.0175628	-3.07319	NS	NA
Solyc09g074760	Nuclear transcription factor Y subunit B-3	NS	NA	0.0108474	-3.22386	1.43e-07	-2.53449	NS	NA
Solyc09g074930	REF/SRPP-like protein	NS	NA	1.75e-52	-1.67864	NS	NA	1.44e-07	-1.00233
Solyc09g075350	Pectinesterase	8.58e-28	-1.93695	5.62e-08	-2.03574	1.04e-21	-1.95743	5.83e-07	-2.2658
Solyc09g075650	DUF3511 domain protein, putative (DUF3511)	NS	NA	5.31e-09	-1.91246	NS	NA	4.98e-05	-1.87749
Solyc09g075810	Mavicyanin	NS	NA	2.02e-20	-2.31172	NS	NA	9.72e-09	-1.55763
Solyc09g075930	Amine oxidase	NS	NA	0.00543873	-1.62469	1.48e-07	-1.32728	NS	NA
Solyc09g082190	DUF1677 domain-containing protein	7.29e-05	-2.51285	NS	NA	0.00055369	-2.27705	NS	NA
Solyc09g082550	Sulfate transporter	1.55e-09	-1.35593	1.77e-10	-2.03756	9.54e-06	-1.41372	0.0204503	-1.53711
Solyc09g083290	auxin-regulated IAA14	NS	NA	7.41e-11	-1.16058	NS	NA	3.52e-10	-1.36057
Solyc09g083400	Protein WVD2-like 1	3.43e-20	-1.11562	7.05e-46	-1.80045	3.27e-08	-1.12522	2.27e-08	-1.53122
Solyc09g089990	Germin-like protein subfamily 1 member 20	NS	NA	9.03e-18	-4.20682	NS	NA	0.000685398	-2.72777
Solyc09g090550	Arp2/3 complex 34 kDa subunit	6.31e-11	-1.07336	7.17e-27	-3.47659	NS	NA	3.26e-07	-2.02973
Solyc09g090680	Cysteine-rich repeat secretory protein 3	4.23e-23	-1.92171	8.29e-23	-2.51678	7.51e-09	-1.469	0.00019549	-1.62914
Solyc09g090750	Haloacid dehalogenase-like hydrolase domain-containing protein	4.75e-45	-2.18277	6.95e-13	-1.36527	1.4e-07	-1.12726	6.92e-07	-1.2981
Solyc09g091700	2-alkenal reductase (NADP(+)-dependent)-like	3.62e-08	-1.00898	NS	NA	NS	NA	0.0010221	-6.28498
Solyc09g092690	Peptidylprolyl isomerase	2.75e-16	-3.06077	0.0179758	-1.37428	4.71e-17	-2.16356	0.00109062	-1.70859
Solyc09g092763	DNA-directed RNA polymerase subunit beta''	NS	NA	0.00171231	-5.72504	2.86e-12	-2.12488	9.12e-05	-4.14815
Solyc09g092765	DNA-directed RNA polymerase subunit beta''	NS	NA	0.00166326	-5.7503	4.51e-16	-2.17779	7.34e-05	-3.72097
Solyc09g092767	DNA-directed RNA polymerase subunit beta''	NS	NA	0.00166326	-5.7503	2.5e-14	-2.15041	0.000258819	-3.44489
Solyc09g097890	Cytochrome b561 and DOMON domain-containing protein	1.78e-12	-1.71727	2.22e-18	-3.17764	NS	NA	0.00169528	-1.67042
Solyc09g097900	Ras-related protein RABA5d	4.35e-20	-1.40105	NS	NA	NS	NA	0.000646415	-1.17514
Solyc09g097980	NAD(P)-linked oxidoreductase, aldo/keto reductase family protein	1.32e-06	-1.75757	0.00591974	-1.16151	0.0108371	-1.03454	0.000791963	-1.83135
Solyc09g098270	Pectin lyase-like superfamily protein	NS	NA	0.000391203	-1.78495	NS	NA	0.00282541	-1.13832
Solyc09g098380	Amino acid transporter	0.0033124	-4.72875	6.17e-05	-6.57364	NS	NA	2.17e-06	-4.95137
Solyc09g098425	CRIB domain-containing protein RIC1	4.06e-08	-1.00781	NS	NA	1.39e-06	-1.3755	0.00636272	-1.02139
Solyc09g150121	Protein BTR1	NS	NA	0.0182002	-1.44896	0.00858151	-1.40747	NS	NA
Solyc10g005200	galactan beta-1,4-galactosyltransferase GALS3	8.71e-33	-1.11597	1.64e-19	-1.51534	NS	NA	3.2e-06	-1.03904
Solyc10g005340	CRIB domain-containing protein RIC10	6.01e-62	-2.21698	2.3e-12	-2.18869	8.4e-06	-1.39897	0.000442077	-2.34533
Solyc10g005480	F-box family protein	9.58e-32	-1.89405	6.2e-08	-1.38376	1.13e-13	-1.46151	0.00123703	-1.32893
Solyc10g005740	Sec14p-like phosphatidylinositol transfer family protein	3.97e-24	-2.03499	3.97e-10	-3.30177	NS	NA	6.3e-09	-2.35983
Solyc10g006290	constitutive plastid-lipid associated protein	4.68e-18	-1.17556	NS	NA	NS	NA	4.53e-12	-1.01476
Solyc10g006500	Hexosyltransferase	NS	NA	2.24e-45	-3.87688	NS	NA	3.26e-08	-1.79944
Solyc10g006920	CBS domain	4.25e-10	-1.74477	1.83e-07	-2.59645	NS	NA	0.0156291	-1.25472
Solyc10g007110	Tyrosine aminotransferase	4.97e-38	-1.94463	9.63e-69	-2.02758	1.01e-18	-1.88478	4.18e-34	-2.98081
Solyc10g007290	phosphoenolpyruvate carboxylase	1e-48	-1.99574	4.68e-05	-3.07076	5.04e-34	-1.80477	2.5e-09	-2.36541
Solyc10g007420	TPR repeat-containing thioredoxin TTL2	0.0101696	-1.64666	NS	NA	NS	NA	0.0207802	-1.84328
Solyc10g007750	Plant basic secretory protein (BSP) family protein	1.38e-13	-3.41564	2.39e-05	-3.55163	1.85e-09	-3.33707	0.00121711	-3.59122
Solyc10g008030	Protein trichome birefringence-like 40	NS	NA	0.0100463	-2.72247	7.46e-05	-1.58751	0.00344514	-2.98389
Solyc10g008200	Tyrosine aminotransferase	2.42e-37	-3.09377	1.85e-23	-3.92239	3.39e-06	-1.33596	1.71e-06	-2.40223
Solyc10g008320	microtubule-associated protein	2.02e-15	-1.64804	1.33e-27	-1.59043	NS	NA	4.85e-05	-1.52734
Solyc10g008400	E3 ubiquitin-protein ligase RMA1H1	1.3e-08	-1.14497	4.52e-14	-1.96633	NS	NA	4.94e-11	-1.23233
Solyc10g008440	Expansin-B3	2.82e-08	-3.80482	3.27e-07	-7.05576	1.16e-10	-2.16568	4.17e-05	-2.8929
Solyc10g008490	Protein phosphatase 2C	NS	NA	5.48e-06	-1.35466	NS	NA	2.28e-06	-2.10847
Solyc10g008830	GDSL esterase/lipase	7.85e-10	-2.07169	0.0201285	-1.48639	5.61e-05	-1.9772	0.00633031	-2.8358
Solyc10g008910	Histone H3	5.59e-32	-1.68341	6.49e-57	-1.72373	NS	NA	1.32e-06	-1.51917
Solyc10g009110	ethylene response factor F.5	1.95e-18	-1.1626	9.36e-11	-1.55855	NS	NA	3.15e-07	-1.26842
Solyc10g009480	Cytochrome and DOMON domain-containing protein	NS	NA	1.73e-33	-5.27576	NS	NA	1.07e-07	-2.66575
Solyc10g011730	Arabinogalactan peptide	2.95e-06	-1.11341	0.00177019	-1.58437	3.65e-12	-2.60405	0.0347507	-3.05143
Solyc10g011940	SNF2_N domain-containing protein/Chromo domain-containing protein	0.000536691	-1.45026	4.13e-06	-2.3638	NS	NA	0.0110592	-1.30227
Solyc10g017490	MAP kinase kinase kinase 74	0.0264452	-1.1563	NS	NA	0.00895403	-1.03645	NS	NA
Solyc10g017960	F-box protein PP2-A15	9.97e-18	-2.17523	0.000389803	1.8731	2.11e-05	-1.0673	NS	NA
Solyc10g024360	Potassium channel AKT2	1.47e-60	-1.70223	0.000128569	-1.19386	3.05e-08	-1.47478	1.25e-08	-2.21535
Solyc10g038130	Pectin acetylesterase	8.24e-16	-1.00078	NS	NA	NS	NA	3.03e-09	-1.35222
Solyc10g044510	MLO-like protein	NS	NA	4.95e-12	-1.24456	1.2e-08	-1.14315	7.89e-05	-1.29682
Solyc10g045290	Kinase interacting (KIP1-like) family protein	4.18e-17	-1.48025	NS	NA	1.94e-16	-1.55009	0.00145772	-1.21896
Solyc10g047040	Zinc finger transcription factor 58	NS	NA	0.000237247	-1.40353	NS	NA	0.00760723	-1.70533
Solyc10g047060	NAC domain-containing protein	0.00012416	-2.61819	0.00110106	-5.30788	NS	NA	0.010079	-5.50362
Solyc10g047540	basic helix loop helix (bHLH) DNA-binding superfamily protein	7.99e-05	-1.18276	NS	NA	0.000758472	-1.05063	NS	NA
Solyc10g049580	classical arabinogalactan protein 9-like	1.13e-34	-1.48272	1.04e-168	-3.94697	NS	NA	0.000246546	-1.50338
Solyc10g049890	D-3-phosphoglycerate dehydrogenase	NS	NA	4.64e-16	-1.78482	NS	NA	0.00242529	-1.02055
Solyc10g050110	Leucine-rich repeat family protein	2.22e-28	-1.38573	1.87e-20	-1.57893	5.67e-17	-1.22653	6.43e-16	-1.49902
Solyc10g050970	Ethylene Response Factor D.4	2.38e-09	-3.05783	0.025406	-1.83729	0.0199819	-4.57179	NS	NA
Solyc10g052650	F-box family protein	1.85e-05	-1.24032	1.45e-05	-1.4318	0.000118593	-1.64673	0.00870233	-1.36085
Solyc10g052714	Unknown protein	0.0023097	-3.20273	NS	NA	0.021084	-1.80848	NS	NA
Solyc10g052716	Transposase, MuDR, MULE transposase domain protein	0.00233831	-3.15078	NS	NA	0.00449192	-2.28267	NS	NA
Solyc10g054910	Peptidyl-prolyl cis-trans isomerase	4.01e-12	-1.52158	6.12e-10	-1.43738	0.00139414	-1.31398	5.95e-08	-2.03122
Solyc10g074920	Mannan endo-1,4-beta-mannosidase	1.05e-84	-2.76961	8.92e-70	-3.85392	1.68e-25	-1.09346	3.33e-64	-2.34349
Solyc10g076720	glycine-rich protein DOT1-like	1.64e-06	-1.07188	1.35e-16	-2.17215	NS	NA	3.06e-05	-1.09391
Solyc10g076820	Transcription factor DIVARICATA	NS	NA	0.00101454	-1.6141	NS	NA	0.0236427	-1.65861
Solyc10g076830	Laccase	NS	NA	4.27e-42	-5.14154	NS	NA	4.81e-06	-1.88076
Solyc10g076900	Calcium-dependent protein kinase	6.8e-13	-2.70426	1.98e-08	-3.42294	0.035535	-1.47874	0.0294369	-2.65659
Solyc10g078330	B-type cyclin	4.29e-29	-2.15372	2.86e-13	-1.63421	3.2e-12	-1.20085	0.0142051	-1.26445
Solyc10g078470	Tryptophan/tyrosine permease	NS	NA	0.00063786	-1.2187	NS	NA	0.0294831	-1.48972
Solyc10g078580	arabinogalactan protein 14	8.92e-41	-2.00933	2.78e-20	-2.3884	NS	NA	0.00011524	-1.59317
Solyc10g078740	Enoyl-[acyl-carrier-protein] reductase [NADH]	1.8e-12	-1.08916	0.000192129	-1.11648	NS	NA	0.000105856	-1.14245
Solyc10g079230	UPF0481 protein At3g47200-like	2.29e-06	-4.07583	0.0346196	-3.77664	0.0187255	-1.99152	NS	NA
Solyc10g079300	Calcium-transporting ATPase	3.26e-06	-1.17461	NS	NA	9.1e-17	-1.55667	0.0011264	-1.47157
Solyc10g079320	Glycosyltransferase	2.07e-09	-4.61441	NS	NA	2.48e-07	-1.64974	NS	NA
Solyc10g079790	Plant calmodulin-binding-like protein	NS	NA	2.69e-09	-2.56155	0.00469459	-1.04038	NS	NA
Solyc10g080380	Unknown protein	NS	NA	4.06e-12	-4.09059	NS	NA	0.000593835	-1.88015
Solyc10g080400	uv-b-insensitive 4	2.03e-16	-2.26104	9.68e-10	-1.84975	5.77e-13	-1.35138	2.02e-06	-1.53275
Solyc10g080430	C2 calcium/lipid-binding plant phosphoribosyltransferase family protein	4.94e-11	-1.81191	5.57e-07	-3.07204	1.58e-11	-1.44275	3.16e-05	-2.29075
Solyc10g080500	Actin	2.25e-27	-1.09846	1.13e-29	-1.39893	4.4e-12	-1.06002	1.46e-25	-1.87458
Solyc10g080640	Calmodulin binding protein	0.00122607	-2.70662	0.0358012	-1.6607	0.0174806	-1.16629	NS	NA
Solyc10g080690	Patatin	1.5e-36	-1.81401	1.48e-21	-2.27844	NS	NA	3.53e-09	-1.60796
Solyc10g080725	Unknown protein	NS	NA	0.000281232	-1.68413	NS	NA	0.015358	-1.24662
Solyc10g080950	cyclinB1_2	3.79e-33	-2.05872	2.82e-05	-1.23147	5.02e-10	-1.10519	0.0149062	-1.04086
Solyc10g081340	protein PHYTOCHROME KINASE SUBSTRATE 4	9.63e-23	-1.96472	5.78e-21	-3.66964	0.000109418	-1.80822	6.83e-06	-3.35268
Solyc10g081810	MD-2-related lipid recognition domain-containing protein / ML domain-containing protein	1.06e-12	-2.11251	NS	NA	NS	NA	0.025592	-4.65652
Solyc10g082020	Cytokinin riboside 5'-monophosphate phosphoribohydrolase	4.47e-15	-3.19491	NS	NA	NS	NA	0.0414608	-1.52954
Solyc10g083300	invertase 8	6.71e-92	-3.63638	1.17e-36	-3.00926	2.07e-18	-2.22183	9.7e-19	-4.27849
Solyc10g083310	Kinesin-like protein	3.32e-19	-1.59526	NS	NA	NS	NA	0.0131146	-1.2374
Solyc10g083510	Growth-regulating factor 3	9.01e-11	-1.58961	4.04e-15	-2.04486	8.06e-06	-1.08775	0.0319558	-1.2956
Solyc10g083970	S-adenosylmethionine synthase	NS	NA	1.54e-81	-2.17195	NS	NA	2.88e-07	-1.13766
Solyc10g084290	Interactor of constitutive active ROPs	7.93e-27	-1.49021	8.31e-61	-3.85166	NS	NA	5.24e-08	-1.76166
Solyc10g084540	Pentatricopeptide repeat	0.0206466	-1.23593	0.0216228	-1.37266	0.000246241	-1.20324	NS	NA
Solyc10g085090	Laccase	NS	NA	1.37e-45	-4.9218	NS	NA	1.2e-17	-2.64712
Solyc10g085550	Enolase	1.33e-23	-1.90758	2.66e-08	-1.01602	5.48e-19	-1.69475	4.31e-09	-2.31837
Solyc10g085670	MAP kinase kinase kinase 79	3.61e-45	-1.67312	1.22e-49	-3.34159	NS	NA	3.32e-06	-1.53972
Solyc10g085850	TPSI1 protein	1.25e-11	-1.49431	4.44e-22	-1.66416	1.98e-05	-1.07096	NS	NA
Solyc10g085950	ABC transporter protein	NS	NA	8.2e-20	-3.33267	NS	NA	4.67e-15	-2.39515
Solyc10g086030	Interactor of constitutive active ROPs	1.42e-33	-1.33189	7.48e-37	-2.34059	NS	NA	2.27e-11	-1.79563
Solyc10g086340	Kinesin	1.69e-28	-1.91952	NS	NA	1.31e-13	-1.07337	NS	NA
Solyc10g086520	expansin 6	3.19e-05	-1.58683	0.0117706	-1.61639	5.44e-11	-1.43841	0.00125253	-2.22495
Solyc10g086650	Glyoxal oxidase	NS	NA	1.14e-20	-1.72825	NS	NA	0.000516523	-1.1648
Solyc10g086660	Rop guanine nucleotide exchange factor 7	6.55e-30	-1.21373	4.86e-10	-1.22462	NS	NA	0.00296971	-1.18308
Solyc10g150145	Late embryogenesis abundant (LEA) hydroxyproline-rich glycoprotein family	NS	NA	1.09e-08	-1.03097	NS	NA	9.17e-33	-1.55338
Solyc10g160380	NA	0.0392465	-1.10621	0.0173843	-1.32123	0.000314206	-1.17544	NS	NA
Solyc11g005710	WD40 repeat	9.12e-25	-1.86119	6.82e-08	-2.02218	0.00047539	-1.0015	NS	NA
Solyc11g005820	Pectinesterase inhibitor domain-containing protein	NS	NA	0.000307646	-1.77389	0.00522862	-1.59876	0.000135572	-2.92946
Solyc11g006040	Receptor protein kinase	3.16e-42	-1.55109	1.38e-24	-1.90464	9.43e-13	-1.21835	3.39e-05	-1.57903
Solyc11g006420	Pyrimidine 5'-nucleotidase	2.42e-15	-1.40954	NS	NA	NS	NA	0.00764808	-1.48553
Solyc11g007020	mevalonate disphosphate decarboxylase	NS	NA	3.49e-05	-1.04841	NS	NA	2.96e-06	-1.16506
Solyc11g007200	Heavy metal-associated isoprenylated plant protein 26	1.65e-25	-1.0902	NS	NA	1.02e-41	-2.03408	7.21e-26	-2.06575
Solyc11g007330	RAB6-interacting golgin (DUF662)	9.56e-37	-1.85552	2.77e-20	-2.91388	NS	NA	0.000530909	-2.38381
Solyc11g007600	Glucomannan 4-beta-mannosyltransferase 9	5.29e-08	-1.54323	3.08e-14	-2.76677	NS	NA	5.16e-21	-3.77423
Solyc11g007930	Histone H2B	9.2e-31	-2.26756	7.23e-09	-1.29453	NS	NA	0.00138616	-1.52661
Solyc11g008140	Pectate lyase	5.08e-19	-2.07188	0.00237197	-1.5366	1.15e-07	-1.61399	1.41e-05	-2.19901
Solyc11g008520	Dicer-like 2c	0.00628251	-1.97528	NS	NA	NS	NA	0.0189047	-2.90532
Solyc11g008880	CRIB domain	0.000642689	-1.07556	1.65e-20	-3.43101	NS	NA	5.25e-10	-2.40941
Solyc11g010340	bHLH transcription factor 069	NS	NA	0.00054857	-3.17296	NS	NA	3.26e-07	-3.46102
Solyc11g010360	protein MIZU-KUSSEI 1-like	0.00972584	-1.02555	5.89e-05	-2.74223	2.8e-09	-1.66271	NS	NA
Solyc11g010460	cyclinD4_1	NS	NA	4.32e-05	-1.25448	1.74e-06	-1.23505	0.0124309	-1.15543
Solyc11g010620	basic helix loop helix (bHLH) DNA-binding superfamily protein	1e-30	-2.55648	1.63e-06	-1.40483	7.3e-09	-1.23221	NS	NA
Solyc11g010780	UDP-glycosyltransferase 91A1	4.41e-43	-2.48753	1.19e-06	-2.85762	2.45e-24	-1.58032	1.58e-13	-1.7459
Solyc11g011210	Gibberellin-regulated protein 12	NS	NA	1.55e-25	-1.5382	2.08e-23	-1.59514	6.1e-06	-1.28932
Solyc11g011380	glutamine synthetase	NS	NA	7.82e-28	-1.90873	6.56e-33	-1.51234	2.93e-27	-2.37243
Solyc11g011580	GRAM domain	NS	NA	0.0027679	-1.94263	0.00177856	-1.20069	0.00119194	-2.35973
Solyc11g011590	GEM-like protein 6	0.0100899	1.48291	0.0162691	-2.03734	0.000513071	-2.22278	0.011622	-4.9843
Solyc11g012020	EH domain-containing protein 1	1.23e-24	-2.17043	7.5e-10	-1.13226	1.53e-08	-1.18128	0.000308548	-1.25207
Solyc11g012230	MBOAT (Membrane bound O-acyl transferase) family protein	0.0131669	-1.41538	NS	NA	NS	NA	0.0212552	-3.53402
Solyc11g012320	induced stolen tip protein TUB8-like isoform 1	NS	NA	1.41e-38	-1.87121	5.06e-22	-1.1738	3.34e-11	-2.36204
Solyc11g012325	Unknown protein	NS	NA	1.33e-36	-1.83121	1.17e-24	-1.17437	1.51e-10	-2.29994
Solyc11g012860	coiled-coil protein	2.07e-18	-1.21158	4.81e-13	-1.20344	NS	NA	5.95e-08	-1.40514
Solyc11g012910	Gamma-glutamylcyclotransferase	2.68e-24	-1.2545	NS	NA	NS	NA	3.24e-15	-1.54816
Solyc11g012930	WAT1-related protein	NS	NA	3.15e-11	-1.90469	8.04e-21	-1.76213	1.03e-08	-1.53385
Solyc11g013220	C2H2-like zinc finger protein	0.000231296	-1.97016	0.000803129	-2.18618	0.0016743	-1.60689	NS	NA
Solyc11g013450	hypothetical protein	4.7e-09	-2.10529	0.000487256	-2.12504	0.00793923	-1.79754	NS	NA
Solyc11g018772	Peroxidase	1.42e-16	-1.99781	0.00937283	-1.86841	NS	NA	5.55e-13	-1.37061
Solyc11g018774	Peroxidase	5.34e-18	-2.0012	0.00922832	-1.87688	NS	NA	2.86e-11	-1.23856
Solyc11g018800	Peroxidase	1.91e-06	-2.00578	0.041126	-1.79575	NS	NA	7.9e-07	-1.95035
Solyc11g018805	Peroxidase	8.15e-17	-2.00485	0.010446	-1.83446	NS	NA	1.18e-13	-1.38182
Solyc11g020960	Proteinase inhibitor type-2	2.84e-60	-2.75029	1.59e-37	-3.08473	3.4e-20	-3.12479	5.98e-09	-3.79967
Solyc11g042420	Cytochrome c	NS	NA	0.0027985	-2.5012	0.000271998	-1.0651	NS	NA
Solyc11g045520	2-oxoglutarate (2OG) and Fe(II)-dependent oxygenase superfamily protein	9.26e-12	-4.46551	0.00225239	-2.81591	4.19e-05	-2.35477	6.27e-05	-4.64773
Solyc11g056670	Cytochrome P450	0.006555	-4.16364	NS	NA	0.028972	-4.23727	NS	NA
Solyc11g065190	Ubiquitin-conjugating enzyme	2.24e-18	-1.42835	1.87e-07	-1.17648	2.02e-08	-1.16136	0.00292281	-1.3541
Solyc11g065630	myosin-like protein	0.00120279	-2.14546	NS	NA	0.0013484	-1.40204	NS	NA
Solyc11g066160	Histone H4	4.38e-49	-2.48066	7.81e-17	-1.76084	1.19e-12	-1.32049	0.00788948	-1.00363
Solyc11g066430	histone H2B	2.95e-22	-1.5627	3.33e-08	-1.31891	NS	NA	1.23e-08	-1.5535
Solyc11g066520	Carboxypeptidase	1.11e-43	-1.8335	7.71e-11	-1.25632	9.5e-10	-1.33942	2.33e-06	-1.89039
Solyc11g066820	Glucomannan 4-beta-mannosyltransferase 2	NS	NA	7.02e-23	-1.52521	NS	NA	6.48e-10	-1.22124
Solyc11g068440	Glucan endo-1,3-beta-glucosidase 11	4.97e-26	-1.2399	7.55e-07	-1.16909	2.26e-10	-1.26713	8.83e-12	-1.31056
Solyc11g069250	Fasciclin-like arabinogalactan protein 12	NS	NA	2.42e-56	-4.55919	NS	NA	7.18e-13	-2.61734
Solyc11g069390	arabinogalactan protein 1	NS	NA	1.41e-24	-3.80944	NS	NA	1.48e-07	-2.28269
Solyc11g069970	Late embryogenesis abundant (LEA) hydroxyproline-rich glycoprotein family	NS	NA	2.09e-10	-3.56842	NS	NA	2e-05	-2.57599
Solyc11g071300	Myb	4.84e-17	-1.59875	NS	NA	1.07e-09	-1.06915	NS	NA
Solyc11g071560	Protein RESTRICTED TEV MOVEMENT 2	5.77e-14	-1.43525	NS	NA	0.013898	-1.0139	NS	NA
Solyc11g071730	Phragmoplast orienting kinesin-1	1.79e-44	-2.25554	NS	NA	6.12e-19	-1.27293	NS	NA
Solyc11g071740	Calcium-binding protein CML38	5e-14	-2.19799	2.63e-05	-2.10255	3.47e-06	-2.47566	NS	NA
Solyc11g072080	F-box/kelch-repeat protein	6.94e-23	-2.03934	4.49e-13	-2.33263	0.00250942	-1.059	0.000340612	-1.47366
Solyc11g072400	Exonuclease V, chloroplastic	NS	NA	4.09e-05	-1.1818	NS	NA	0.00909476	-1.07297
Solyc11g073250	Histone H2A	1.89e-29	-1.37048	2.3e-94	-1.7765	NS	NA	4.71e-09	-1.67948
Solyc11g073260	Histone H2A	1.1e-56	-2.46261	7.21e-64	-2.39097	NS	NA	3.54e-08	-1.60305
Solyc12g005020	RING/U-box superfamily protein	8.9e-15	-2.19992	1.53e-05	-2.07261	0.00318895	-6.8285	3.53e-09	-8.06397
Solyc12g005250	Kinesin-like protein	4.89e-19	-1.828	NS	NA	2.85e-09	-1.02232	NS	NA
Solyc12g005450	Protein kinase domain	5.71e-07	-1.94864	1.16e-05	-1.96114	NS	NA	0.0177512	-1.74525
Solyc12g005795	Transcription factor TRY	4.35e-07	-3.1385	0.000846223	-5.40715	3.13e-06	-1.80767	0.00801856	-1.81489
Solyc12g005860	Aconitate hydratase	NS	NA	0.00041342	-1.11995	NS	NA	0.000283733	-1.04163
Solyc12g006000	Clathrin coat assembly protein	5.1e-18	-1.82975	1.97e-06	-2.2044	0.0106402	-1.06051	0.00431431	-2.80347
Solyc12g006690	Protein kinase PINOID 2	1.83e-17	-1.85529	2.4e-06	-1.34153	0.0004619	-1.13349	0.0304889	-1.45678
Solyc12g007060	serine-rich protein-like protein	1.8e-26	-2.92698	1.49e-51	-4.20444	1.98e-12	-1.91697	2.95e-15	-2.07883
Solyc12g007160	ABI family	6.35e-25	-1.81562	1.27e-06	-1.40233	1.6e-15	-2.22903	5.26e-10	-2.11859
Solyc12g007240	hypothetical protein	0.00355045	-1.88352	0.0254634	-1.74883	6.78e-08	-1.55834	NS	NA
Solyc12g008510	hexokinase 3	NS	NA	0.00156547	-1.13343	1.33e-11	-1.32945	0.000543725	-1.27291
Solyc12g008600	DUF1005 family protein (DUF1005)	NS	NA	6.61e-05	-1.31301	2.5e-07	-1.11618	0.030466	-1.27827
Solyc12g009000	Harbinger transposase-derived nuclease	1.31e-24	-2.50241	4.54e-07	-2.43631	0.0104077	-1.26675	NS	NA
Solyc12g009240	Ethylene-responsive transcription factor	8.28e-34	-4.58078	1.28e-09	-4.10623	0.00448709	-2.7466	NS	NA
Solyc12g009290	Auxin responsive SAUR protein	9.31e-06	-1.42455	2.14e-07	-2.58123	NS	NA	0.00505614	-2.04724
Solyc12g009820	Monogalactosyldiacylglycerol synthase 3, chloroplastic	2.01e-17	-1.72001	NS	NA	3.46e-19	-2.17703	6.55e-10	-2.4618
Solyc12g009840	Pyrophosphate-energized vacuolar membrane proton pump	NS	NA	3.76e-05	-1.0537	NS	NA	1.28e-07	-1.42704
Solyc12g009875	Unknown protein	NS	NA	3.41e-12	-1.85875	9.17e-06	-1.23299	6.56e-08	-2.09045
Solyc12g009880	Serine-rich protein	NS	NA	2.02e-07	-1.59096	1.56e-06	-1.07875	1.59e-11	-1.69756
Solyc12g010360	Plasma membrane ATPase	NS	NA	0.00219786	-5.24835	NS	NA	0.0271449	-2.26482
Solyc12g011023	Xyloglucan endotransglucosylase/hydrolase	1.38e-15	-1.19806	2.26e-09	-2.5452	1.9e-06	-2.38096	2.24e-15	-2.7635
Solyc12g011030	xyloglucan endotransglucosylase-hydrolase 9	8.47e-16	-1.28446	1.56e-09	-2.55089	5.76e-06	-2.44025	1.4e-15	-2.82206
Solyc12g011350	Unknown protein	2.33e-05	-5.31915	8.19e-05	-4.37975	1.66e-05	-6.2892	NS	NA
Solyc12g011360	Interactor of constitutive active ROPS 1-like protein	0.00505052	-1.73513	NS	NA	0.000254129	-1.39171	NS	NA
Solyc12g013650	DUF1218 domain-containing protein	NS	NA	3.63e-09	-1.51376	NS	NA	3.82e-07	-1.07419
Solyc12g013700	stem-specific protein TSJT1-like	NS	NA	0.00199976	-2.29301	NS	NA	2.06e-08	-2.65942
Solyc12g014130	SUN-like protein 33	NS	NA	3.2e-19	-2.2487	NS	NA	0.00226165	-1.08321
Solyc12g014200	Protein trichome birefringence-like 31	4.12e-10	-1.81448	1.19e-17	-4.39289	NS	NA	2.78e-06	-2.36289
Solyc12g014270	Peptide-N4-(N-acetyl-beta-glucosaminyl)asparagine amidase A	3.79e-13	-1.39647	2.05e-05	-1.08251	NS	NA	0.00115222	-1.17893
Solyc12g014360	protein trichome birefringence-like 41	8.3e-06	-1.07986	NS	NA	9.69e-06	-1.20693	8.25e-06	-2.06965
Solyc12g014570	Glycerophosphodiester phosphodiesterase GDPDL4	2.68e-06	-1.8222	0.00287846	-2.50297	0.00259736	-1.09492	0.0457544	-1.66897
Solyc12g015690	fasciclin-like arabinogalactan protein 1	1.3e-84	-2.55762	3.25e-76	-3.12384	9.04e-16	-1.55232	1.83e-14	-2.89554
Solyc12g015770	Cellulose synthase	1.77e-12	-1.02219	7.89e-10	-1.30412	1.76e-22	-1.49477	5.92e-08	-1.14094
Solyc12g015800	RING/U-box superfamily protein	8.01e-09	-1.16512	6.23e-33	-4.30714	NS	NA	0.0001268	-1.98623
Solyc12g019080	type I inositol polyphosphate 5-phosphatase 12-like	0.0322608	-1.33474	0.00259055	-2.51328	NS	NA	0.0353677	-2.781
Solyc12g036650	hypothetical protein	2.53e-13	-1.94961	4.22e-08	-1.92159	0.00191053	-1.08879	0.00400802	-1.77634
Solyc12g037950	protein PLANT CADMIUM RESISTANCE 2-like	6.96e-05	-4.53844	0.00725987	-4.40208	4.73e-08	-1.12311	0.00317345	-1.62468
Solyc12g043030	Sulfate transporter	5.53e-05	-2.80724	NS	NA	0.00901253	-1.51747	NS	NA
Solyc12g044310	Protein NRT1/ PTR FAMILY 1.1	1.28e-12	-2.01062	8.62e-10	-2.73293	2.74e-06	-1.59777	NS	NA
Solyc12g044620	hypothetical protein	5.94e-11	-1.80813	0.000151989	-1.26904	2.47e-07	-1.16125	0.0481445	-1.19845
Solyc12g049500	DUF936 domain-containing protein	4.32e-07	-1.25199	2.21e-13	-2.88936	NS	NA	0.00296419	-2.20908
Solyc12g055970	Endoglucanase	9.71e-74	-3.00581	1.28e-57	-2.91042	9.68e-13	-1.68499	1.33e-07	-1.61034
Solyc12g055980	Endoglucanase	1.06e-41	-3.44474	1.67e-10	-2.583	6.9e-17	-1.80776	0.0195741	-1.20482
Solyc12g056160	Cation/H(+) antiporter 17	NS	NA	3.93e-05	-1.40181	2.88e-10	-1.61511	NS	NA
Solyc12g056200	DUF604 domain-containing protein	2.62e-06	-1.47836	1.52e-09	-2.51583	NS	NA	0.00025121	-1.58601
Solyc12g056540	Histone H3	1.24e-23	-2.67633	4.46e-20	-2.22087	NS	NA	0.00719874	-1.5397
Solyc12g056600	NAD(P)-binding Rossmann-fold superfamily protein	3.63e-23	-1.45932	NS	NA	NS	NA	1.61e-06	-1.40994
Solyc12g057020	Carbohydrate esterase, putative (DUF303)	0.0258527	-1.92108	4.72e-06	-4.25768	5.62e-11	-1.78636	0.000167325	-2.61109
Solyc12g087940	Eukaryotic aspartyl protease family protein	NS	NA	0.000258039	-1.38543	2.06e-12	-1.48023	6.64e-10	-2.53006
Solyc12g088330	ZCF37	0.00824307	-3.13848	NS	NA	0.0343353	-1.88205	NS	NA
Solyc12g088390	Zinc-finger protein	0.000195864	-1.73425	1.46e-23	-3.23777	NS	NA	3.4e-10	-1.9064
Solyc12g088470	cyclin A3_4	0.0016469	-1.92713	NS	NA	2.95e-07	-1.62883	NS	NA
Solyc12g088500	cyclin A3_5	0.0461912	-1.05481	NS	NA	0.000761071	-1.47774	NS	NA
Solyc12g088520	cyclin A3_3	2.14e-05	-1.76259	0.01328	-1.46276	8.17e-07	-1.70163	0.0183064	-1.78618
Solyc12g088530	cyclin A3.1	5.14e-10	-1.20895	3.59e-07	-1.22172	7.01e-15	-1.31772	2.02e-05	-2.0504
Solyc12g088660	Mannose-P-dolichol utilization defect 1 protein	NS	NA	2.26e-15	-1.37746	8.88e-17	-1.12841	1.88e-16	-1.64961
Solyc12g089190	Protein RADIALIS-like 6	1.36e-05	-6.09358	NS	NA	0.0024014	-3.34045	0.0098993	-3.7608
Solyc12g089250	Glyoxal oxidase-related protein	1.39e-09	-2.86223	0.000788135	-2.66904	0.0237447	-3.4608	NS	NA
Solyc12g089310	Tubulin beta chain	1.09e-08	-3.32724	0.00840476	-4.19423	1.05e-07	-2.60423	4.16e-06	-4.4437
Solyc12g094600	cyclinB2_5	0.000581887	-2.28939	0.0175648	-2.32647	0.00161166	-4.14907	0.0157789	-4.79845
Solyc12g094700	Xylem cysteine proteinase 1	9.81e-34	-2.11692	1.65e-07	-2.5708	NS	NA	2.7e-08	-1.24683
Solyc12g095870	Aurora kinase A-A	4.02e-14	-1.80825	NS	NA	NS	NA	0.00390684	-1.13619
Solyc12g096860	Acyl-coenzyme A thioesterase 9 mitochondrial-like	4.67e-07	-1.23992	NS	NA	4.27e-07	-1.56085	0.0416117	-1.38477
Solyc12g099260	Citrate synthase-like	NS	NA	1.76e-14	-1.20357	NS	NA	1.94e-11	-1.86303
Solyc12g099450	Vitellogenin-like protein	0.00053424	-1.40686	0.00723819	-1.95027	7.25e-09	-1.49656	NS	NA
Solyc12g099540	Kinesin-like protein	4.53e-19	-1.47794	9.6e-16	-1.48171	NS	NA	0.000158205	-1.00844
Solyc12g099780	RPM1-interacting protein 4 (RIN4) family protein	1.25e-66	-5.48143	1.08e-38	-4.02173	9.81e-10	-5.63903	3.19e-12	-5.54456
Solyc12g099790	Calcium-dependent protein kinase	4.57e-126	-5.26173	1.69e-14	-2.80282	4.13e-19	-2.89912	0.00212629	-2.56323
Solyc12g100010	receptor-like protein 12	1.4e-19	-2.08501	0.000475816	-1.23881	NS	NA	0.00309536	-1.04249
Solyc12g150113	hypothetical protein	5.7e-10	-1.18491	2.24e-10	-1.96135	0.00130079	-1.2828	1.12e-06	-2.30989
Solyc12g162270	NA	NS	NA	1.16e-06	-4.28929	NS	NA	0.0174094	-1.99649
Solyc01g059900	Dirigent protein	NS	NA	0.0433375	-6.05657	5.04e-06	-3.31607	0.00118079	-3.74029
Solyc01g065980	Ethylene Response Factor E.4	NS	NA	0.000139861	-2.77397	1.47e-13	-1.7186	4.65e-22	-3.38433
Solyc01g066910	Bifunctional inhibitor/plant lipid transfer protein/seed storage helical domain containing protein	NS	NA	0.0265608	-1.18137	7.07e-08	-1.54436	1.3e-06	-2.38334
Solyc01g067860	Peroxidase	NS	NA	0.0250672	-2.38089	1.13e-09	-1.62772	4.18e-05	-2.10839
Solyc01g099210	Lipoxygenase	NS	NA	0.00602624	-3.42654	2.89e-14	-1.71982	0.00189526	-2.08466
Solyc01g102380	NA	0.0169067	-2.69294	NS	NA	NS	NA	3.38e-07	-1.47633
Solyc01g104800	Vacuolar iron transporter-like protein	NS	NA	0.000231304	-5.94199	4.21e-05	-1.03138	2.48e-11	-3.0457
Solyc01g106620	pathogenesis-related protein 1-like	0.021135	-1.74798	NS	NA	NS	NA	2.19e-20	-2.32254
Solyc01g107720	Late embryogenesis abundant protein-related / LEA protein-like protein	NS	NA	0.0143652	-6.9563	0.03507	-3.24161	1.04e-09	-6.22746
Solyc02g014300	Pectinesterase	NS	NA	0.0485052	-9.13708	NS	NA	0.000614035	-2.12991
Solyc02g032550	Apyrase	NS	NA	0.0316593	-4.76475	0.0030653	-1.17419	0.0089057	-1.85198
Solyc02g066960	UDP-glycosyltransferase 83A1	NS	NA	0.000551394	-4.13445	6.39e-10	-1.86151	8.28e-10	-2.32822
Solyc02g067410	Homeobox-leucine zipper protein HOX21	NS	NA	0.00599649	-6.24748	5.22e-23	-2.37329	6.17e-05	-2.7032
Solyc02g067580	B12D protein	NS	NA	0.000241655	-1.29103	NS	NA	2.84e-07	-1.59772
Solyc02g071690	GDSL esterase/lipase	NS	NA	0.0136389	-5.78629	5.55e-08	-1.50256	0.00249045	-2.23211
Solyc02g076890	DUF538 family protein	NS	NA	0.00369303	-8.76639	9.32e-08	-1.65192	2.09e-13	-3.59982
Solyc02g080910	Pectate lyase	0.00786481	-2.18585	NS	NA	NS	NA	0.0192423	-1.88306
Solyc02g090730	fruit weight 2.2	NS	NA	0.00276489	-2.60392	0.000588655	-1.18628	0.0152655	-1.4042
Solyc02g093250	Caffeoyl-CoA O-methyltransferase	NS	NA	0.0255624	-1.17491	NS	NA	0.000174	-1.38287
Solyc03g026360	Peptidoglycan-binding LysM domain-containing protein	NS	NA	0.0337847	-2.27249	0.00357244	-1.26324	NS	NA
Solyc03g034057	Unknown protein	NS	NA	0.0199963	-2.89543	0.00510679	-1.34722	0.000595423	-1.40097
Solyc03g034110	Homeobox-leucine zipper protein HOX14	NS	NA	0.0450041	-5.4898	1.71e-20	-3.3819	0.0480075	-1.58444
Solyc03g034130	Homeobox-leucine zipper protein HOX14	NS	NA	0.0134942	-4.76596	1.81e-08	-2.5412	0.0180847	-1.78798
Solyc03g070380	Methyl esterase 1	0.00489195	-1.1886	NS	NA	NS	NA	0.000163255	-1.41705
Solyc03g078550	NA	NS	NA	0.0329749	-4.09167	NS	NA	2.34e-05	-3.81646
Solyc03g079880	Bifunctional inhibitor/plant lipid transfer protein/seed storage helical domain-containing protein	NS	NA	0.00485026	-2.78184	2.23e-22	-1.49931	0.000115747	-1.17012
Solyc03g080030	major latex allergen Hev b 5-like	0.0245435	-1.96076	0.0254473	-3.10007	0.000188795	-1.4428	0.000536055	-1.9118
Solyc03g083500	DUF1442 domain-containing protein	0.0179166	-2.76495	0.0181395	-4.03943	0.000143893	-1.51754	6.25e-07	-3.07448
Solyc03g083996	Bifunctional inhibitor/lipid-transfer protein/seed storage 2S albumin superfamily protein	NS	NA	0.000459471	-1.13397	2.17e-08	-1.77298	NS	NA
Solyc03g083998	Bifunctional inhibitor/lipid-transfer protein/seed storage 2S albumin superfamily protein	0.00648142	-2.00865	1.84e-06	-4.7164	0.00565622	-2.2396	7.88e-05	-2.09772
Solyc03g093040	Bifunctional inhibitor/lipid-transfer protein/seed storage 2S albumin superfamily protein	NS	NA	0.00427224	-7.25032	0.000206452	-1.55026	9.59e-06	-3.53184
Solyc03g093390	beta expansin precursor 2	2.01e-06	-5.73937	NS	NA	4.29e-32	-1.57436	5.26e-05	-1.61734
Solyc03g096545	PLAT/LH2 domain-containing protein	0.0387168	-3.99456	NS	NA	1.19e-24	-1.17856	1.38e-11	-2.01506
Solyc03g118900	WAT1-related protein	NS	NA	0.0170811	-2.63235	2.13e-22	-3.17113	1.67e-12	-4.51253
Solyc03g120870	CASP-like protein	NS	NA	0.00238987	-2.7497	1.12e-06	-2.02813	1.74e-08	-2.8549
Solyc03g123550	Small auxin up-regulated RNA39	NS	NA	0.00688864	-6.0599	NS	NA	7.73e-06	-2.17598
Solyc04g005810	Thioredoxin	0.0203806	-1.57321	1.72e-05	-4.73894	2.31e-06	-1.95825	0.000112313	-2.59455
Solyc04g009590	Unknown protein	NS	NA	0.0140922	-4.43178	1.9e-13	-2.04342	3.84e-08	-2.95775
Solyc04g015120	U-box domain-containing protein 35	NS	NA	1.29e-05	-3.70409	NS	NA	0.000273734	-1.45473
Solyc04g040120	Fatty acid desaturase	NS	NA	0.00729665	-4.74374	NS	NA	0.013834	-1.28216
Solyc04g071060	RNA-binding protein 2-like, partial	NS	NA	0.000602353	-6.20662	0.0061943	1.43472	NS	NA
Solyc04g076845	Basic helix-loop-helix (BHLH) DNA-binding superfamily protein	NS	NA	0.0013472	-2.52788	5e-05	-1.21713	1.58e-27	-2.5387
Solyc04g081860	Peroxidase	NS	NA	0.0318586	-5.1836	0.00106196	-2.46817	1.71e-05	-2.7515
Solyc04g083140	Cytochrome	NS	NA	0.0315248	-4.65191	NS	NA	0.00017189	-4.19007
Solyc05g006750	Glutathione S-transferase	NS	NA	9.07e-05	-3.84953	1.19e-10	-1.09209	3.24e-20	-2.35344
Solyc05g015300	BURP-domain containing protein	NS	NA	0.0271994	-2.60658	0.000249308	-1.15261	0.0157532	-1.22346
Solyc05g041140	Bifunctional inhibitor/plant lipid transfer protein/seed storage helical domain-containing protein	NS	NA	0.00152469	-2.63033	5.27e-10	-1.55425	6.86e-07	-1.5909
Solyc05g043360	Laccase	NS	NA	0.0125894	-6.84621	1.07e-34	-2.95804	5.05e-08	-3.85208
Solyc05g050780	Serine carboxypeptidase	0.0248799	-1.99792	0.0255839	-3.10078	2.98e-06	-1.15368	0.000155888	-2.07875
Solyc05g052650	HXXXD-type acyl-transferase family protein	NS	NA	0.00444491	-5.67353	1.17e-05	-1.49102	0.0126664	-1.30709
Solyc05g052870	Glycosyltransferase	0.000854236	-3.91127	NS	NA	2.85e-07	-1.05267	NS	NA
Solyc05g053020	Thaumatin-like protein	NS	NA	3.18e-05	-7.5287	4.23e-17	-1.64675	5.64e-05	-1.46087
Solyc05g054050	Glutamate decarboxylase	NS	NA	0.0214016	-4.28954	NS	NA	0.00473808	-1.31826
Solyc05g055320	Peroxidase	0.00756131	-4.7022	NS	NA	NS	NA	0.0375715	-1.18761
Solyc06g005620	Zinc transporter 2	0.000477228	-2.94616	1.26e-05	-4.80134	1.52e-87	-3.19893	1.08e-21	-3.25429
Solyc06g007390	LOB domain-containing protein 15	NS	NA	0.00837438	-3.74877	NS	NA	0.000149397	-1.83778
Solyc06g035790	S-adenosyl-L-methionine-dependent methyltransferases superfamily protein	NS	NA	0.01729	-1.05678	1.25e-12	-1.19703	0.0102029	-1.03368
Solyc06g035980	Unknown protein	NS	NA	0.00145671	-5.71871	1.22e-05	-1.17741	1.47e-08	-3.23926
Solyc06g059880	Acetolactate synthase	NS	NA	0.0186521	-6.23111	7.51e-56	-4.09326	3.22e-06	-2.78199
Solyc06g060070	2-oxoglutarate (2OG) and Fe(II)-dependent oxygenase superfamily protein	NS	NA	0.000982565	-3.90606	2.3e-15	-1.60939	3.4e-05	-1.82545
Solyc06g064960	GDSL esterase/lipase 5-like	NS	NA	0.00529567	-6.87822	3.33e-11	-2.47683	1.21e-12	-3.4188
Solyc06g069900	2-oxoglutarate (2OG) and Fe(II)-dependent oxygenase superfamily protein	NS	NA	0.00249696	-3.9545	NS	NA	0.0116599	-1.0289
Solyc06g070910	Unknown protein	NS	NA	0.0138969	-6.97969	1.68e-20	-2.837	0.000878425	-2.78784
Solyc06g074340	Alpha/beta-Hydrolases superfamily protein	NS	NA	0.00036016	-6.80668	4.13e-07	-1.41153	6.73e-05	-2.39069
Solyc06g075450	Protein NRT1/ PTR FAMILY 2.7	NS	NA	0.0266138	-4.00532	0.000875091	-1.19141	6.57e-06	-2.64172
Solyc06g075570	Respiratory burst oxidase	NS	NA	0.00402881	-3.85573	1.35e-07	-1.80429	0.000528759	-2.37032
Solyc06g083910	2-oxoglutarate (2OG) and Fe(II)-dependent oxygenase superfamily protein	0.0347976	-3.99538	NS	NA	9.67e-10	-1.93879	0.000613779	-1.52804
Solyc07g006230	Unknown protein	1.28e-06	-1.48249	3.68e-06	-4.88236	1.93e-06	-1.07262	0.000311615	-1.25764
Solyc07g009070	defensin-like protein 19	0.00934117	-4.40229	NS	NA	4.32e-17	-1.13602	2.34e-07	-1.7986
Solyc07g009090	defensin-like protein 19	0.0148117	-4.34098	NS	NA	2.91e-18	-1.1546	2.18e-07	-1.83384
Solyc07g009280	Unknown protein	NS	NA	0.00951452	-4.88456	0.000185393	-1.30814	0.0151275	-1.55814
Solyc07g017880	Peroxidase	9.12e-06	-4.86577	0.0220767	-3.39644	2.62e-08	-1.54	5.27e-12	-3.37988
Solyc07g043670	HXXXD-type acyl-transferase family protein	NS	NA	0.0200765	-6.71741	1.54e-06	-1.50141	7e-06	-2.64199
Solyc07g043700	HXXXD-type acyl-transferase family protein	NS	NA	0.0200765	-6.71741	0.000121134	-1.49329	0.000191612	-2.68699
Solyc07g052510	peroxidase (TPX1)	8.25e-45	-1.93234	NS	NA	NS	NA	4.5e-09	-1.29754
Solyc07g052530	Peroxidase	0.00263544	-5.46227	NS	NA	8.04e-18	-2.30964	5.98e-07	-2.60139
Solyc07g052540	Peroxidase	NS	NA	0.00614062	-8.89327	5.26e-16	-2.30257	7.31e-05	-2.4776
Solyc07g052660	Early nodulin-like protein 1-like	0.0423719	-4.12252	NS	NA	NS	NA	0.00564632	-1.65324
Solyc07g054790	Wound-responsive family protein	NS	NA	0.000384036	-3.20786	NS	NA	1.49e-05	-4.39238
Solyc07g062480	Epidermis-specific secreted glycoprotein EP1	0.00249676	-1.6285	NS	NA	NS	NA	5.58e-21	-3.59392
Solyc07g062810	D-amino-acid transaminase, chloroplastic	NS	NA	1.36e-08	-2.22445	NS	NA	3.75e-14	-2.10579
Solyc07g150103	early nodulin-like protein 1	0.0252742	-1.92511	7.67e-07	-6.00983	2.18e-18	-1.64003	3.4e-14	-2.24997
Solyc07g150104	early nodulin-like protein 1	0.0125603	-1.86019	6.75e-05	-5.88295	3.62e-23	-1.70622	5.76e-13	-2.20166
Solyc08g007600	Subtilisin-like protease	NS	NA	0.0348084	-6.57778	5.03e-13	-2.65127	2.37e-08	-3.86407
Solyc08g007610	Subtilisin-like protease	NS	NA	0.00138299	-6.95395	8.43e-12	-1.82784	0.000495889	-2.93392
Solyc08g008045	Aquaporin	0.00403768	-1.64189	6.06e-06	-4.22833	3.04e-06	-1.00692	NS	NA
Solyc08g044510	Beta-glucosidase	0.00274271	-3.07621	NS	NA	2.01e-09	-1.02705	NS	NA
Solyc08g066510	GATA transcription factor	NS	NA	0.016634	-2.763	1.44e-15	-1.80392	9.12e-05	-2.49439
Solyc08g076010	Myb family transcription factor APL	0.0484282	-1.20886	NS	NA	NS	NA	0.00914362	-1.50781
Solyc08g076630	Eukaryotic aspartyl protease family protein	NS	NA	0.000380659	-5.50693	1.48e-07	-1.64997	0.0022235	-2.35048
Solyc08g078870	Bifunctional inhibitor/lipid-transfer protein/seed storage 2S albumin superfamily protein	3.05e-12	-1.30551	0.0431616	-2.32986	5.73e-57	-2.00802	8.78e-05	-1.97544
Solyc08g078900	Bifunctional inhibitor/lipid-transfer protein/seed storage 2S albumin superfamily protein	NS	NA	0.0010468	-1.2062	2.99e-41	-1.93862	1.39e-12	-2.61687
Solyc08g078910	Bifunctional inhibitor/lipid-transfer protein/seed storage 2S albumin superfamily protein	0.00774993	-2.53645	0.00418756	-5.52415	7.35e-33	-2.25942	1.09e-05	-2.95112
Solyc08g078930	Bifunctional inhibitor/lipid-transfer protein/seed storage 2S albumin superfamily protein	0.00278135	-3.2492	NS	NA	2e-96	-2.89687	2.47e-14	-3.90076
Solyc08g080660	Pathogenesis-related thaumatin family protein	0.00409286	-2.05731	NS	NA	6.7e-14	-1.0794	1.59e-09	-1.96583
Solyc08g080670	Pathogenesis-related 5-like protein	4.55e-06	-2.68072	NS	NA	2.67e-53	-2.1076	2.78e-35	-3.88582
Solyc08g081780	Dirigent protein	7.12e-07	-2.71548	NS	NA	7.42e-10	-1.81087	1.74e-08	-2.26701
Solyc08g082950	Aluminum activated malate transporter family protein	NS	NA	0.0177139	-6.26957	6.24e-11	-1.98125	NS	NA
Solyc09g008590	pistil-specific extensin-like protein	NS	NA	0.00731333	-9.36718	NS	NA	2.85e-07	-2.17034
Solyc09g015450	hypothetical protein	NS	NA	0.0281052	-4.92908	1.05e-06	-1.80124	0.0269968	-1.36985
Solyc09g075410	Pollen Ole e 1 allergen/extensin	NS	NA	0.00126261	-7.3446	NS	NA	0.000305986	-2.63273
Solyc09g089770	2-oxoglutarate (2OG) and Fe(II)-dependent oxygenase superfamily protein	NS	NA	0.0194445	-3.4993	NS	NA	0.0149067	-1.34885
Solyc09g090600	acid phosphatase 1-like	NS	NA	0.0314437	-1.74169	4.45e-15	-1.84107	5.69e-06	-1.64103
Solyc09g091140	Glutathione S-transferase	NS	NA	0.00156985	-3.13349	0.000259342	-1.51196	NS	NA
Solyc09g098420	Leucine-rich repeat receptor protein kinase MSP1	NS	NA	0.0105568	-2.48352	4.59e-10	-2.15182	0.00146062	-2.82928
Solyc10g018480	Bifunctional inhibitor/plant lipid transfer protein/seed storage helical domain containing protein	NS	NA	0.000666991	-2.67255	4.79e-20	-1.41541	0.00351243	-1.07959
Solyc10g018560	GATA transcription factor	NS	NA	0.0464485	-6.07344	8.34e-09	-2.84075	2.63e-07	-4.67998
Solyc10g045100	Phosphoglycerate mutase-like protein AT74	NS	NA	0.000121763	-4.21958	NS	NA	0.00426974	-1.17282
Solyc10g049660	Phototropic-responsive NPH3 family protein	0.0443814	-1.6287	0.00088598	-3.63553	2.22e-06	-1.23179	1.35e-05	-2.45879
Solyc10g050690	Cupredoxin	0.0101185	-4.54279	NS	NA	NS	NA	0.00529036	-2.93267
Solyc10g055197	Dirigent protein	NS	NA	0.00649001	-6.97573	4.94e-06	-1.44437	1.49e-10	-3.32483
Solyc10g084120	plasma membrane intrinsic protein 2.5	0.000117453	-2.3064	NS	NA	7.28e-16	-1.14888	NS	NA
Solyc10g084780	Expansin	NS	NA	0.0136009	-6.84755	1.21e-12	-2.35023	0.00209964	-3.35419
Solyc10g084790	Unknown protein	NS	NA	0.0447071	-6.10214	1.06e-05	-2.07569	2.29e-07	-3.62571
Solyc10g086630	Legume-specific protein	NS	NA	9.45e-10	-4.51183	NS	NA	0.00506258	-1.1071
Solyc11g007370	Glycosyltransferase	NS	NA	0.0120741	-6.99379	1.96e-32	-2.92432	4.03e-10	-4.25872
Solyc11g008680	Acyl-[acyl-carrier-protein] desaturase	NS	NA	6.46e-05	-2.65304	1.89e-05	-1.33106	8.38e-29	-2.73304
Solyc11g010980	Cinnamyl alcohol dehydrogenase	0.00801633	-4.98048	NS	NA	7.7e-10	-1.85283	3.91e-08	-3.61125
Solyc11g011400	Unknown protein	NS	NA	0.0318935	-1.6994	NS	NA	0.00192604	-1.18035
Solyc11g011880	cysteine-rich receptor-like protein kinase 2	0.000331911	-1.46775	2.31e-06	-3.97527	1.67e-09	-1.20055	1.65e-08	-1.61301
Solyc11g067330	Acylsugar acyltransferase 3	NS	NA	0.0119544	-7.08403	9.38e-07	-1.61624	0.00172022	-2.26155
Solyc11g069240	Protein indeterminate-domain 2	NS	NA	0.000776666	-2.25813	3.12e-11	-2.38186	1.53e-18	-3.39677
Solyc11g069280	Late embryogenesis abundant (LEA) protein-related protein	NS	NA	0.0204774	-2.15769	4.38e-13	-2.05034	0.000197282	-2.3313
Solyc11g072800	Respiratory burst oxidase	NS	NA	0.00626512	-3.90593	1.22e-10	-1.59336	0.0153252	-1.7505
Solyc12g005000	Unknown protein	NS	NA	0.00178836	-5.02918	1.62e-11	-1.60793	4.31e-05	-1.27855
Solyc12g005783	Peroxidase	0.0225684	-5.10955	NS	NA	3.45e-06	-2.50532	1.27e-06	-2.22712
Solyc12g005787	Peroxidase	0.0225684	-5.10955	NS	NA	5.88e-06	-2.50642	5.05e-07	-2.25676
Solyc12g006680	Early nodulin-93	NS	NA	0.011701	-7.19271	0.00387839	-4.89214	0.00636272	-4.97011
Solyc12g007250	Xyloglucan endotransglucosylase/hydrolase	NS	NA	0.0204481	-6.99743	0.0009387	-1.06437	0.000386477	-2.32658
Solyc12g007260	Xyloglucan endotransglucosylase/hydrolase	NS	NA	0.0102395	-4.95466	0.00209297	-1.15439	8.15e-06	-2.08096
Solyc12g009300	fruit sucrose synthase	6.01e-17	-1.90597	NS	NA	0.00711341	-1.4744	6.68e-17	-2.44653
Solyc12g015920	Heavy metal-associated isoprenylated plant protein 47	NS	NA	0.0335904	-6.60475	1.06e-08	-1.80341	0.000669118	-2.34046
Solyc12g042930	DUF642 domain-containing protein	NS	NA	0.000584819	-4.60803	2.11e-08	-1.95638	1.39e-12	-4.1313
Solyc12g042980	2-oxoglutarate (2OG) and Fe(II)-dependent oxygenase superfamily protein	NS	NA	0.00223455	-4.96264	NS	NA	4.16e-06	-1.37926
Solyc12g044710	hydroxyproline-rich glycoprotein family protein	NS	NA	0.0447929	-3.34132	2.99e-07	-1.67698	6.24e-05	-2.68455
Solyc12g049150	Extensin-like protein Ext1	NS	NA	0.0113073	-7.03902	NS	NA	0.000706345	-2.10454
Solyc12g056260	Xyloglucan galactosyltransferase KATAMARI1-like protein	NS	NA	0.00472198	-6.95367	1.39e-06	-1.55305	0.00235634	-2.4646
Solyc12g089380	expansin 8	7.26e-05	-5.02486	2.97e-05	-6.02108	2.46e-21	-2.08567	1.67e-06	-3.53836
Solyc12g098260	acanthoscurrin-1-like	NS	NA	0.0290502	-6.72345	2.72e-09	-1.62468	6.92e-05	-2.64094
Solyc12g098780	extensin-2-like	0.00302509	-1.69667	NS	NA	2.53e-09	-1.02099	NS	NA
Solyc12g100080	Extensin-like protein Ext1	0.0132832	-2.21441	0.00054993	-4.63615	NS	NA	0.0166121	-2.16647
Solyc12g100090	Extensin-like protein Ext1	NS	NA	0.0106284	-6.63629	1.13e-05	-1.37456	0.0059952	-3.20512
Solyc12g100110	Extensin-like protein Ext1	NS	NA	0.0116545	-8.27471	NS	NA	0.00248683	-2.10238
Solyc12g100220	NAD(P)-binding Rossmann-fold superfamily protein	NS	NA	0.000591434	-6.55734	6.75e-19	-2.35091	3.47e-22	-4.88804
Solyc12g100240	Fatty acid desaturase	0.011657	1.50222	0.00481955	-2.05299	2.79e-05	-1.71245	0.000692431	-1.84312
Solyc12g100260	Fatty acid desaturase	0.041601	1.25305	0.000306162	-2.60496	5.19e-12	-2.41836	7.3e-08	-2.73649
Solyc12g150131	extensin-2-like	3.22e-13	-3.98911	NS	NA	NS	NA	0.00974429	-1.64609
Solyc01g087810	Subtilisin-like protease	NS	NA	3.13e-14	2.44603	0.0138487	-2.26431	NS	NA
Solyc05g018413	Sigma-B regulation protein RsbQ	3.09e-09	1.70527	7.49e-05	2.55066	2.74e-05	-1.583	NS	NA
Solyc09g075750	membrane-associated kinase regulator	NS	NA	7.78e-12	1.18267	4.13e-08	-1.03036	1.45e-06	-1.69363
Solyc10g076660	2-oxoglutarate (2OG) and Fe(II)-dependent oxygenase superfamily protein	NS	NA	0.0119136	1.64148	NS	NA	0.00071352	-2.08785
Solyc10g086710	PAR1	NS	NA	0.00453757	1.30161	NS	NA	0.0157521	-1.08386
Solyc01g066720	Hypoxia-responsive family protein	7.06e-13	1.02113	NS	NA	NS	NA	2.09e-18	-1.61682
Solyc01g094170	Digalactosyldiacylglycerol synthase 2, chloroplastic	0.000191838	1.06482	NS	NA	NS	NA	1.98e-06	-1.22604
Solyc01g097550	annexin 6	NS	NA	0.0297787	-3.09302	9.28e-09	-1.1239	3.97e-07	-2.61948
Solyc01g107080	HXXXD-type acyl-transferase family protein	3.2e-05	2.34154	NS	NA	NS	NA	5.52e-07	-1.39442
Solyc01g107100	beta-1%2C4-xylosidase	1.71e-29	2.05601	NS	NA	NS	NA	1.19e-11	-1.61505
Solyc01g109320	Protein DETOXIFICATION	4.98e-06	2.67051	NS	NA	NS	NA	0.0209583	-1.34015
Solyc01g109390	Bifunctional inhibitor/lipid-transfer protein/seed storage 2S albumin superfamily protein	0.00144293	1.63093	NS	NA	3.54e-25	-2.31904	1.16e-06	-3.09786
Solyc02g077240	Pyruvate decarboxylase	2.73e-13	1.89124	NS	NA	0.0229798	-1.2493	3.19e-23	-2.41947
Solyc02g090120	hypothetical protein	0.00164136	4.04454	NS	NA	NS	NA	8.63e-15	-3.31877
Solyc03g020010	Lemir	1.7e-05	2.28756	NS	NA	NS	NA	2.33e-15	-3.10383
Solyc03g034120	Homeobox-leucine zipper protein HOX14	0.00230736	3.9678	NS	NA	0.0293415	-1.11819	NS	NA
Solyc03g116530	Lactoylglutathione lyase / glyoxalase I family protein	9.89e-12	1.74324	0.00180226	-1.42919	NS	NA	0.000583367	-1.00423
Solyc03g116580	Pectin lyase-like superfamily protein	0.000894161	2.62324	NS	NA	1.79e-10	-1.80748	8.04e-06	-2.97753
Solyc03g116860	Acyl-CoA N-acyltransferases (NAT) superfamily protein	0.0200855	2.53168	NS	NA	1.66e-06	-1.32497	NS	NA
Solyc03g120260	Coatomer subunit beta'	2.77e-10	1.25285	NS	NA	NS	NA	1.5e-05	-3.20124
Solyc04g011760	Unknown protein	0.00711898	4.14497	NS	NA	NS	NA	0.00937167	-1.36107
Solyc04g015610	DUF642 domain-containing protein	0.0118461	1.39575	NS	NA	7.16e-13	-1.91341	0.000147639	-2.45266
Solyc05g015495	Glucuronoxylan 4-O-methyltransferase 1	0.00193618	1.44811	NS	NA	3.71e-07	-1.38249	1.44e-05	-2.21728
Solyc05g015497	Glucuronoxylan 4-O-methyltransferase 1	0.00164204	1.55216	NS	NA	5.81e-07	-1.37273	4.19e-05	-2.18943
Solyc06g059740	Alcohol dehydrogenase	2.9e-22	2.33115	NS	NA	0.0128621	-1.2039	2.31e-34	-3.10305
Solyc06g061230	metallocarboxypeptidase inhibitor precursor	1.74e-09	1.13649	NS	NA	9.11e-12	-1.3388	5.66e-07	-1.54717
Solyc06g074990	putative high affinity nitrate transporter 2	3.82e-06	1.76842	NS	NA	0.0246019	-1.60566	NS	NA
Solyc06g082020	protein PSY1	0.0482523	3.82522	NS	NA	NS	NA	0.000238749	-2.17773
Solyc07g032740	Aspartate aminotransferase	9.45e-40	1.54925	NS	NA	1.29e-05	-1.30617	2.22e-09	-1.5913
Solyc07g055990	Xyloglucan endotransglucosylase/hydrolase	2.7e-07	2.00821	NS	NA	3.31e-09	-1.18644	0.00134276	-1.54433
Solyc08g029000	Lipoxygenase	8.84e-07	1.87854	NS	NA	NS	NA	2.57e-16	-1.72258
Solyc08g067620	Pleiotropic drug resistance protein	0.00769496	1.84132	NS	NA	1.56e-06	-1.24024	0.00563544	-1.28662
Solyc08g078920	Bifunctional inhibitor/lipid-transfer protein/seed storage 2S albumin superfamily protein	3.95e-14	2.74556	NS	NA	9.7e-47	-2.9036	1.37e-09	-3.44101
Solyc08g079230	Bifunctional inhibitor/lipid-transfer protein/seed storage 2S albumin superfamily protein	5.26e-15	2.74396	NS	NA	2.55e-40	-2.86225	2.38e-12	-3.58464
Solyc08g079930	Subtilisin-like protease	0.0393806	1.12845	NS	NA	NS	NA	5.86e-05	-1.44119
Solyc09g007520	Peroxidase	2.89e-13	1.50511	NS	NA	NS	NA	2.57e-06	-1.35204
Solyc09g063150	Glutathione S-transferase	2.08e-07	3.20685	NS	NA	0.000113478	-1.3043	NS	NA
Solyc09g090685	Unknown protein	0.00380479	4.71637	NS	NA	NS	NA	0.00152296	-3.27015
Solyc10g076510	Pyruvate decarboxylase	6.82e-11	1.22373	NS	NA	4.25e-07	-1.03975	8.01e-20	-2.54488
Solyc10g079100	Unknown protein	0.00205066	1.29279	NS	NA	2.19e-06	-1.16004	0.000597145	-1.91438
Solyc11g011330	Cinnamyl alcohol dehydrogenase	5.57e-30	2.05196	NS	NA	NS	NA	1.2e-08	-1.28604
Solyc12g056674	Alpha/beta-hydrolases superfamily protein	0.014312	1.94718	NS	NA	NS	NA	0.00100993	-1.28251
Solyc12g056675	Alpha/beta-hydrolases superfamily protein	0.0357608	2.06051	NS	NA	NS	NA	0.00569686	-1.14221
Solyc12g056678	Alpha/beta-hydrolases superfamily protein	0.0357608	2.06051	NS	NA	NS	NA	0.00255362	-1.20251
Solyc12g100270	Fatty acid hydroxylase superfamily	0.00779345	1.72399	NS	NA	NS	NA	1.48e-24	-2.5385
Solyc12g150125	Alpha/beta-hydrolases superfamily protein	0.00865663	1.95089	NS	NA	NS	NA	0.00341187	-1.16481
Solyc01g006150	Cation efflux protein	1.01e-26	1.2394	6.32e-25	1.09055	NS	NA	5.77e-05	-1.0569
Solyc01g008620	Glucan endo-1,3-beta-glucosidase	0.0002324	3.02668	NS	NA	NS	NA	5.57e-14	-2.44171
Solyc01g066710	UDP-glucuronic acid decarboxylase 4	NS	NA	0.004858	1.2605	NS	NA	0.000111407	-2.61654
Solyc01g067330	CASP-like protein	6.21e-16	5.81152	NS	NA	4.49e-07	-1.27036	0.0104777	-1.26351
Solyc01g073820	Cysteine/Histidine-rich C1 domain family protein	1.17e-08	2.29367	NS	NA	NS	NA	0.000749357	-1.31706
Solyc01g094260	NAD(P)-binding Rossmann-fold superfamily protein	0.000367081	2.36429	7.86e-08	1.79365	0.00384959	-1.10128	6.89e-07	-1.91045
Solyc01g094380	O-glucosyltransferase rumi-like protein	NS	NA	0.0030964	1.07099	0.000929792	-1.43585	NS	NA
Solyc01g104740	Multiprotein-bridging factor 1c	NS	NA	5.39e-06	1.52391	NS	NA	0.000239548	-1.76381
Solyc01g105370	2-nitropropane dioxygenase-like protein	1.96e-08	1.16253	NS	NA	NS	NA	9.07e-14	-1.16386
Solyc01g107170	Zinc finger protein	1.63e-10	1.18184	3.39e-05	1.82997	2.19e-08	1.02221	NS	NA
Solyc01g107760	Cysteine proteinase RD21a	9.17e-82	3.31695	3.61e-15	1.83579	NS	NA	0.000193274	-1.109
Solyc01g107780	Glycosyltransferase	1.13e-73	3.66816	4.56e-14	1.8645	NS	NA	0.000353323	-1.1238
Solyc01g108350	Cupredoxin	0.000244025	2.46903	0.0443736	2.08229	NS	NA	0.00815785	-2.03119
Solyc01g108360	Cupredoxin	0.00894193	2.02284	NS	NA	NS	NA	0.00059517	-2.2582
Solyc01g108800	3-hydroxyisobutyryl-CoA hydrolase 1	NS	NA	0.0278025	1.13424	NS	NA	0.0402828	-2.11423
Solyc02g062960	Homeobox-leucine zipper protein HOX14	2.06e-29	3.09451	NS	NA	7.62e-11	-2.52289	0.00094961	-1.36387
Solyc02g070090	FAD-binding Berberine family protein	0.000126597	2.22506	5.03e-05	5.06994	0.00203155	-1.25349	0.000296758	-2.00383
Solyc02g071970	N66 matrix protein	2.6e-11	2.62984	NS	NA	NS	NA	0.00616836	-1.78237
Solyc02g077290	glutamate receptor-like 1.2	1.87e-05	3.52264	4.2e-06	2.45936	NS	NA	0.00477167	-2.23782
Solyc02g078650	Polyphenol oxidase, chloroplastic	NS	NA	0.0295303	2.66454	NS	NA	0.00571644	-1.15913
Solyc02g079170	External alternative NAD(P)H-ubiquinone oxidoreductase B1, mitochondrial	1.87e-16	1.16021	0.00591974	1.13327	NS	NA	1.58e-06	-1.37138
Solyc02g089160	dwarf	8.73e-07	1.33022	7.19e-13	2.26963	2.02e-07	-1.42302	NS	NA
Solyc02g091990	1-aminocyclopropane-1-carboxylate synthase 3	0.00549305	-1.71482	0.00300865	1.72274	2.22e-06	-1.60985	NS	NA
Solyc03g094110	Nucleotide-diphospho-sugar transferase	7.02e-07	4.77491	4.93e-07	3.26716	0.00265409	-1.72845	NS	NA
Solyc03g098670	Kunitz-type protease inhibitor	NS	NA	7.71e-10	4.3898	NS	NA	0.00556979	-5.74343
Solyc03g098740	Biotic cell death-associated protein	4.44e-55	3.99947	3.23e-44	5.22788	2.12e-05	3.57676	3.58e-16	-3.59541
Solyc03g114210	Protein kinase	NS	NA	3.59e-18	1.53215	NS	NA	8.25e-08	-1.19135
Solyc03g114820	Adenine nucleotide alpha hydrolases-like superfamily protein	1.25e-08	2.75776	2.47e-16	3.2685	0.0107303	-1.13792	NS	NA
Solyc03g114890	COBRA-like protein	3.08e-09	2.04117	NS	NA	NS	NA	0.0118296	-1.27596
Solyc03g116510	DUF761 domain-containing protein	NS	NA	0.0258343	1.40572	0.000327463	-1.29917	9.66e-12	-2.30199
Solyc03g118820	Ras-related protein RABA6a	0.00613571	1.00611	NS	NA	0.00838397	-1.23018	NS	NA
Solyc03g119660	Protein PLANT CADMIUM RESISTANCE like	2.17e-09	2.50852	NS	NA	4.19e-10	-1.05978	0.00030111	-1.83691
Solyc03g123610	Alanine aminotransferase 2	5.9e-23	1.29509	NS	NA	NS	NA	4.93e-05	-1.11334
Solyc04g016180	Glycosyltransferase	6.02e-29	1.70927	NS	NA	NS	NA	6.81e-07	-1.68064
Solyc04g025530	Glutamate decarboxylase	4.9e-20	2.29688	NS	NA	NS	NA	3.36e-31	-3.83653
Solyc04g040180	S-adenosyl-L-methionine-dependent methyltransferases superfamily protein	1.37e-14	2.13133	1.78e-06	1.13849	NS	NA	0.00167125	-1.30335
Solyc04g054950	NAD(P)-binding Rossmann-fold superfamily protein	0.0373158	1.53151	NS	NA	NS	NA	0.0405616	-1.37451
Solyc04g072280	Laccase	3.98e-24	6.13148	1.5e-55	6.15361	0.00203545	2.8774	0.001159	-2.51678
Solyc04g074810	Basic helix-loop-helix (BHLH) DNA-binding superfamily protein	2.52e-13	1.22182	NS	NA	NS	NA	8.76e-06	-1.41866
Solyc05g013650	Lysine ketoglutarate reductase trans-splicing protein (DUF707)	0.00191494	1.73148	NS	NA	1.67e-06	-1.51468	0.000227821	-2.49102
Solyc05g051530	ABC transporter G family member 11	9.77e-08	1.13595	NS	NA	4.12e-16	-1.10984	5.04e-10	-1.74455
Solyc05g056480	2-oxoisovalerate dehydrogenase subunit alpha 2, mitochondrial	1.54e-12	1.39933	NS	NA	2.47e-06	-1.14975	6.42e-11	-1.6879
Solyc06g034410	DUF1442 domain-containing protein	2.4e-08	3.16141	NS	NA	2.62e-06	-1.39544	0.0390344	-1.90488
Solyc06g035960	Oxalate--CoA ligase	1.93e-11	1.60607	NS	NA	NS	NA	0.00269204	-1.25046
Solyc06g061100	Aluminum activated malate transporter family protein	0.000146922	2.9375	NS	NA	6.51e-05	-2.35344	0.000842121	-4.04949
Solyc06g074710	Transferase	NS	NA	0.00298853	1.38861	4.87e-12	-1.2833	NS	NA
Solyc06g075100	glycosyltransferase family protein 2	0.0182064	2.54226	0.00725162	2.99955	0.000187664	-1.53729	0.00660604	-1.62631
Solyc06g083330	acidic leucine-rich nuclear phosphoprotein 32 family B protein	NS	NA	0.0458167	1.18235	0.00460233	-1.51334	NS	NA
Solyc06g083700	Flavin-containing monooxygenase	NS	NA	0.0489184	2.01617	0.00186623	-2.35554	NS	NA
Solyc07g006560	Hypersensitive response assisting protein	2.89e-05	1.54201	0.000452351	1.29842	1.2e-13	-3.80268	3.91e-07	-4.43953
Solyc07g008380	HXXXD-type acyl-transferase family protein	4.62e-05	4.47777	NS	NA	2.14e-10	-3.30762	0.0157807	-3.11154
Solyc07g008390	HXXXD-type acyl-transferase family protein	0.00123315	4.85677	NS	NA	6.31e-09	-3.62149	NS	NA
Solyc07g008410	Protein DETOXIFICATION	3.37e-13	3.47348	9.1e-08	2.3793	NS	NA	0.0424706	-1.12648
Solyc07g018200	Hexosyltransferase	0.0477684	2.99935	0.0144046	2.08932	4.11e-05	-2.41223	0.000122751	-2.94931
Solyc07g042490	Auxin responsive SAUR protein	1.05e-15	1.38464	NS	NA	NS	NA	0.000889661	-1.40165
Solyc07g049530	1-aminocyclopropane-1-carboxylate oxidase 1	2.24e-10	2.74724	NS	NA	NS	NA	9.83e-08	-2.76628
Solyc07g049550	1-aminocyclopropane-1-carboxylate oxidase 2	1.33e-24	2.38364	NS	NA	NS	NA	1.84e-30	-2.69382
Solyc07g049560	Protein-tyrosine phosphatase	5.56e-27	2.40104	NS	NA	NS	NA	4.41e-21	-2.4884
Solyc07g052950	Unknown protein	1.04e-11	1.03529	NS	NA	NS	NA	0.000247694	-1.56991
Solyc07g054720	Proteinase inhibitor type-2	4.01e-06	2.90591	NS	NA	NS	NA	2.49e-07	-2.48831
Solyc07g056510	Glutathione S-transferase-like protein	2.33e-15	5.08102	0.00023417	2.7229	NS	NA	0.041947	-4.62516
Solyc08g005950	guanine nucleotide-binding protein subunit gamma 2-like	4.67e-09	2.22952	NS	NA	0.000127103	-1.01483	NS	NA
Solyc08g006330	UDP-xylose phenolic glycosyltransferase	1.06e-05	1.01885	0.000350787	1.01052	NS	NA	0.0323939	-1.80339
Solyc08g007090	Expansin-like B1	NS	NA	0.0259835	3.3933	NS	NA	0.0175733	-5.42073
Solyc08g062340	17.9 kDa class II heat shock protein	0.0398794	1.35893	NS	NA	NS	NA	0.00152057	-2.61372
Solyc08g075550	alternative oxidase 1b	2.86e-09	3.41466	6.28e-11	2.15148	NS	NA	0.00444125	-1.8076
Solyc08g076870	DUF740 domain-containing protein	5.13e-06	1.01871	NS	NA	NS	NA	0.0017007	-1.26055
Solyc08g077900	Expansin-like B1	1.2e-15	6.45755	NS	NA	NS	NA	0.00218323	-1.22515
Solyc08g079430	partialcopper-containing amine oxidase	0.00127203	1.7617	NS	NA	NS	NA	1.49e-14	-1.97856
Solyc08g081680	protein LURP-one-related 17	1.83e-05	2.87503	2.32e-05	2.26687	0.0380623	-2.52543	NS	NA
Solyc09g009490	ABSCISIC ACID-INSENSITIVE 5-like protein 4	3.78e-18	3.69323	4.62e-07	1.08755	NS	NA	0.00629409	-1.334
Solyc09g009980	Small auxin up-regulated RNA70	0.00581561	2.4501	NS	NA	NS	NA	0.0417298	-1.10808
Solyc09g011660	Adenine nucleotide alpha hydrolases-like superfamily protein	3.97e-22	1.34789	NS	NA	1.04e-13	-1.08895	8.91e-08	-1.35617
Solyc09g014720	Protein kinase domain	0.000323773	1.93289	NS	NA	NS	NA	0.000238749	-1.86012
Solyc09g055470	Multiprotein bridging factor 1	6.55e-08	1.51575	NS	NA	NS	NA	0.000388456	-1.326
Solyc09g065750	beta-carotene isomerase D27, chloroplastic-like	0.0461574	1.38815	0.01887	1.76632	0.0354804	-1.76627	NS	NA
Solyc09g074230	SlSFP7	2.76e-25	1.34221	NS	NA	8.67e-10	-1.02638	5.34e-06	-1.04808
Solyc09g075330	Pectinesterase	3.62e-09	1.84187	NS	NA	5.58e-06	-1.00231	NS	NA
Solyc09g082690	superoxide dismutase	2.82e-54	2.1834	8.3e-16	1.54005	NS	NA	0.00153971	-1.34949
Solyc09g082700	Early light-induced protein, chloroplastic	3.84e-64	2.63864	5.07e-05	1.20923	NS	NA	2.33e-06	-2.32024
Solyc09g092520	xyloglucan endotransglycosylase	1.4e-28	1.37865	2.49e-07	1.60112	2.08e-05	-1.0806	NS	NA
Solyc10g005550	R2R3MYB transcription factor 63	0.00473296	4.25894	0.000843992	5.32066	0.0188403	-2.16113	NS	NA
Solyc10g024490	Protein NRT1/ PTR FAMILY 7.3	1.59e-06	3.62306	0.024439	1.90313	0.000143341	-1.18708	0.000579221	-1.6705
Solyc10g078220	Cytochrome P450	4.09e-30	4.3161	9.04e-05	1.63858	NS	NA	0.00806006	-3.07741
Solyc10g078510	Glucan endo-1,3-beta-glucosidase 5	0.00323766	1.36336	0.00378343	2.19082	3.21e-05	-1.82139	0.013684	-2.07994
Solyc10g080970	Bifunctional protein FolD 2	5.13e-19	1.02204	NS	NA	NS	NA	2.78e-09	-1.12388
Solyc10g081800	MD-2-related lipid recognition domain-containing protein / ML domain-containing protein	0.00656924	2.9759	NS	NA	0.000895454	-1.18234	NS	NA
Solyc10g084600	Plant protein 1589 of Uncharacterized protein function	0.0320761	3.64993	NS	NA	0.00431222	-1.60867	0.0308997	-1.9896
Solyc10g085010	PAR1-like protein	4.12e-37	2.76223	0.00169978	1.21504	NS	NA	0.0125893	-1.13626
Solyc11g007390	Glycosyltransferase	NS	NA	1.06e-06	2.45056	NS	NA	0.0407817	-2.72145
Solyc11g008820	Endoglucanase	1.49e-26	4.2303	NS	NA	NS	NA	0.000477837	-1.54201
Solyc11g068940	RING-type E3 ubiquitin transferase	0.000429249	2.58624	0.00889886	2.02265	0.000650783	-1.96801	NS	NA
Solyc11g069220	MLO-like protein	1.83e-15	2.57735	0.000265738	1.5772	1.01e-08	-1.10029	NS	NA
Solyc11g069700	Elongation factor 1-alpha	3.16e-66	2.3524	5.32e-09	1.17695	NS	NA	0.000306249	-1.11667
Solyc12g006630	Dynein light chain	7.09e-07	1.07188	NS	NA	0.00111111	-1.81485	NS	NA
Solyc12g008740	1-aminocyclopropane- 1-carboxylate synthase	0.0305266	3.99888	0.00345185	5.03488	0.0355824	-2.80369	NS	NA
Solyc12g042010	transcription factor IBH1-like	0.000312044	1.93089	NS	NA	NS	NA	0.0176998	-1.16044
Solyc12g100250	Fatty acid desaturase	0.000372423	5.12025	NS	NA	0.0013643	-1.80592	NS	NA
Solyc01g005253	Sec14p-like phosphatidylinositol transfer family protein	NS	NA	NS	NA	NS	NA	0.000172238	-1.52698
Solyc01g005390	Nudix hydrolase	NS	NA	NS	NA	NS	NA	1.12e-14	-2.28765
Solyc01g005630	Ethylene-responsive transcription factor	NS	NA	NS	NA	0.0131087	-1.6427	NS	NA
Solyc01g007910	succinyl-CoA ligase alpha 1 subunit	NS	NA	NS	NA	NS	NA	2.5e-05	-1.05526
Solyc01g008110	Cytochrome P450	NS	NA	NS	NA	NS	NA	1.85e-20	-1.15826
Solyc01g008640	Cytochrome	NS	NA	NS	NA	0.00618649	-1.56419	NS	NA
Solyc01g009200	inactive protein RESTRICTED TEV MOVEMENT 2-like	NS	NA	NS	NA	NS	NA	0.028606	-1.08384
Solyc01g009210	Unknown protein	NS	NA	NS	NA	0.012262	-1.74901	NS	NA
Solyc01g009330	RING-type E3 ubiquitin transferase	NS	NA	NS	NA	0.0267898	-1.36958	NS	NA
Solyc01g009370	Cytochrome P450	NS	NA	NS	NA	3.45e-08	-1.29374	0.000192589	-2.08993
Solyc01g009400	Peroxidase	NS	NA	NS	NA	3.42e-05	-1.38844	6.5e-07	-3.50866
Solyc01g009410	Peroxidase	NS	NA	NS	NA	7.6e-10	-1.95503	1.6e-09	-3.25488
Solyc01g009447	60S acidic ribosomal protein family	NS	NA	NS	NA	1.67e-06	-1.08595	NS	NA
Solyc01g009470	Poly [ADP-ribose] polymerase	NS	NA	NS	NA	0.0477569	-1.25328	NS	NA
Solyc01g009480	Alpha/beta-Hydrolases superfamily protein	NS	NA	NS	NA	0.0031451	-1.88367	NS	NA
Solyc01g009505	Unknown protein	NS	NA	NS	NA	6.59e-12	-3.70003	6.19e-06	-4.87661
Solyc01g009720	E3 ubiquitin protein ligase DRIP2	NS	NA	NS	NA	NS	NA	0.0341779	-1.16122
Solyc01g009760	GRAM domain family protein	NS	NA	NS	NA	NS	NA	0.00777858	-1.00644
Solyc01g009870	Glycerophosphodiester phosphodiesterase	NS	NA	NS	NA	NS	NA	0.034226	-1.9595
Solyc01g010215	UBN2 domain-containing protein	NS	NA	NS	NA	NS	NA	0.00011439	-1.28043
Solyc01g010350	triose phosphate/phosphate translocator, chloroplastic-like	NS	NA	NS	NA	3.96e-09	-2.4376	1.64e-14	-4.63816
Solyc01g010755	Serine/threonine-protein phosphatase 7 long form-like protein	NS	NA	NS	NA	NS	NA	0.000967706	-4.39918
Solyc01g010890	Expansin	NS	NA	NS	NA	0.00606904	-4.86978	NS	NA
Solyc01g022750	NADH dehydrogenase [ubiquinone] 1 alpha subcomplex subunit 6	NS	NA	NS	NA	NS	NA	2.98e-09	-1.29508
Solyc01g057960	Homeobox leucine-zipper protein	NS	NA	NS	NA	0.0420946	-4.6333	NS	NA
Solyc01g058270	O-acetyltransferase family protein	NS	NA	NS	NA	NS	NA	1.76e-06	-1.13634
Solyc01g059965	Glucan endo-1,3-beta-glucosidase B	NS	NA	NS	NA	NS	NA	1.92e-06	-1.50306
Solyc01g060020	beta-1,3-glucanase TOMB13GLUB	NS	NA	NS	NA	NS	NA	1.95e-06	-1.50245
Solyc01g066040	Unknown protein	NS	NA	NS	NA	4.94e-06	-3.17205	1.24e-06	-3.44761
Solyc01g066160	Unknown protein	NS	NA	NS	NA	4.08e-05	-3.17578	1.02e-06	-3.27594
Solyc01g066640	Vitellogenin-like protein	NS	NA	NS	NA	2.55e-06	-1.2408	0.00230308	-1.11591
Solyc01g066700	UDP-glucuronic acid decarboxylase	NS	NA	NS	NA	0.00350184	-1.2381	1.05e-05	-1.68938
Solyc01g066860	hypothetical protein	NS	NA	NS	NA	NS	NA	0.00310554	-1.19278
Solyc01g067870	Peroxidase	NS	NA	NS	NA	NS	NA	0.0025635	-2.22076
Solyc01g068420	Protein trichome birefringence-like 38	NS	NA	NS	NA	4.98e-09	-2.76306	0.00356483	-2.90401
Solyc01g068630	Haloacid dehalogenase-like hydrolase (HAD) superfamily protein	NS	NA	NS	NA	0.000692141	-1.06539	NS	NA
Solyc01g073800	Cysteine/Histidine-rich C1 domain family protein	NS	NA	NS	NA	NS	NA	0.00167795	-1.25837
Solyc01g073810	Cysteine/Histidine-rich C1 domain family protein	NS	NA	NS	NA	NS	NA	0.00637301	-1.46978
Solyc01g073860	Cysteine/Histidine-rich C1 domain family protein	NS	NA	NS	NA	2.79e-05	-1.74066	0.0377887	-1.24651
Solyc01g073880	Cysteine/Histidine-rich C1 domain family protein	NS	NA	NS	NA	NS	NA	0.0319506	-1.41558
Solyc01g079130	Pectin lyase-like superfamily protein	NS	NA	NS	NA	3.78e-08	-1.19371	0.000167738	-1.73241
Solyc01g079150	HCO3-transporter family	NS	NA	NS	NA	NS	NA	1.37e-06	-1.02477
Solyc01g079600	Alpha/beta-Hydrolases superfamily protein	NS	NA	NS	NA	NS	NA	0.00111156	-1.26119
Solyc01g079910	Xyloglucan specific endoglucanase inhibitor	NS	NA	NS	NA	4.97e-08	-2.69128	NS	NA
Solyc01g079920	Eukaryotic aspartyl protease family protein	NS	NA	NS	NA	2.1e-09	-2.17888	1.46e-05	-2.6171
Solyc01g079930	Eukaryotic aspartyl protease family protein	NS	NA	NS	NA	0.002046	-2.15693	NS	NA
Solyc01g079970	Eukaryotic aspartyl protease family protein	NS	NA	NS	NA	6.09e-07	-1.19476	0.0392014	-1.55342
Solyc01g080790	Plant basic secretory protein (BSP) family protein	NS	NA	NS	NA	NS	NA	9.71e-10	-2.13326
Solyc01g080890	hypothetical protein	NS	NA	NS	NA	NS	NA	3.15e-13	-1.14605
Solyc01g080900	Cytochrome P450	NS	NA	NS	NA	NS	NA	0.000480714	-1.45473
Solyc01g080990	S-adenosyl-L-methionine-dependent methyltransferases superfamily protein	NS	NA	NS	NA	8.16e-09	-2.46255	0.0247856	-2.38201
Solyc01g081605	Serine/threonine-protein phosphatase 7 long form-like protein	NS	NA	NS	NA	NS	NA	0.0137152	-3.85436
Solyc01g087120	ATP synthase subunit O, mitochondrial	NS	NA	NS	NA	NS	NA	2.04e-14	-1.00073
Solyc01g087560	Methyltransferase	NS	NA	NS	NA	5.39e-24	-1.48117	3.3e-11	-1.97822
Solyc01g087960	Carboxypeptidase	NS	NA	NS	NA	0.0137705	-5.18814	NS	NA
Solyc01g088570	Acyl carrier protein	NS	NA	NS	NA	NS	NA	1.03e-12	-1.37475
Solyc01g088790	Nucleotide-diphospho-sugar transferase	NS	NA	NS	NA	NS	NA	0.042239	-4.33379
Solyc01g089850	cyclinU4_1	NS	NA	NS	NA	9e-05	-1.13151	0.00335376	-1.38998
Solyc01g090340	Ethylene-responsive transcription factor 2	NS	NA	NS	NA	NS	NA	4.51e-12	-1.8152
Solyc01g090350	Non-specific lipid-transfer protein	NS	NA	NS	NA	NS	NA	0.0146579	-5.46655
Solyc01g090610	2-oxoglutarate (2OG) and Fe(II)-dependent oxygenase superfamily protein	NS	NA	NS	NA	3.04e-11	-1.42608	6.01e-10	-1.38946
Solyc01g090980	hypothetical protein	NS	NA	NS	NA	NS	NA	2.17e-18	-4.97044
Solyc01g091100	Plant invertase/pectin methylesterase inhibitor superfamily protein	NS	NA	NS	NA	0.00197105	-1.79665	NS	NA
Solyc01g091110	Plant invertase/pectin methylesterase inhibitor	NS	NA	NS	NA	8.57e-06	-2.02307	NS	NA
Solyc01g091290	Sec1-like protein	NS	NA	NS	NA	0.0010324	-1.31382	NS	NA
Solyc01g091670	3-oxo-Delta(4,5)-steroid 5-beta-reductase	NS	NA	NS	NA	1.9e-06	-1.26681	4.98e-05	-1.95346
Solyc01g091740	ARM repeat superfamily protein	NS	NA	NS	NA	NS	NA	3.1e-10	-1.1656
Solyc01g094270	NAD(P)-binding Rossmann-fold superfamily protein	NS	NA	NS	NA	8.99e-20	-2.64717	0.000329104	-2.78041
Solyc01g094370	remorin 2	NS	NA	NS	NA	NS	NA	3.16e-08	-1.1232
Solyc01g094780	LDL receptor wingless signaling/trafficking chaperone	NS	NA	NS	NA	NS	NA	0.0222584	-1.13057
Solyc01g094910	ferric-chelate reductase	NS	NA	NS	NA	6.92e-07	-1.63915	0.0378068	-2.51055
Solyc01g095310	Acidic endochitinase	NS	NA	NS	NA	0.0283202	-2.42025	NS	NA
Solyc01g095440	DUF1191 domain-containing protein	NS	NA	NS	NA	0.044042	-1.08805	NS	NA
Solyc01g095600	Pentatricopeptide repeat-containing protein	NS	NA	NS	NA	0.000297735	-1.56333	NS	NA
Solyc01g095810	RING/U-box superfamily protein	NS	NA	NS	NA	0.00117504	-1.02537	NS	NA
Solyc01g095820	RING/U-box superfamily protein	NS	NA	NS	NA	0.000141099	-1.4752	2.59e-08	-2.63612
Solyc01g096720	Protein ZINC INDUCED FACILITATOR-LIKE 1	NS	NA	NS	NA	NS	NA	6.77e-06	-3.86265
Solyc01g096740	Protein ZINC INDUCED FACILITATOR-LIKE 1	NS	NA	NS	NA	4.54e-18	-1.07445	9.66e-12	-1.63279
Solyc01g097020	succinate dehydrogenase subunit 8, mitochondrial	NS	NA	NS	NA	NS	NA	2.27e-08	-1.37201
Solyc01g097340	GDP-mannose-3',5'-epimerase	NS	NA	NS	NA	NS	NA	7.97e-09	-1.27909
Solyc01g097570	Protein SUPPRESSOR OF K(+) TRANSPORT GROWTH DEFECT 1	NS	NA	NS	NA	NS	NA	0.0460155	-1.02659
Solyc01g097750	Protein SUPPRESSOR OF K(+) TRANSPORT GROWTH DEFECT 1	NS	NA	NS	NA	NS	NA	0.0143354	-1.91243
Solyc01g097880	tRNA-specific adenosine deaminase, chloroplastic	NS	NA	NS	NA	NS	NA	1.28e-18	-1.12102
Solyc01g097970	Deoxyuridine 5'-triphosphate nucleotidohydrolase	NS	NA	NS	NA	NS	NA	0.00788687	-1.01012
Solyc01g098010	N-acetyltransferase	NS	NA	NS	NA	NS	NA	3.1e-05	-1.35404
Solyc01g098400	Histidine phosphotransfer protein	NS	NA	NS	NA	4.59e-07	-1.71406	NS	NA
Solyc01g098720	Basic helix-loop-helix (BHLH) DNA-binding superfamily protein	NS	NA	NS	NA	0.00172141	-1.36411	NS	NA
Solyc01g099050	GDSL esterase/lipase At5g03980-like	NS	NA	NS	NA	0.00375402	-1.01511	NS	NA
Solyc01g099320	Nuclear transcription factor Y subunit B-4	NS	NA	NS	NA	1.04e-05	-1.72242	0.029758	-1.71539
Solyc01g099510	Unknown protein	NS	NA	NS	NA	NS	NA	2.92e-05	-1.14587
Solyc01g099520	Rapid alkalinization factor	NS	NA	NS	NA	NS	NA	2.28e-05	-1.15825
Solyc01g099620	Respiratory burst oxidase-like protein	NS	NA	NS	NA	NS	NA	7.03e-13	-1.98605
Solyc01g100120	Kinesin-like protein	NS	NA	NS	NA	1.12e-05	-1.30539	0.000456025	-1.70537
Solyc01g100370	Adenine nucleotide alpha hydrolases-like superfamily protein	NS	NA	NS	NA	0.00613523	-1.46468	1.34e-55	-2.77309
Solyc01g100390	Pyrophosphate-energized vacuolar membrane proton pump	NS	NA	NS	NA	NS	NA	0.04181	-1.19279
Solyc01g100440	ATP-dependent DNA helicase	NS	NA	NS	NA	NS	NA	0.0119859	-4.24982
Solyc01g101170	Viridiflorene synthase	NS	NA	NS	NA	NS	NA	0.0418027	-3.32233
Solyc01g102350	Pectin acetylesterase	NS	NA	NS	NA	NS	NA	5.88e-05	-1.04466
Solyc01g102390	Germin-like protein	NS	NA	NS	NA	NS	NA	8.91e-08	-1.27763
Solyc01g103220	Cytochrome c	NS	NA	NS	NA	NS	NA	7.51e-17	-1.48822
Solyc01g103470	proline-rich receptor-like protein kinase PERK4	NS	NA	NS	NA	4.21e-10	-2.06286	2.99e-10	-2.35643
Solyc01g103790	Protein kinase superfamily protein	NS	NA	NS	NA	0.00190396	-1.08121	NS	NA
Solyc01g104810	Vacuolar iron transporter-like protein	NS	NA	NS	NA	NS	NA	2.9e-13	-3.16746
Solyc01g104820	Vacuolar iron transporter-like protein	NS	NA	NS	NA	4.31e-05	-2.84265	8.81e-17	-5.63061
Solyc01g104830	Vacuolar iron transporter-like protein 3	NS	NA	NS	NA	NS	NA	6.87e-20	-3.34318
Solyc01g104850	Carboxypeptidase	NS	NA	NS	NA	1.22e-05	-2.54713	NS	NA
Solyc01g105070	LECEVI16G peroxidase precursor	NS	NA	NS	NA	NS	NA	2.06e-22	-2.75241
Solyc01g105220	alternative oxidase 2	NS	NA	NS	NA	NS	NA	0.0154159	-1.01437
Solyc01g105310	Metacaspase-1	NS	NA	NS	NA	NS	NA	7.36e-09	-1.40185
Solyc01g105550	Acylsugar acetyltransferase	NS	NA	NS	NA	1.75e-05	-1.37505	0.00199657	-2.00578
Solyc01g105590	Acylsugar acetyltransferase	NS	NA	NS	NA	8.66e-22	-3.12687	1.9e-05	-3.55621
Solyc01g105710	FK506 binding protein 12	NS	NA	NS	NA	NS	NA	4.23e-14	-1.18298
Solyc01g106510	F-box domain-containing protein/DUF295 domain-containing protein	NS	NA	NS	NA	NS	NA	0.0170278	-1.88326
Solyc01g106530	ascorbic acid mannose pathway regulator%2C putative (DUF295)	NS	NA	NS	NA	NS	NA	0.0410328	-1.69574
Solyc01g106580	transmembrane protein	NS	NA	NS	NA	NS	NA	9.52e-09	-1.38034
Solyc01g106600	Pathogenesis-related protein 1	NS	NA	NS	NA	8.99e-10	-2.78074	7.54e-10	-3.848
Solyc01g106605	Pathogenesis-related protein 1	NS	NA	NS	NA	2.49e-23	-1.41301	2.09e-22	-3.48124
Solyc01g106640	Pathogenesis-related protein 1	NS	NA	NS	NA	NS	NA	1.46e-07	-5.48004
Solyc01g107090	beta-1%2C4-xylosidase	NS	NA	NS	NA	NS	NA	1.18e-14	-1.99089
Solyc01g107140	Transcription factor	NS	NA	NS	NA	0.0142985	-1.36059	NS	NA
Solyc01g107560	Glycosyltransferase	NS	NA	NS	NA	NS	NA	1.46e-09	-1.18921
Solyc01g107710	Late embryogenesis abundant protein-related / LEA protein-like protein	NS	NA	NS	NA	NS	NA	1.23e-11	-6.1382
Solyc01g108680	Methylketone synthase Ib	NS	NA	NS	NA	5.26e-16	-1.53635	2.75e-07	-2.4716
Solyc01g108740	Methylketone synthase Ib	NS	NA	NS	NA	5.43e-05	-1.09501	NS	NA
Solyc01g108750	Methylketone synthase Ib	NS	NA	NS	NA	1.1e-11	-2.87886	0.00385331	-2.68117
Solyc01g109140	divinyl ether synthase	NS	NA	NS	NA	8.78e-07	-1.02714	1.71e-27	-2.56795
Solyc01g109860	Sec14p-like phosphatidylinositol transfer family protein	NS	NA	NS	NA	NS	NA	0.0141054	-1.07452
Solyc01g110060	Purple acid phosphatase	NS	NA	NS	NA	2.34e-18	-1.50561	1.92e-18	-2.17721
Solyc01g110530	Peptidyl-prolyl cis-trans isomerase	NS	NA	NS	NA	NS	NA	1.51e-15	-1.05542
Solyc01g110540	ATP synthase E chain	NS	NA	NS	NA	NS	NA	1.01e-06	-1.24038
Solyc01g110825	Auxin-responsive protein SAUR21	NS	NA	NS	NA	0.000938407	-1.82512	0.0389046	-2.40534
Solyc01g110840	Unknown protein	NS	NA	NS	NA	0.00016135	-1.66512	NS	NA
Solyc01g111380	Actin-depolymerizing factor-like protein	NS	NA	NS	NA	NS	NA	5.34e-12	-1.13446
Solyc01g111825	Unknown protein	NS	NA	NS	NA	0.0238999	-1.85765	NS	NA
Solyc01g111970	L-ascorbate oxidase-like protein	NS	NA	NS	NA	0.000196926	-1.69572	0.000561412	-2.10656
Solyc01g112230	Plant EC metallothionein-like protein	NS	NA	NS	NA	NS	NA	0.0381534	-1.27271
Solyc01g150146	Phosphatidylinositol N-acetylglucosaminyltransferase subunit P	NS	NA	NS	NA	NS	NA	1.64e-05	-1.22509
Solyc01g160360	NA	NS	NA	NS	NA	0.00384723	-1.23283	1.33e-09	-1.90818
Solyc01g162730	NA	NS	NA	NS	NA	NS	NA	9.75e-08	-4.35453
Solyc02g014220	Endoglucanase	NS	NA	NS	NA	NS	NA	0.0223141	-1.2605
Solyc02g031710	SBP (S-ribonuclease binding protein) family protein	NS	NA	NS	NA	NS	NA	1.07e-08	-1.272
Solyc02g032560	Apyrase	NS	NA	NS	NA	0.0260732	-1.10801	NS	NA
Solyc02g038680	Tetratricopeptide repeat protein 5	NS	NA	NS	NA	0.0109164	-3.32544	NS	NA
Solyc02g062510	Peroxidase	NS	NA	NS	NA	NS	NA	0.00255611	-1.01288
Solyc02g062600	GAMMA carbonic anhydrase	NS	NA	NS	NA	9.23e-15	-1.00126	5.65e-10	-1.33074
Solyc02g063160	Alpha/beta-Hydrolases superfamily protein	NS	NA	NS	NA	NS	NA	0.0010514	-1.08792
Solyc02g063455	Serine/threonine-protein phosphatase 7 long form-like protein	NS	NA	NS	NA	NS	NA	0.00922352	-4.37126
Solyc02g063480	Eukaryotic aspartyl protease family protein	NS	NA	NS	NA	0.00615215	-1.17855	0.00576503	-2.20552
Solyc02g064830	Indole-3-acetic acid-amido synthetas 3-3	NS	NA	NS	NA	NS	NA	0.0227215	-2.56539
Solyc02g064970	Peroxidase	NS	NA	NS	NA	8.25e-14	-1.42105	0.000152553	-1.13171
Solyc02g065470	Pathogenesis-related protein 1	NS	NA	NS	NA	1.99e-14	-1.1148	4.52e-11	-2.019
Solyc02g065520	Lyk10	NS	NA	NS	NA	NS	NA	6.56e-05	-1.14683
Solyc02g065600	Protein trichome birefringence-like 19	NS	NA	NS	NA	3.19e-07	-1.24764	NS	NA
Solyc02g065610	Protein trichome birefringence-like 21	NS	NA	NS	NA	NS	NA	0.000640922	-1.26145
Solyc02g065740	alpha-1,4-glucan-protein synthase [UDP-forming] 1-like	NS	NA	NS	NA	1.17e-24	-3.03698	4.83e-06	-3.52922
Solyc02g065757	Serine/threonine-protein phosphatase 7 long form-like protein	NS	NA	NS	NA	NS	NA	0.00265302	-3.99677
Solyc02g066970	hypothetical protein	NS	NA	NS	NA	0.00889641	-1.37093	0.00227108	-3.07171
Solyc02g067140	NA	NS	NA	NS	NA	NS	NA	0.0407817	-2.55096
Solyc02g067190	Casparian strip membrane protein 1	NS	NA	NS	NA	2.78e-10	-4.20147	0.0059861	-3.4174
Solyc02g067440	meloidogyne-induced giant cell protein DB114	NS	NA	NS	NA	0.0018941	-1.98954	3.19e-13	-3.54573
Solyc02g067460	Mitochondrial outer membrane protein porin	NS	NA	NS	NA	NS	NA	3.53e-06	-1.07449
Solyc02g069190	iron-regulated transporter 2	NS	NA	NS	NA	9.21e-09	-1.66111	NS	NA
Solyc02g069200	iron-regulated transporter 1	NS	NA	NS	NA	2.36e-14	-1.93909	NS	NA
Solyc02g069430	Phospholipid-transporting ATPase	NS	NA	NS	NA	1.37e-05	-1.32003	NS	NA
Solyc02g069540	protein POLAR LOCALIZATION DURING ASYMMETRIC DIVISION AND REDISTRIBUTION-like isoform X1	NS	NA	NS	NA	0.0224933	-1.31217	NS	NA
Solyc02g070580	sterol 22-desaturase	NS	NA	NS	NA	3.47e-13	-1.22916	6.03e-08	-1.33224
Solyc02g070600	F-box protein	NS	NA	NS	NA	NS	NA	0.0114308	-2.02828
Solyc02g070670	Urease accessory protein UreG-like	NS	NA	NS	NA	NS	NA	2.14e-17	-1.44478
Solyc02g071070	Cation/H(+) antiporter 16	NS	NA	NS	NA	4.02e-05	-1.01863	NS	NA
Solyc02g071535	Serine/threonine-protein phosphatase 7 long form-like protein	NS	NA	NS	NA	NS	NA	6.1e-07	-3.38654
Solyc02g072050	calcium/calcium/calmodulin-dependent Serine/Threonine-kinase	NS	NA	NS	NA	0.00141793	-1.50718	NS	NA
Solyc02g072100	Ubiquitin domain-containing protein	NS	NA	NS	NA	NS	NA	0.0084387	-1.09674
Solyc02g072180	RAB GTPase	NS	NA	NS	NA	6.81e-09	-1.0216	1.26e-07	-1.22594
Solyc02g076830	Cell attachment protein in somatic embryogenesis	NS	NA	NS	NA	NS	NA	2.89e-25	-3.20458
Solyc02g076930	ARM repeat superfamily protein	NS	NA	NS	NA	2.62e-06	-1.16226	NS	NA
Solyc02g076990	Phospholipase A1-II 1	NS	NA	NS	NA	0.000186516	-1.34783	0.0205333	-2.11477
Solyc02g077080	Protein trichome birefringence-like 40	NS	NA	NS	NA	NS	NA	4.25e-14	-1.31578
Solyc02g077540	DUF599 domain-containing protein	NS	NA	NS	NA	2.76e-05	-2.61893	0.00483974	-3.68219
Solyc02g077790	Unknown protein	NS	NA	NS	NA	NS	NA	0.0375715	-5.09542
Solyc02g078100	Pistil-specific extensin-like protein	NS	NA	NS	NA	3.7e-13	-1.39717	0.00920792	-1.55219
Solyc02g078280	DNA ligase-like protein	NS	NA	NS	NA	NS	NA	0.0195443	-1.8208
Solyc02g078380	Stem-specific protein TSJT1	NS	NA	NS	NA	NS	NA	8.96e-12	-1.26858
Solyc02g078950	Beta-galactosidase	NS	NA	NS	NA	NS	NA	0.00327389	-1.18984
Solyc02g079440	FAD-binding Berberine family protein	NS	NA	NS	NA	3.35e-07	-1.69394	0.00143014	-2.20557
Solyc02g079460	FAD-binding Berberine family protein	NS	NA	NS	NA	1.23e-10	-4.00729	0.00101895	-3.32997
Solyc02g079920	Zinc finger, C2H2	NS	NA	NS	NA	NS	NA	0.0136234	-1.87842
Solyc02g079980	Sulfite exporter TauE/SafE family protein 2	NS	NA	NS	NA	0.00161312	-1.10955	NS	NA
Solyc02g080230	CRIB domain-containing protein RIC10	NS	NA	NS	NA	NS	NA	1.09e-05	-2.29414
Solyc02g080930	Stigma-specific Stig1 family protein	NS	NA	NS	NA	NS	NA	0.00313319	-5.25266
Solyc02g081270	NAC domain-containing protein 53	NS	NA	NS	NA	1.11e-08	-1.35427	NS	NA
Solyc02g081310	50S ribosomal protein L15	NS	NA	NS	NA	8.92e-07	-1.06893	8.71e-05	-1.15394
Solyc02g081730	3beta-hydroxysteroid-dehydrogenase/decarboxylase isoform 1	NS	NA	NS	NA	NS	NA	3.36e-12	-1.17966
Solyc02g081830	Haloacid dehalogenase-like hydrolase (HAD) superfamily protein	NS	NA	NS	NA	NS	NA	3.4e-10	-1.38216
Solyc02g082090	Peroxidase	NS	NA	NS	NA	NS	NA	0.00503695	-1.73324
Solyc02g082260	3-hydroxy-3-methylglutaryl CoA reductase	NS	NA	NS	NA	NS	NA	1.3e-15	-1.45638
Solyc02g082450	Auxin efflux carrier	NS	NA	NS	NA	NS	NA	0.038475	-1.79298
Solyc02g082750	Phosphoinositide phosphatase family protein	NS	NA	NS	NA	0.000909716	-1.9581	0.0157521	-2.35244
Solyc02g082940	Protein trichome birefringence-like 34	NS	NA	NS	NA	3.11e-12	-1.97388	3.26e-05	-2.55284
Solyc02g082950	Protein trichome birefringence-like 34	NS	NA	NS	NA	NS	NA	0.00632135	-1.64121
Solyc02g083620	Ascorbate peroxidase	NS	NA	NS	NA	NS	NA	0.00201044	-1.07146
Solyc02g083730	Rhodanese-like domain	NS	NA	NS	NA	NS	NA	1.27e-23	-3.71648
Solyc02g083870	Gibberellin-regulated protein 3	NS	NA	NS	NA	1.06e-09	-1.55679	2.71e-07	-2.92112
Solyc02g083880	Gibberellin-regulated protein 3	NS	NA	NS	NA	NS	NA	0.00463244	-1.44555
Solyc02g083930	BnaCnng52580D protein	NS	NA	NS	NA	0.00176579	-1.46534	0.0043598	-2.38484
Solyc02g084710	Thioredoxin	NS	NA	NS	NA	NS	NA	7.34e-12	-1.54154
Solyc02g084740	Cytochrome P450	NS	NA	NS	NA	NS	NA	9.19e-13	-1.10933
Solyc02g084860	BZIP transcription factor	NS	NA	NS	NA	3.96e-28	-1.70023	5.65e-09	-1.96225
Solyc02g085260	Unknown protein	NS	NA	NS	NA	NS	NA	0.0147285	-5.39634
Solyc02g085910	LOB domain-containing protein	NS	NA	NS	NA	NS	NA	1.18e-08	-1.76284
Solyc02g086170	hypothetical protein	NS	NA	NS	NA	NS	NA	0.0174449	-1.54931
Solyc02g086980	Unknown protein	NS	NA	NS	NA	NS	NA	0.000918366	-1.16506
Solyc02g087090	alpha-DOX2	NS	NA	NS	NA	NS	NA	0.00311088	-1.13115
Solyc02g087330	B12D protein	NS	NA	NS	NA	1.83e-13	-1.00544	1.82e-07	-1.38893
Solyc02g087580	Actin cross-linking	NS	NA	NS	NA	NS	NA	0.000188014	-1.38356
Solyc02g087770	Aldose 1-epimerase	NS	NA	NS	NA	NS	NA	5.12e-05	-1.20151
Solyc02g087830	Receptor-like protein kinase	NS	NA	NS	NA	NS	NA	0.0359415	-3.42462
Solyc02g088080	Unknown protein	NS	NA	NS	NA	0.00072146	-1.60661	1.1e-05	-3.6497
Solyc02g088390	Lamin-like protein	NS	NA	NS	NA	NS	NA	0.000557369	-1.37565
Solyc02g088650	Pentatricopeptide repeat-containing protein	NS	NA	NS	NA	0.0347307	-1.13987	NS	NA
Solyc02g089030	LONGIFOLIA protein	NS	NA	NS	NA	0.000519354	-1.43157	0.00294638	-2.7763
Solyc02g089040	Unknown protein	NS	NA	NS	NA	1.34e-05	-1.38975	3.14e-05	-3.05972
Solyc02g089050	protein LONGIFOLIA 1-like	NS	NA	NS	NA	5.15e-09	-1.27598	1.94e-07	-2.37448
Solyc02g089140	B12D protein	NS	NA	NS	NA	0.00392844	-3.98032	1.27e-19	-11.6656
Solyc02g089250	Pollen Ole e 1 allergen/extensin	NS	NA	NS	NA	NS	NA	0.00514008	-1.33602
Solyc02g089300	Unknown protein	NS	NA	NS	NA	0.00483834	-1.02649	NS	NA
Solyc02g089650	hypothetical protein (DUF1262)	NS	NA	NS	NA	NS	NA	0.00212259	-1.01624
Solyc02g089710	Protein trichome birefringence-like 19	NS	NA	NS	NA	1.53e-05	-1.2209	NS	NA
Solyc02g089730	Endo-1,3(4)-beta-glucanase 1	NS	NA	NS	NA	NS	NA	0.00625554	-1.13343
Solyc02g090300	Geraniol 8-hydroxylase	NS	NA	NS	NA	1.53e-18	-2.05011	6.95e-06	-2.42861
Solyc02g090410	LOB domain-containing protein 36	NS	NA	NS	NA	NS	NA	0.00861525	-1.63658
Solyc02g090450	Peroxidase	NS	NA	NS	NA	NS	NA	1.09e-05	-1.74949
Solyc02g090920	Alpha/beta-Hydrolases superfamily protein	NS	NA	NS	NA	0.0281381	-1.12311	NS	NA
Solyc02g091000	Late embryogenesis abundant protein	NS	NA	NS	NA	NS	NA	0.00117906	-1.17436
Solyc02g091140	S-adenosyl-L-methionine-dependent methyltransferases superfamily protein	NS	NA	NS	NA	6.07e-07	-1.13451	0.00328125	-1.59873
Solyc02g091260	Mediator of RNA polymerase II transcription subunit	NS	NA	NS	NA	1.09e-06	-2.26939	NS	NA
Solyc02g091440	Basic helix-loop-helix (BHLH) DNA-binding superfamily protein	NS	NA	NS	NA	7.32e-05	-1.92566	NS	NA
Solyc02g091690	bHLH transcription factor 081	NS	NA	NS	NA	5.2e-05	-1.21721	NS	NA
Solyc02g091800	Basic helix-loop-helix (BHLH) DNA-binding superfamily protein	NS	NA	NS	NA	1.69e-05	-1.70968	NS	NA
Solyc02g091880	Cytochrome c oxidase subunit 6a, mitochondrial	NS	NA	NS	NA	NS	NA	3.33e-05	-1.00583
Solyc02g092070	Growth-regulating factor 8	NS	NA	NS	NA	3.41e-05	-1.03499	0.000328161	-1.32357
Solyc02g092090	basic leucine zipper 43-like	NS	NA	NS	NA	1.68e-07	-1.17347	2.82e-05	-1.48215
Solyc02g092120	phytosulfokines-like	NS	NA	NS	NA	NS	NA	0.0039647	-1.66405
Solyc02g092240	D-ribose-binding periplasmic protein	NS	NA	NS	NA	NS	NA	0.000219143	-1.20024
Solyc02g092580	Peroxidase	NS	NA	NS	NA	NS	NA	7.63e-22	-2.69606
Solyc02g092810	RING/U-box superfamily protein	NS	NA	NS	NA	NS	NA	0.00160615	-1.22081
Solyc02g093070	2-oxoglutarate (2OG) and Fe(II)-dependent oxygenase superfamily protein	NS	NA	NS	NA	5.77e-07	-2.164	0.00147817	-3.16059
Solyc02g093310	PI-PLC X domain-containing protein	NS	NA	NS	NA	NS	NA	0.000112808	-1.25462
Solyc02g093680	succinate dehydrogenase	NS	NA	NS	NA	NS	NA	3.22e-22	-1.66138
Solyc02g093710	B3 DNA binding domain	NS	NA	NS	NA	NS	NA	7.08e-09	-1.01776
Solyc02g093900	Cytochrome c1	NS	NA	NS	NA	NS	NA	2.5e-05	-1.03901
Solyc02g093960	Endosomal targeting BRO1-like domain-containing protein	NS	NA	NS	NA	2.19e-20	-1.47567	0.0092645	-1.29594
Solyc02g094010	protein LYK2-like	NS	NA	NS	NA	0.000410276	-1.76872	NS	NA
Solyc02g094370	Exocyst subunit Exo70 family protein	NS	NA	NS	NA	3.87e-14	-3.01697	0.000683295	-4.74112
Solyc02g161100	NA	NS	NA	NS	NA	0.0311435	-1.13008	NS	NA
Solyc02g161140	NA	NS	NA	NS	NA	NS	NA	1.64e-07	-4.06627
Solyc03g005200	Non-specific lipid-transfer protein-like protein	NS	NA	NS	NA	4.62e-19	-1.36107	0.00208372	-1.21452
Solyc03g005220	Histone H2A	NS	NA	NS	NA	NS	NA	2.96e-06	-1.12152
Solyc03g005600	S-adenosyl-L-methionine-dependent methyltransferases superfamily protein	NS	NA	NS	NA	NS	NA	4.13e-06	-1.13257
Solyc03g006230	Transmembrane protein	NS	NA	NS	NA	0.000336818	-1.86883	NS	NA
Solyc03g006250	GDSL esterase/lipase	NS	NA	NS	NA	0.000645596	-1.10481	NS	NA
Solyc03g006670	cyclinD6_2	NS	NA	NS	NA	NS	NA	0.0225277	-1.2297
Solyc03g006720	Receptor-like kinase	NS	NA	NS	NA	0.000492859	-1.94515	NS	NA
Solyc03g007060	Cell cycle regulated microtubule associated protein	NS	NA	NS	NA	0.000971716	-1.07443	NS	NA
Solyc03g019690	Serine protease inhibitor 1	NS	NA	NS	NA	0.000110392	-1.75629	4.91e-38	-6.25896
Solyc03g019750	alpha-1,4-glucan-protein synthase [UDP-forming]-like	NS	NA	NS	NA	0.0176225	-1.06732	NS	NA
Solyc03g019820	tonoplast intrinsic protein 3.2	NS	NA	NS	NA	NS	NA	0.0105452	-1.99706
Solyc03g019870	Cytochrome P450	NS	NA	NS	NA	9.56e-06	-1.34355	0.0067561	-1.59863
Solyc03g020050	VIROID-INDUCIBLE PROTEINASE INHIBITOR II	NS	NA	NS	NA	NS	NA	1.9e-16	-3.17717
Solyc03g020060	Proteinase inhibitor type-2	NS	NA	NS	NA	0.0107262	-4.88641	NS	NA
Solyc03g020070	Proteinase inhibitor type-2	NS	NA	NS	NA	4.22e-08	-4.87883	NS	NA
Solyc03g020080	Proteinase inhibitor type-2	NS	NA	NS	NA	0.00138931	-3.55658	NS	NA
Solyc03g025160	protein PATRONUS 2	NS	NA	NS	NA	NS	NA	6.89e-05	-1.15009
Solyc03g025210	Protein DETOXIFICATION	NS	NA	NS	NA	2.78e-06	-1.1143	NS	NA
Solyc03g025380	Peroxidase	NS	NA	NS	NA	8.78e-15	-3.07397	0.00405064	-1.74638
Solyc03g025910	transmembrane protein	NS	NA	NS	NA	NS	NA	2.13e-07	-1.2823
Solyc03g026030	S-adenosyl-L-methionine-dependent methyltransferases superfamily protein	NS	NA	NS	NA	1.76e-07	-2.53862	0.0129959	-3.72185
Solyc03g031450	Basic helix-loop-helix (BHLH) DNA-binding superfamily protein	NS	NA	NS	NA	0.0210023	-1.29425	NS	NA
Solyc03g031470	Dihydroflavonol 4-reductase	NS	NA	NS	NA	NS	NA	0.0171317	-4.07341
Solyc03g031590	S-type anion channel SLAH1	NS	NA	NS	NA	0.000111107	-1.44289	NS	NA
Solyc03g031630	Calcium-binding EF-hand family protein-like	NS	NA	NS	NA	NS	NA	3.88e-14	-10.1742
Solyc03g031660	Unknown protein	NS	NA	NS	NA	9.88e-05	-1.5913	NS	NA
Solyc03g031730	Beta-glucosidase	NS	NA	NS	NA	NS	NA	1.44e-08	-2.20012
Solyc03g031760	Homeobox-leucine zipper protein HDG2-like	NS	NA	NS	NA	NS	NA	0.0029614	-1.00168
Solyc03g031890	Cold induced protein-like	NS	NA	NS	NA	5.53e-15	-2.26609	NS	NA
Solyc03g032110	RB1-inducible coiled-coil protein	NS	NA	NS	NA	0.00100387	-1.81164	0.00637301	-4.47873
Solyc03g032210	AMP-dependent synthetase/ligase	NS	NA	NS	NA	7.85e-17	-1.4885	NS	NA
Solyc03g032220	Caffeoyl-CoA O-methyltransferase	NS	NA	NS	NA	6.31e-05	-1.17323	NS	NA
Solyc03g032230	Heat shock protein 90-1	NS	NA	NS	NA	1.3e-08	-2.01901	0.0217938	-2.29914
Solyc03g033360	Eukaryotic aspartyl protease family protein	NS	NA	NS	NA	2.47e-06	-1.05724	NS	NA
Solyc03g033710	Peroxidase	NS	NA	NS	NA	2.39e-05	-1.14449	0.0175656	-1.26917
Solyc03g033970	Isoflavone reductase-like protein	NS	NA	NS	NA	3.32e-07	-2.49886	NS	NA
Solyc03g034090	DUF1195 domain-containing protein	NS	NA	NS	NA	NS	NA	6.85e-05	-1.2005
Solyc03g043880	SlBCAT4	NS	NA	NS	NA	NS	NA	1.17e-06	-1.70953
Solyc03g043890	1-aminocyclopropane-1-carboxylate synthase	NS	NA	NS	NA	7.69e-06	-4.46464	0.00226448	-5.94687
Solyc03g044100	Peroxidase	NS	NA	NS	NA	NS	NA	1.96e-06	-1.24455
Solyc03g045150	Cyclopropane-fatty-acyl-phospholipid synthase	NS	NA	NS	NA	0.0191075	-2.82157	NS	NA
Solyc03g059080	Protein kinase superfamily protein	NS	NA	NS	NA	0.000219587	-1.2591	0.0111116	-2.08501
Solyc03g071710	cyclin-dependent protein kinase inhibitor SMR1-like	NS	NA	NS	NA	NS	NA	5.68e-06	-1.10048
Solyc03g071850	Glycosyltransferase	NS	NA	NS	NA	NS	NA	6.71e-05	-1.78814
Solyc03g078500	Glycosyltransferase	NS	NA	NS	NA	2.03e-06	-3.85738	9.58e-11	-6.25064
Solyc03g080000	DUF599 domain-containing protein	NS	NA	NS	NA	0.00119861	-3.12741	0.0122876	-3.31749
Solyc03g080060	L-type lectin-domain containing receptor kinase VIII.2-like	NS	NA	NS	NA	2.7e-15	-1.5131	1.18e-07	-2.17727
Solyc03g080150	Peroxidase	NS	NA	NS	NA	NS	NA	0.000254561	-1.2554
Solyc03g082700	Oligopeptide transporter	NS	NA	NS	NA	NS	NA	0.0415788	-3.66573
Solyc03g082805	Unknown protein	NS	NA	NS	NA	0.000153368	-1.30721	0.0398312	-1.26175
Solyc03g083660	Plant invertase/pectin methylesterase inhibitor superfamily protein	NS	NA	NS	NA	4.63e-07	-3.30259	0.000533045	-5.90278
Solyc03g083820	Endoglucanase	NS	NA	NS	NA	0.00671975	-1.81658	NS	NA
Solyc03g083840	Pectinesterase	NS	NA	NS	NA	1.08e-14	-1.94449	9.27e-05	-2.99792
Solyc03g090990	Bifunctional inhibitor/lipid-transfer protein/seed storage 2S albumin superfamily protein	NS	NA	NS	NA	3.51e-10	-2.18543	1.42e-05	-3.67877
Solyc03g091000	Bifunctional inhibitor/lipid-transfer protein/seed storage 2S albumin superfamily protein	NS	NA	NS	NA	0.000687754	-2.31001	1.59e-11	-3.45957
Solyc03g091010	Bifunctional inhibitor/lipid-transfer protein/seed storage 2S albumin superfamily protein	NS	NA	NS	NA	1.29e-10	-1.86673	0.00023931	-3.26788
Solyc03g091020	Bifunctional inhibitor/lipid-transfer protein/seed storage 2S albumin superfamily protein	NS	NA	NS	NA	4e-10	-2.0171	0.000144089	-3.05728
Solyc03g091030	Bifunctional inhibitor/lipid-transfer protein/seed storage 2S albumin superfamily protein	NS	NA	NS	NA	0.000129967	-2.68732	3.27e-11	-4.14795
Solyc03g091035	Bifunctional inhibitor/lipid-transfer protein/seed storage 2S albumin superfamily protein	NS	NA	NS	NA	9.7e-05	-2.69606	1.3e-10	-4.16651
Solyc03g093050	Bifunctional inhibitor/lipid-transfer protein/seed storage 2S albumin superfamily protein	NS	NA	NS	NA	0.000144354	-1.795	NS	NA
Solyc03g093060	Bifunctional inhibitor/lipid-transfer protein/seed storage 2S albumin superfamily protein	NS	NA	NS	NA	6.15e-12	-2.21026	1.63e-05	-3.36002
Solyc03g093070	Bifunctional inhibitor/lipid-transfer protein/seed storage 2S albumin superfamily protein	NS	NA	NS	NA	1.23e-13	-2.23163	2.43e-06	-3.7155
Solyc03g093280	Aldo/keto reductase family protein	NS	NA	NS	NA	0.0089137	-1.29359	NS	NA
Solyc03g093290	Aldo/keto reductase family protein	NS	NA	NS	NA	0.000424745	-1.85661	NS	NA
Solyc03g093620	Sulfotransferase	NS	NA	NS	NA	1.44e-15	-2.50816	0.000526483	-2.44138
Solyc03g095730	Ubiquinol-cytochrome c reductase complex 6.7 kDa protein	NS	NA	NS	NA	1.21e-12	-1.04282	3.42e-05	-1.11714
Solyc03g096290	plasma membrane intrinsic protein 1.7	NS	NA	NS	NA	NS	NA	6.52e-09	-1.42994
Solyc03g096300	WUSCHEL-related homeobox protein	NS	NA	NS	NA	0.0363477	-1.91142	NS	NA
Solyc03g096410	Unknown protein	NS	NA	NS	NA	0.000860007	-1.44099	1.65e-11	-3.24021
Solyc03g096420	Unknown protein	NS	NA	NS	NA	1.47e-31	-1.67173	5.92e-19	-3.70285
Solyc03g096430	Unknown protein	NS	NA	NS	NA	1.38e-65	-2.58295	7.91e-23	-4.08935
Solyc03g096540	PLAT/LH2 domain-containing protein	NS	NA	NS	NA	NS	NA	1.1e-11	-1.9831
Solyc03g096940	Unknown protein	NS	NA	NS	NA	NS	NA	1.36e-15	-1.01254
Solyc03g097010	NADH dehydrogenase [ubiquinone] iron-sulfur protein 6, mitochondrial	NS	NA	NS	NA	NS	NA	6.33e-10	-1.19182
Solyc03g097410	Inositol-tetrakisphosphate 1-kinase	NS	NA	NS	NA	NS	NA	0.0301733	-1.29264
Solyc03g097510	Small auxin up-regulated RNA38	NS	NA	NS	NA	NS	NA	0.0113761	-3.40564
Solyc03g097650	NAC domain	NS	NA	NS	NA	0.0105584	-1.1295	NS	NA
Solyc03g098070	C2H2-like zinc finger protein	NS	NA	NS	NA	NS	NA	0.0020195	-1.76664
Solyc03g098430	Xyloglucan endotransglucosylase/hydrolase	NS	NA	NS	NA	4.01e-08	-1.06714	NS	NA
Solyc03g098735	Unknown protein	NS	NA	NS	NA	NS	NA	0.0290815	-5.33666
Solyc03g110980	hypothetical protein	NS	NA	NS	NA	NS	NA	0.000792761	-1.40201
Solyc03g110990	Unknown protein	NS	NA	NS	NA	0.0189451	-1.90896	NS	NA
Solyc03g111170	4-coumarate-CoA ligase	NS	NA	NS	NA	NS	NA	1.52e-05	-1.16435
Solyc03g112100	High-affinity nitrate transporter 3.2	NS	NA	NS	NA	3.83e-20	-2.20838	1.76e-10	-1.61008
Solyc03g112130	DUF868 domain-containing protein	NS	NA	NS	NA	9.01e-12	-1.61924	0.0041712	-1.0003
Solyc03g112260	Protein DETOXIFICATION	NS	NA	NS	NA	0.0116238	-2.18602	NS	NA
Solyc03g112430	LOB domain-containing protein	NS	NA	NS	NA	NS	NA	0.0341905	-3.46472
Solyc03g112735	Homeobox protein knotted-1-like 1	NS	NA	NS	NA	0.0269606	-1.99749	NS	NA
Solyc03g112740	Homeobox protein knotted-1-like 1	NS	NA	NS	NA	0.0442096	-1.76797	NS	NA
Solyc03g112920	protein SHOOT GRAVITROPISM 5-like	NS	NA	NS	NA	6.26e-05	-1.52284	9.49e-06	-2.15867
Solyc03g113130	plant cysteine oxidase 2-like	NS	NA	NS	NA	NS	NA	0.000599493	-1.31183
Solyc03g113580	Germin	NS	NA	NS	NA	NS	NA	6.85e-07	-1.23608
Solyc03g114000	LIM domain-containing protein	NS	NA	NS	NA	3.89e-15	-1.283	3.65e-11	-1.51984
Solyc03g114170	Protein DELETION OF SUV3 SUPPRESSOR 1(I)	NS	NA	NS	NA	NS	NA	3.02e-12	-1.03783
Solyc03g114360	Poly [ADP-ribose] polymerase	NS	NA	NS	NA	NS	NA	0.000654098	-1.41884
Solyc03g115000	protein LONGIFOLIA 1-like	NS	NA	NS	NA	5.58e-10	-1.0943	3.3e-12	-1.73124
Solyc03g115690	transmembrane protein	NS	NA	NS	NA	0.00323505	-1.13266	NS	NA
Solyc03g115770	Two-component response regulator-like APRR5	NS	NA	NS	NA	NS	NA	4.09e-06	-1.20608
Solyc03g116920	Sister chromatid cohesion PDS5-like protein	NS	NA	NS	NA	3.15e-08	-1.37062	0.00103114	-1.3881
Solyc03g116930	Phospholipase-like protein	NS	NA	NS	NA	0.044042	-1.28011	NS	NA
Solyc03g116950	Phospholipase-like protein	NS	NA	NS	NA	0.02426	-1.95163	NS	NA
Solyc03g117150	Plasma membrane ATPase	NS	NA	NS	NA	0.00461972	-1.36116	NS	NA
Solyc03g117340	Sterile alpha motif (SAM) domain-containing protein	NS	NA	NS	NA	NS	NA	0.0284541	-1.04794
Solyc03g117630	Heat shock 70 kDa protein	NS	NA	NS	NA	NS	NA	7.04e-09	-1.77191
Solyc03g117790	Serine/threonine-protein kinase OSR1	NS	NA	NS	NA	2.79e-11	-1.39157	0.0277473	-1.32095
Solyc03g118450	Unknown protein	NS	NA	NS	NA	NS	NA	0.00725422	-1.41892
Solyc03g119260	Core-2 i-branching beta-n-acetylglucosaminyltransferase family protein	NS	NA	NS	NA	0.00417477	-1.20878	NS	NA
Solyc03g120040	DUF642 domain-containing protein	NS	NA	NS	NA	6.94e-13	-1.52052	3.27e-11	-2.12428
Solyc03g120050	Unknown protein	NS	NA	NS	NA	0.000288511	-1.24888	NS	NA
Solyc03g120190	ovate family protein 7	NS	NA	NS	NA	NS	NA	0.00621996	-2.74738
Solyc03g120600	Plant cadmium resistance protein	NS	NA	NS	NA	5.62e-09	-1.26564	0.000551771	-2.26856
Solyc03g121200	Unknown protein	NS	NA	NS	NA	1.67e-05	-1.04761	1.38e-08	-1.79866
Solyc03g121230	Protein kinase family protein	NS	NA	NS	NA	1.2e-05	-1.04632	6.98e-07	-1.86859
Solyc03g121330	60S ribosomal protein L28	NS	NA	NS	NA	NS	NA	7.75e-11	-1.11221
Solyc03g121420	Inorganic pyrophosphatase 1	NS	NA	NS	NA	NS	NA	4.53e-06	-1.89071
Solyc03g122330	Unknown protein	NS	NA	NS	NA	1.29e-05	-2.73797	5.54e-05	-7.04543
Solyc03g123630	pectin methylesterase pmeu1	NS	NA	NS	NA	NS	NA	2.3e-06	-1.62484
Solyc03g123650	Zinc finger, RING/FYVE/PHD-type	NS	NA	NS	NA	0.0118014	-1.42189	NS	NA
Solyc03g123680	RING/U-box superfamily protein	NS	NA	NS	NA	0.00135335	-1.18578	0.000142762	-1.52765
Solyc03g124020	Auxin-induced protein 15A	NS	NA	NS	NA	5.83e-08	-1.81967	0.00239472	-2.7644
Solyc03g160810	NA	NS	NA	NS	NA	0.0124543	-1.1567	NS	NA
Solyc04g005060	TPX2 domain-containing protein	NS	NA	NS	NA	1.22e-07	-1.35832	6.26e-05	-2.62963
Solyc04g005140	Uridine kinase	NS	NA	NS	NA	0.0326263	-1.23811	NS	NA
Solyc04g005150	Uridine kinase	NS	NA	NS	NA	0.0133035	-1.28823	NS	NA
Solyc04g005460	Pentatricopeptide repeat	NS	NA	NS	NA	0.0041738	-2.0789	NS	NA
Solyc04g005720	Caleosin	NS	NA	NS	NA	3.79e-05	-1.30095	NS	NA
Solyc04g007150	Glycoside hydrolase family 31	NS	NA	NS	NA	NS	NA	0.00271019	-1.11686
Solyc04g007160	alpha-xylosidase 1-like	NS	NA	NS	NA	NS	NA	7.98e-05	-1.0408
Solyc04g007250	transmembrane protein	NS	NA	NS	NA	NS	NA	0.00567917	-1.37436
Solyc04g008000	Calcium-dependent protein kinase	NS	NA	NS	NA	NS	NA	0.00292448	-2.68173
Solyc04g008070	cyclinSDS	NS	NA	NS	NA	0.00310838	-2.07872	0.0363952	-2.02005
Solyc04g008470	Defensin SD2	NS	NA	NS	NA	2.25e-42	-3.93015	1.29e-05	-3.59861
Solyc04g008490	NADH dehydrogenase [ubiquinone] 1 beta subcomplex subunit 7	NS	NA	NS	NA	NS	NA	7.46e-17	-1.4262
Solyc04g008650	Inactive leucine-rich repeat receptor-like serinethreonine-protein kinase	NS	NA	NS	NA	NS	NA	2.76e-07	-1.069
Solyc04g009820	GRF1-interacting factor 1	NS	NA	NS	NA	2.21e-06	-1.41245	7.43e-05	-2.06484
Solyc04g009870	Unknown protein	NS	NA	NS	NA	NS	NA	0.0464998	-1.82541
Solyc04g009910	Phosphoenolpyruvate carboxylase kinase	NS	NA	NS	NA	3.23e-19	-2.09326	8.82e-14	-2.17837
Solyc04g010270	Dirigent protein	NS	NA	NS	NA	NS	NA	0.0007694	-1.2984
Solyc04g010320	Cytochrome P450	NS	NA	NS	NA	0.0014928	-1.45688	NS	NA
Solyc04g011340	WAT1-related protein	NS	NA	NS	NA	3.38e-07	-2.19782	3.47e-22	-3.56481
Solyc04g011467	CASP-like protein	NS	NA	NS	NA	0.00187132	-1.96483	0.00448741	-3.42083
Solyc04g011480	CASP-like protein	NS	NA	NS	NA	0.00260948	-1.1232	NS	NA
Solyc04g011510	Triosephosphate isomerase	NS	NA	NS	NA	NS	NA	8.73e-16	-1.38397
Solyc04g011910	sorbin/SH3 domain protein	NS	NA	NS	NA	0.0365746	-1.23133	NS	NA
Solyc04g011920	Cytochrome P450	NS	NA	NS	NA	0.00239441	-1.37581	NS	NA
Solyc04g011990	Disease resistance protein	NS	NA	NS	NA	0.000438763	-1.18119	NS	NA
Solyc04g014220	RING/U-box superfamily protein	NS	NA	NS	NA	1.48e-06	-1.08211	NS	NA
Solyc04g014520	transmembrane protein 45B-like	NS	NA	NS	NA	0.00306184	-1.95406	NS	NA
Solyc04g014850	structural maintenance of chromosomes protein	NS	NA	NS	NA	NS	NA	0.00317345	-1.62024
Solyc04g015020	Heavy metal transport/detoxification superfamily protein	NS	NA	NS	NA	NS	NA	5.47e-23	-1.64604
Solyc04g015370	Acyl carrier protein	NS	NA	NS	NA	5.79e-15	-1.11576	3.67e-10	-1.2335
Solyc04g015590	Bifunctional polymyxin resistance protein, ArnA	NS	NA	NS	NA	1.53e-10	-1.00786	NS	NA
Solyc04g015990	cation/H(+) antiporter 28-like	NS	NA	NS	NA	0.00336215	-3.62634	NS	NA
Solyc04g016020	UPF0481 protein At3g47200-like	NS	NA	NS	NA	3.09e-05	-2.1224	NS	NA
Solyc04g016440	Protein FATTY ACID EXPORT 1, chloroplastic	NS	NA	NS	NA	NS	NA	0.038483	-1.1123
Solyc04g016480	SUN-like protein 12	NS	NA	NS	NA	NS	NA	0.00268127	-1.19793
Solyc04g026030	Spermidine synthase	NS	NA	NS	NA	NS	NA	2.71e-23	-1.74176
Solyc04g028380	Sulfotransferase	NS	NA	NS	NA	0.0180409	-2.79788	NS	NA
Solyc04g045530	DNA primase large subunit	NS	NA	NS	NA	9.38e-09	-1.04094	6.65e-05	-1.13725
Solyc04g045620	NADH-ubiquinone oxidoreductase	NS	NA	NS	NA	NS	NA	3.18e-06	-1.28597
Solyc04g050790	ubiquitin hydrolase	NS	NA	NS	NA	0.00350916	-1.04045	NS	NA
Solyc04g051500	UDP-galactose transporter 2	NS	NA	NS	NA	NS	NA	1.01e-09	-1.25891
Solyc04g054250	Cytochrome	NS	NA	NS	NA	0.0289565	-1.58033	0.00116272	-2.36242
Solyc04g054310	Alanine-glyoxylate aminotransferase 2	NS	NA	NS	NA	1.37e-14	-1.11696	5.53e-15	-1.58659
Solyc04g054930	Trehalose 6-phosphate phosphatase	NS	NA	NS	NA	NS	NA	5.84e-11	-1.37525
Solyc04g055250	adenine deaminase	NS	NA	NS	NA	NS	NA	1e-05	-1.20704
Solyc04g056535	Basic helix-loop-helix (BHLH) DNA-binding superfamily protein	NS	NA	NS	NA	6.92e-05	-5.29707	0.0341052	-5.19783
Solyc04g056620	Auxin Efflux Facilitator 10	NS	NA	NS	NA	0.00719999	-1.00629	0.00689126	-1.95074
Solyc04g064590	MAP kinase kinase kinase 33	NS	NA	NS	NA	0.0175073	-1.49298	NS	NA
Solyc04g064620	Bidirectional sugar transporter SWEET	NS	NA	NS	NA	0.0437332	-1.82856	NS	NA
Solyc04g064920	Glycolipid transfer protein 3	NS	NA	NS	NA	1.96e-11	-2.38307	2.88e-12	-2.49667
Solyc04g064940	Receptor-like protein kinase 2	NS	NA	NS	NA	0.000241513	-1.38424	0.0063978	-1.45062
Solyc04g071260	Actin	NS	NA	NS	NA	0.0377051	-2.07732	NS	NA
Solyc04g071270	F-box family protein	NS	NA	NS	NA	1.41e-05	-2.38322	0.00677725	-2.89687
Solyc04g071360	Trihelix transcription factor GTL1	NS	NA	NS	NA	NS	NA	0.000282918	-1.05948
Solyc04g071523	UPF0496 protein	NS	NA	NS	NA	0.0418718	-4.60453	NS	NA
Solyc04g071540	Sterol 3-beta-glucosyltransferase	NS	NA	NS	NA	1.28e-08	-1.10993	0.000611212	-1.21998
Solyc04g071690	DNA/RNA-binding protein Alba-like	NS	NA	NS	NA	NS	NA	0.0415362	-2.99007
Solyc04g072000	Chitinase	NS	NA	NS	NA	2.96e-27	-1.75971	1.86e-05	-1.49824
Solyc04g072790	Cellulose synthase	NS	NA	NS	NA	NS	NA	0.00070042	-1.88894
Solyc04g074380	Glycosyltransferase	NS	NA	NS	NA	1.68e-05	-1.11434	NS	NA
Solyc04g074400	Protein EXORDIUM	NS	NA	NS	NA	NS	NA	8.18e-08	-4.86873
Solyc04g074510	tft3 14-3-3	NS	NA	NS	NA	NS	NA	1.31e-10	-1.10054
Solyc04g074730	classical arabinogalactan protein 5	NS	NA	NS	NA	NS	NA	0.000377063	-1.3287
Solyc04g074770	Unknown protein	NS	NA	NS	NA	2.78e-13	-1.2312	1.88e-10	-1.82374
Solyc04g074930	Glycosyltransferase AER61	NS	NA	NS	NA	0.000353326	-1.32036	NS	NA
Solyc04g076350	Kinase interacting (KIP1-like) family protein	NS	NA	NS	NA	1.09e-19	-2.08923	0.000332005	-2.04727
Solyc04g076770	Peroxidase	NS	NA	NS	NA	0.00436348	-1.93085	0.0469478	-2.73309
Solyc04g076860	Zinc finger (C3HC4-type RING finger) family protein	NS	NA	NS	NA	5.81e-09	-1.14843	NS	NA
Solyc04g077160	myb-like protein X	NS	NA	NS	NA	NS	NA	0.00233805	-1.64537
Solyc04g077230	Unknown protein	NS	NA	NS	NA	NS	NA	0.000642735	-1.12036
Solyc04g077630	Serine carboxypeptidase	NS	NA	NS	NA	NS	NA	9.36e-05	-5.66289
Solyc04g077780	LIM domain-containing protein	NS	NA	NS	NA	5.36e-10	-1.1348	NS	NA
Solyc04g077960	Transcription factor bHLH85	NS	NA	NS	NA	0.00241074	-1.51672	0.0167391	-2.8278
Solyc04g078040	Peroxisomal membrane 22 kDa (Mpv17/PMP22) family protein	NS	NA	NS	NA	4.39e-08	-2.13295	2.46e-07	-3.59189
Solyc04g078270	Cytochrome P450	NS	NA	NS	NA	1.6e-12	-1.26536	NS	NA
Solyc04g078280	Unknown protein	NS	NA	NS	NA	5.21e-12	-1.23065	NS	NA
Solyc04g078360	Cytochrome P450	NS	NA	NS	NA	0.0089892	-2.91975	NS	NA
Solyc04g078410	Pkinase domain-containing protein/S_locus_glycop domain-containing protein/B_lectin domain-containing protein	NS	NA	NS	NA	NS	NA	0.0166389	-1.43009
Solyc04g078540	Cysteine proteinase RD21a	NS	NA	NS	NA	8.08e-10	-1.14313	0.000102824	-1.25903
Solyc04g079260	Patatin	NS	NA	NS	NA	NS	NA	0.0208317	-2.20659
Solyc04g079310	RNA-binding protein 47C	NS	NA	NS	NA	3.28e-08	-1.04187	4.21e-05	-1.04724
Solyc04g079490	Serpin-ZX	NS	NA	NS	NA	NS	NA	0.0207802	-4.59733
Solyc04g079510	Major facilitator superfamily protein	NS	NA	NS	NA	NS	NA	0.0184655	-5.83913
Solyc04g079530	Major facilitator superfamily protein	NS	NA	NS	NA	7.34e-06	-1.02678	0.043813	-1.13634
Solyc04g080230	DUF1195 domain-containing protein	NS	NA	NS	NA	NS	NA	0.000122057	-1.3113
Solyc04g080330	Peroxidase	NS	NA	NS	NA	1.67e-05	-2.20817	NS	NA
Solyc04g080570	GAMMA carbonic anhydrase	NS	NA	NS	NA	NS	NA	7.78e-06	-1.01729
Solyc04g080840	Beta-galactosidase	NS	NA	NS	NA	7.45e-12	-1.63617	0.0356393	-1.40821
Solyc04g081110	Glyoxal oxidase	NS	NA	NS	NA	4.58e-10	-4.12266	1.87e-05	-5.84765
Solyc04g081140	Glyoxal oxidase-related protein	NS	NA	NS	NA	NS	NA	0.023106	-1.89804
Solyc04g081145	Histone H3	NS	NA	NS	NA	NS	NA	1.41e-06	-1.07272
Solyc04g081220	39S ribosomal protein	NS	NA	NS	NA	5.33e-07	-1.02542	0.000329466	-1.06005
Solyc04g081350	Transcription factor E2FC	NS	NA	NS	NA	3.45e-05	-1.11911	0.00256104	-1.36253
Solyc04g081630	Heat shock protein 90	NS	NA	NS	NA	0.000398688	-1.39376	0.0104336	-1.81473
Solyc04g082200	dehydrin	NS	NA	NS	NA	1.66e-14	-1.01906	1.46e-24	-1.17725
Solyc04g082640	inner membrane localized protein	NS	NA	NS	NA	NS	NA	1.31e-19	-1.33959
Solyc04g082860	Glycosyltransferase	NS	NA	NS	NA	0.000584757	-1.61162	0.00405564	-2.52955
Solyc04g150111	ozone-responsive stress-like protein (DUF1138)	NS	NA	NS	NA	NS	NA	4.76e-09	-1.21674
Solyc04g150171	Serpin-ZX	NS	NA	NS	NA	NS	NA	0.00204798	-1.64107
Solyc05g005100	Protein trichome birefringence	NS	NA	NS	NA	NS	NA	5.66e-08	-1.04507
Solyc05g005160	ATP-citrate synthase	NS	NA	NS	NA	NS	NA	1.62e-09	-1.3997
Solyc05g005470	DC1 domain-containing protein	NS	NA	NS	NA	4.37e-06	-1.43176	1.06e-10	-3.99729
Solyc05g005680	Xyloglucan endotransglucosylase/hydrolase	NS	NA	NS	NA	0.000172605	-1.17597	0.00822984	-1.37245
Solyc05g005980	protein NRT1/ PTR FAMILY 1.2-like	NS	NA	NS	NA	NS	NA	0.00034927	-1.26863
Solyc05g006010	Protein NRT1/ PTR FAMILY 1.2	NS	NA	NS	NA	0.000465157	-1.20752	0.0224767	-1.43722
Solyc05g006215	Nucleic acid-binding, OB-fold protein	NS	NA	NS	NA	2.67e-10	-1.02517	1.07e-05	-1.02493
Solyc05g006450	Carboxypeptidase	NS	NA	NS	NA	6.79e-12	-1.42776	0.00430126	-1.42454
Solyc05g006510	Hexosyltransferase	NS	NA	NS	NA	NS	NA	6.82e-07	-1.86112
Solyc05g006830	Thioredoxin	NS	NA	NS	NA	NS	NA	1.69e-10	-2.14692
Solyc05g006855	Thioredoxin	NS	NA	NS	NA	NS	NA	0.00504099	-2.5346
Solyc05g008105	hydroxyproline-rich glycoprotein family protein	NS	NA	NS	NA	NS	NA	0.00174156	-1.09672
Solyc05g008140	Unknown protein	NS	NA	NS	NA	NS	NA	9.72e-07	-1.09476
Solyc05g008150	Fruit-specific protein	NS	NA	NS	NA	1.66e-45	-6.18785	1.79e-21	-7.8881
Solyc05g008480	Histone chaperone	NS	NA	NS	NA	NS	NA	0.00265827	-1.09816
Solyc05g009320	LOB domain-containing protein 40	NS	NA	NS	NA	NS	NA	7.01e-05	-1.35853
Solyc05g009590	Aluminum-activated malate transporter 9	NS	NA	NS	NA	NS	NA	2.16e-06	-1.83086
Solyc05g009960	TauD/TfdA-like domain-containing protein	NS	NA	NS	NA	0.00767496	-2.30907	NS	NA
Solyc05g010340	Uridine kinase	NS	NA	NS	NA	3.02e-11	-1.23283	0.000331351	-1.5062
Solyc05g010460	hypothetical protein (DUF1262)	NS	NA	NS	NA	0.000450087	-1.75584	NS	NA
Solyc05g010516	Basic leucine zipper 43	NS	NA	NS	NA	6.62e-06	-1.84336	5.59e-05	-1.35619
Solyc05g010735	Serine/threonine-protein phosphatase 7 long form-like protein	NS	NA	NS	NA	NS	NA	0.0487259	-3.17745
Solyc05g011940	Cytochrome	NS	NA	NS	NA	0.0486189	-1.09442	0.000390865	-1.19486
Solyc05g012070	UDP-glucose:protein transglucosylase-like protein	NS	NA	NS	NA	7.3e-12	-1.1379	6.64e-06	-1.52463
Solyc05g012150	Ubiquinone biosynthesis protein COQ4 homolog, mitochondrial	NS	NA	NS	NA	NS	NA	1.61e-05	-1.11166
Solyc05g013470	Protein DETOXIFICATION	NS	NA	NS	NA	1.59e-09	-3.06563	0.00287832	-2.63346
Solyc05g013535	Serine/threonine-protein phosphatase 7 long form-like protein	NS	NA	NS	NA	NS	NA	2.21e-05	-4.42599
Solyc05g013860	Sieve element occlusion	NS	NA	NS	NA	NS	NA	0.000507774	-1.51585
Solyc05g013890	ABC transporter	NS	NA	NS	NA	0.0170906	-1.91243	NS	NA
Solyc05g013905	hypothetical protein	NS	NA	NS	NA	NS	NA	1.39e-12	-1.15951
Solyc05g014120	S-adenosyl-L-methionine-dependent methyltransferases superfamily protein	NS	NA	NS	NA	NS	NA	0.000295332	-1.4118
Solyc05g014290	MYB-related transcription factor	NS	NA	NS	NA	0.00417748	-1.80959	0.00127943	-3.22544
Solyc05g014470	glyceraldehyde 3-phosphate dehydrogenase	NS	NA	NS	NA	1.09e-10	-1.06789	4.31e-11	-1.67153
Solyc05g015350	Cytochrome P450	NS	NA	NS	NA	2.44e-07	-2.74077	NS	NA
Solyc05g017980	Microtubule-associated protein 70	NS	NA	NS	NA	NS	NA	4.72e-12	-1.09136
Solyc05g018310	RING/U-box superfamily protein	NS	NA	NS	NA	1.66e-05	-2.42641	0.0196697	-2.97867
Solyc05g024235	Enoyl CoA hydratase-like protein	NS	NA	NS	NA	NS	NA	2.07e-14	-1.17203
Solyc05g025605	Serine/threonine-protein phosphatase 7 long form-like protein	NS	NA	NS	NA	NS	NA	0.00622274	-5.75806
Solyc05g041470	Ankyrin repeat-containing domain, PGG domain protein	NS	NA	NS	NA	0.0404366	-1.28318	NS	NA
Solyc05g046320	Small auxin up-regulated RNA55	NS	NA	NS	NA	NS	NA	0.025126	-1.20202
Solyc05g047530	trans-cinnamate 4-monooxygenase	NS	NA	NS	NA	6e-07	-1.97672	7.17e-80	-3.66491
Solyc05g047590	Pectinesterase	NS	NA	NS	NA	3.06e-18	-2.04973	5.09e-10	-2.80569
Solyc05g049980	Pectin lyase-like superfamily protein	NS	NA	NS	NA	NS	NA	1.01e-05	-1.31505
Solyc05g050007	Serine/threonine-protein phosphatase 7 long form-like protein	NS	NA	NS	NA	NS	NA	0.00286865	-5.33373
Solyc05g050730	Stigma-specific Stig1 family protein	NS	NA	NS	NA	4.33e-11	-2.12068	8.4e-05	-3.28079
Solyc05g050790	Ethylene-responsive transcription factor 1	NS	NA	NS	NA	3.74e-06	-2.21581	0.00260488	-2.34928
Solyc05g050870	Peroxidase	NS	NA	NS	NA	1.96e-05	-1.95191	5.65e-25	-4.63212
Solyc05g050880	Peroxidase	NS	NA	NS	NA	0.000528135	-1.69011	1.68e-13	-4.13654
Solyc05g050890	Peroxidase	NS	NA	NS	NA	7.94e-06	-2.33549	2.79e-12	-5.8283
Solyc05g051210	S-adenosyl-L-methionine-dependent methyltransferases superfamily protein	NS	NA	NS	NA	NS	NA	0.00202644	-1.47132
Solyc05g051250	Glutamine synthetase	NS	NA	NS	NA	NS	NA	0.0314805	-2.22057
Solyc05g051570	Rab family GTPase	NS	NA	NS	NA	NS	NA	1.87e-07	-1.0813
Solyc05g051610	Protein kinase domain	NS	NA	NS	NA	8.21e-06	-1.55078	0.0463086	-2.08821
Solyc05g052250	Expansin	NS	NA	NS	NA	7.7e-11	-3.02761	1.82e-05	-6.04159
Solyc05g052420	Abscisic acid receptor PYL6	NS	NA	NS	NA	NS	NA	2.13e-13	-1.88425
Solyc05g052500	S-adenosyl-L-methionine-dependent methyltransferases superfamily protein	NS	NA	NS	NA	NS	NA	4.37e-08	-1.16105
Solyc05g052680	HXXXD-type acyl-transferase family protein	NS	NA	NS	NA	4.41e-10	-1.46752	NS	NA
Solyc05g052810	60S ribosomal protein L35a-3	NS	NA	NS	NA	NS	NA	0.000883843	-1.00362
Solyc05g052830	Proline transporter 1	NS	NA	NS	NA	0.00366514	-1.14077	0.00282125	-1.74055
Solyc05g052880	Plant/T7H20-70 protein	NS	NA	NS	NA	0.0102208	-2.06243	NS	NA
Solyc05g053310	Stress responsive A/B Barrel domain containing protein	NS	NA	NS	NA	1e-07	-1.21955	1.41e-09	-1.16171
Solyc05g053320	Retrovirus-related Pol polyprotein from transposon TNT 1-94	NS	NA	NS	NA	0.0156712	-1.05036	NS	NA
Solyc05g053860	Organic cation/carnitine transporter 3	NS	NA	NS	NA	0.0100979	-1.92473	3.9e-08	-4.76777
Solyc05g053960	Pistil extensin like protein, partial CDS only	NS	NA	NS	NA	NS	NA	7.85e-07	-1.30114
Solyc05g054120	Cysteine proteinase inhibitor	NS	NA	NS	NA	3.14e-11	-1.46383	1.04e-09	-2.09334
Solyc05g054510	Dof zinc finger protein	NS	NA	NS	NA	0.0395298	-2.14493	NS	NA
Solyc05g055170	charged multivesicular body protein 5-like	NS	NA	NS	NA	NS	NA	3.9e-05	-1.03312
Solyc05g055280	Ferredoxin	NS	NA	NS	NA	NS	NA	2.99e-11	-1.28271
Solyc05g055330	Pleiotropic drug resistance protein 2	NS	NA	NS	NA	NS	NA	0.000790515	-2.16126
Solyc05g055500	Zinc finger protein	NS	NA	NS	NA	0.012415	-3.95173	NS	NA
Solyc05g055970	Ankyrin repeat	NS	NA	NS	NA	0.00015267	-1.1833	0.0190653	-1.54124
Solyc05g056500	RING-type E3 ubiquitin transferase	NS	NA	NS	NA	0.0301383	-1.43458	NS	NA
Solyc05g150118	Serine/threonine-protein phosphatase 7 long form-like protein	NS	NA	NS	NA	NS	NA	0.00867795	-4.93637
Solyc05g150122	Carboxypeptidase	NS	NA	NS	NA	NS	NA	0.00302619	-6.16086
Solyc05g161730	NA	NS	NA	NS	NA	0.045848	-1.7594	4.62e-08	-4.01861
Solyc06g005260	Glutaredoxin	NS	NA	NS	NA	4.22e-12	-1.0494	3.77e-20	-1.81035
Solyc06g005550	XH/XS domain protein	NS	NA	NS	NA	4.02e-11	-2.49845	NS	NA
Solyc06g007540	Cytochrome b-c1 complex subunit 8	NS	NA	NS	NA	NS	NA	3.69e-08	-1.19285
Solyc06g007790	acidic leucine-rich nuclear phosphoprotein 32 family B protein	NS	NA	NS	NA	NS	NA	0.00226124	-1.58624
Solyc06g008560	ternary complex factor MIP1 leucine-zipper protein (Protein of unknown function%2C DUF547)	NS	NA	NS	NA	0.00767461	-1.02728	0.000369527	-2.90451
Solyc06g008930	Unknown protein	NS	NA	NS	NA	0.00738773	-3.21102	NS	NA
Solyc06g009610	Transcription factor GRAS	NS	NA	NS	NA	2.05e-07	-1.60805	0.00254247	-2.81581
Solyc06g030590	Long chain base biosynthesis protein 2a	NS	NA	NS	NA	0.000422854	-1.58524	NS	NA
Solyc06g034040	Oleosin	NS	NA	NS	NA	0.0208387	-3.82873	NS	NA
Solyc06g034130	Late embryogenesis abundant protein-related / LEA protein-like protein	NS	NA	NS	NA	2.17e-08	-3.92756	0.00668939	-4.06443
Solyc06g036350	NADH-ubiquinone oxidoreductase-related protein	NS	NA	NS	NA	NS	NA	4.1e-08	-1.07214
Solyc06g048780	Protein PLANT CADMIUM RESISTANCE like	NS	NA	NS	NA	0.00376236	-2.28206	NS	NA
Solyc06g048790	Protein PLANT CADMIUM RESISTANCE like	NS	NA	NS	NA	0.000397656	-1.53442	7.79e-07	-3.5515
Solyc06g050710	Heavy metal transport/detoxification superfamily protein	NS	NA	NS	NA	1.15e-18	-1.3647	NS	NA
Solyc06g050790	Amino acid transporter	NS	NA	NS	NA	9.35e-09	-1.13316	NS	NA
Solyc06g050870	Hypoxia-responsive family protein	NS	NA	NS	NA	0.00521413	-3.75105	3.63e-11	-8.38153
Solyc06g051090	RING-type E3 ubiquitin transferase	NS	NA	NS	NA	NS	NA	0.00677725	-1.6144
Solyc06g051130	HXXXD-type acyl-transferase family protein	NS	NA	NS	NA	NS	NA	4.58e-05	-1.10276
Solyc06g051550	fe inefficient	NS	NA	NS	NA	3.28e-09	-1.89907	5.66e-14	-3.35975
Solyc06g051660	Protein EARLY FLOWERING 4	NS	NA	NS	NA	NS	NA	0.00147564	-1.60223
Solyc06g052020	protein PSY2 isoform X2	NS	NA	NS	NA	NS	NA	0.00365574	-1.92992
Solyc06g053710	ethylene receptor homolog (ETR4)	NS	NA	NS	NA	NS	NA	2.06e-08	-1.75234
Solyc06g053780	Protein WVD2-like 1	NS	NA	NS	NA	NS	NA	2.95e-05	-1.07215
Solyc06g054280	hypothetical protein	NS	NA	NS	NA	4.25e-09	-1.59532	0.0393828	-1.89545
Solyc06g054500	Peroxidase	NS	NA	NS	NA	6.67e-07	-4.54005	3.68e-08	-8.62749
Solyc06g054600	Zinc finger transcription factor 42	NS	NA	NS	NA	0.000979784	-1.13343	NS	NA
Solyc06g054610	Unknown protein	NS	NA	NS	NA	NS	NA	0.000427466	-1.19129
Solyc06g054620	Zinc finger transcription factor 43	NS	NA	NS	NA	0.00188799	-1.06919	7.37e-10	-1.8175
Solyc06g060100	Mannose-6-phosphate isomerase	NS	NA	NS	NA	NS	NA	0.000250053	-1.14669
Solyc06g060600	Trehalose 6-phosphate phosphatase	NS	NA	NS	NA	NS	NA	8.26e-07	-1.68542
Solyc06g060830	Homeobox-leucine zipper protein HAT2	NS	NA	NS	NA	3.78e-06	-1.03696	0.00663218	-1.14931
Solyc06g060900	Unknown protein	NS	NA	NS	NA	NS	NA	0.0243866	-2.18526
Solyc06g061015	Phytochrome A-associated F-box protein	NS	NA	NS	NA	NS	NA	0.0096923	-4.47216
Solyc06g061023	Cytochrome	NS	NA	NS	NA	NS	NA	1.26e-05	-1.76114
Solyc06g061027	Cytochrome P450	NS	NA	NS	NA	NS	NA	3.41e-06	-1.78562
Solyc06g061210	Fucosyltransferase 2	NS	NA	NS	NA	0.0156258	-1.0631	2.45e-34	-4.9325
Solyc06g062390	Acid phosphatase 1	NS	NA	NS	NA	NS	NA	0.000418624	-1.30647
Solyc06g062450	Leucine-rich repeat protein kinase family protein	NS	NA	NS	NA	2.48e-06	-1.36252	0.00162498	-1.35375
Solyc06g062880	Protein Brevis radix-like 1	NS	NA	NS	NA	4.89e-06	-1.1581	NS	NA
Solyc06g062930	hypothetical protein	NS	NA	NS	NA	3.86e-05	-1.69773	0.00389239	-2.7491
Solyc06g063430	NAC domain	NS	NA	NS	NA	0.000814142	-1.53676	0.00566381	-2.00683
Solyc06g064760	Reistance protein F	NS	NA	NS	NA	3.29e-07	-1.55694	0.0435452	-1.8738
Solyc06g064970	GDSL esterase/lipase 5-like	NS	NA	NS	NA	0.0045223	-1.28958	NS	NA
Solyc06g065180	SLL1 protein	NS	NA	NS	NA	NS	NA	1.94e-12	-1.06482
Solyc06g065340	hypothetical protein	NS	NA	NS	NA	NS	NA	0.000325736	-1.20175
Solyc06g065820	Ethylene Response Factor H.1	NS	NA	NS	NA	3.39e-07	-1.0905	NS	NA
Solyc06g065910	Octicosapeptide/Phox/Bem1p (PB1) domain-containing protein / tetratricopeptide repeat (TPR)-containing protein	NS	NA	NS	NA	NS	NA	0.0344745	-1.90738
Solyc06g066430	SUN-like protein 18	NS	NA	NS	NA	0.000226826	-1.05961	0.00604869	-1.35818
Solyc06g066650	Rop guanine nucleotide exchange factor 12	NS	NA	NS	NA	NS	NA	2.27e-06	-2.5744
Solyc06g067860	2-oxoglutarate (2OG) and Fe(II)-dependent oxygenase superfamily protein	NS	NA	NS	NA	3.9e-07	-1.13864	1.64e-06	-1.28819
Solyc06g067870	2-oxoglutarate (2OG) and Fe(II)-dependent oxygenase superfamily protein	NS	NA	NS	NA	3.41e-08	-1.47024	0.00014849	-1.21475
Solyc06g067940	Cytochrome c oxidase subunit 5b-1, mitochondrial	NS	NA	NS	NA	NS	NA	3.51e-11	-1.4385
Solyc06g067970	DUF1644 domain-containing protein	NS	NA	NS	NA	NS	NA	1.36e-11	-1.29199
Solyc06g068270	2-oxoglutarate (2OG) and Fe(II)-dependent oxygenase superfamily protein	NS	NA	NS	NA	NS	NA	0.0210147	-2.38345
Solyc06g068340	DUF247 domain-containing protein	NS	NA	NS	NA	0.00633196	-1.24518	NS	NA
Solyc06g068440	cinnamoyl-CoA reductase	NS	NA	NS	NA	NS	NA	2.56e-21	-1.6884
Solyc06g068470	Phosphatidyl-N-methylethanolamine N-methyltransferase	NS	NA	NS	NA	NS	NA	0.0251251	-1.20413
Solyc06g068550	Eukaryotic aspartyl protease family protein	NS	NA	NS	NA	0.00085486	-1.74324	0.00773093	-2.18647
Solyc06g068640	RBR-type E3 ubiquitin transferase	NS	NA	NS	NA	0.022309	-1.88076	0.0432722	-2.61859
Solyc06g071310	LIM domain-containing protein	NS	NA	NS	NA	NS	NA	6.67e-10	-1.28975
Solyc06g071550	Anthranilate phosphoribosyltransferase	NS	NA	NS	NA	NS	NA	4.63e-17	-1.01198
Solyc06g071570	Protein NRT1/ PTR FAMILY 2.9	NS	NA	NS	NA	3.03e-05	-1.3342	0.0425074	-1.55379
Solyc06g071690	R2R3MYB transcription factor 50	NS	NA	NS	NA	0.00241913	-1.55189	NS	NA
Solyc06g071700	Amine oxidase	NS	NA	NS	NA	8.75e-16	-2.56996	0.000231706	-2.03208
Solyc06g071750	Octicosapeptide/Phox/Bem1p	NS	NA	NS	NA	NS	NA	0.0335346	-1.3692
Solyc06g071930	Unknown protein	NS	NA	NS	NA	0.0037371	-5.07697	0.0235296	-5.28082
Solyc06g072000	P-loop containing nucleoside triphosphate hydrolases superfamily protein	NS	NA	NS	NA	0.000711245	-2.08108	4.01e-06	-2.27879
Solyc06g072070	Transmembrane protein, putative (DUF 3339)	NS	NA	NS	NA	NS	NA	0.00079658	-1.16783
Solyc06g072100	ABC transporter	NS	NA	NS	NA	0.0142178	-1.33784	NS	NA
Solyc06g072210	Miraculin	NS	NA	NS	NA	NS	NA	3.46e-15	-10.4054
Solyc06g072530	CASP-like protein	NS	NA	NS	NA	4.54e-13	-4.54334	4.13e-05	-3.4931
Solyc06g072550	CASP-like protein	NS	NA	NS	NA	0.0229454	-1.04756	5.78e-05	-2.63323
Solyc06g072650	Small auxin up-regulated RNA61	NS	NA	NS	NA	NS	NA	1.26e-10	-1.52197
Solyc06g073000	Thaumatin-like protein 1	NS	NA	NS	NA	NS	NA	0.0425213	-1.74759
Solyc06g073220	Stigma-specific Stig1 family protein	NS	NA	NS	NA	4.06e-07	-3.67643	0.000274341	-5.50357
Solyc06g073450	hypothetical protein (DUF1685)	NS	NA	NS	NA	2.11e-09	-1.05794	8.98e-05	-1.70106
Solyc06g073760	Glycosyl hydrolase family protein	NS	NA	NS	NA	8.03e-09	-1.47875	NS	NA
Solyc06g073940	protein FAF-like, chloroplastic	NS	NA	NS	NA	NS	NA	0.0182032	-1.37599
Solyc06g074090	7-dehydrocholesterol reductase	NS	NA	NS	NA	NS	NA	3.98e-05	-1.13839
Solyc06g074170	NAC domain-containing protein 40	NS	NA	NS	NA	NS	NA	2.93e-10	-2.41401
Solyc06g074640	PHD finger family protein	NS	NA	NS	NA	0.000152383	-1.29521	NS	NA
Solyc06g074780	Histone H2B	NS	NA	NS	NA	NS	NA	5.49e-19	-1.50183
Solyc06g076910	Receptor-like protein kinase	NS	NA	NS	NA	1.71e-05	-1.69424	0.00997526	-2.2166
Solyc06g082070	Protein trichome birefringence-like 45	NS	NA	NS	NA	NS	NA	0.00232698	-1.08912
Solyc06g082120	Ran-binding protein 1	NS	NA	NS	NA	NS	NA	6.56e-07	-1.00194
Solyc06g082310	LOB domain-containing protein	NS	NA	NS	NA	0.00310838	-1.17363	NS	NA
Solyc06g082430	LOB domain-containing protein 15	NS	NA	NS	NA	0.00692582	-1.1051	0.00276385	-1.95221
Solyc06g082450	ovate family protein	NS	NA	NS	NA	0.000434538	-1.69681	0.00686869	-5.11412
Solyc06g082530	Scarecrow-like protein 9	NS	NA	NS	NA	0.000577047	-1.23842	NS	NA
Solyc06g082820	MLO-like protein	NS	NA	NS	NA	0.0220263	-2.49063	NS	NA
Solyc06g083030	Carboxypeptidase	NS	NA	NS	NA	NS	NA	8.56e-05	-1.23666
Solyc06g084460	Shikimate dehydrogenase	NS	NA	NS	NA	NS	NA	1.22e-07	-1.29288
Solyc06g150108	Serine/threonine-protein phosphatase 7 long form-like protein	NS	NA	NS	NA	NS	NA	0.0225611	-4.55128
Solyc07g005100	Chitinase/lysozyme	NS	NA	NS	NA	9.75e-20	-1.25871	2.1e-16	-2.01189
Solyc07g005760	hydroxycinnamoyl CoA quinate transferase	NS	NA	NS	NA	NS	NA	1e-25	-1.8689
Solyc07g006020	Heptahelical transmembrane protein 2	NS	NA	NS	NA	4.58e-06	-1.34233	2.39e-05	-2.11443
Solyc07g006100	Oxysterol-binding protein-related protein 1D	NS	NA	NS	NA	0.0239011	-1.08455	NS	NA
Solyc07g006220	UDP-glucuronate 4-epimerase 4	NS	NA	NS	NA	NS	NA	1.84e-06	-1.11353
Solyc07g006900	SlPIN2	NS	NA	NS	NA	1.24e-08	-1.46332	6.59e-05	-2.39313
Solyc07g008130	Cupredoxin	NS	NA	NS	NA	4.85e-22	-1.96234	8.77e-34	-2.90181
Solyc07g008230	Glycosyltransferase	NS	NA	NS	NA	NS	NA	2.6e-05	-1.56444
Solyc07g008300	Choline monooxygenase, chloroplastic	NS	NA	NS	NA	1.98e-15	-2.05918	6.48e-10	-2.80891
Solyc07g008420	Early nodulin-like protein 1	NS	NA	NS	NA	2.26e-16	-2.43191	4.27e-12	-3.69345
Solyc07g008560	Purple acid phosphatase	NS	NA	NS	NA	NS	NA	2.31e-13	-1.90564
Solyc07g008570	Purple acid phosphatase	NS	NA	NS	NA	1.35e-05	-1.0258	7.44e-14	-1.93289
Solyc07g008980	defensin-like protein 19	NS	NA	NS	NA	NS	NA	0.000109544	-1.48132
Solyc07g009030	defensin-like protein 19	NS	NA	NS	NA	1.96e-07	-1.53639	3.34e-06	-1.77637
Solyc07g009040	defensin-like protein 19	NS	NA	NS	NA	5.95e-12	-1.33989	0.000413474	-1.46074
Solyc07g009050	defensin-like protein 19	NS	NA	NS	NA	7.53e-13	-1.36934	4.49e-06	-1.82097
Solyc07g009080	defensin-like protein 19	NS	NA	NS	NA	7.7e-07	-1.04971	0.000409163	-1.26436
Solyc07g009100	defensin-like protein 19	NS	NA	NS	NA	NS	NA	0.00352591	-1.10625
Solyc07g009230	Defensin-like protein 1	NS	NA	NS	NA	5.06e-11	-1.1493	0.00125566	-1.11923
Solyc07g009260	Defensin-like protein 1	NS	NA	NS	NA	0.000191853	-1.56675	NS	NA
Solyc07g009290	defensin-like protein 1	NS	NA	NS	NA	0.021947	-1.01399	0.00237468	-1.64194
Solyc07g009435	Unknown protein	NS	NA	NS	NA	3.35e-27	-1.81264	NS	NA
[truncated: 7,738 more rows]
